# Supplementary material for: Constitutive activity of an atypical chemokine receptor revealed by inverse agonistic nanobodies
Source: Nat Commun. 2025 Dec 2;16:10828. doi: 10.1038/s41467-025-65858-x (PMC12673113; doi:10.1038/s41467-025-65858-x)
Supplement: Supplementary file 3 — Supplementary Data 1 [file 41467_2025_65858_MOESM3_ESM.xlsx]

## Sheet: dataset1 VUN700
	Data Set	ACKR3	WT_ACKR3 +VUN700
	HDX reaction details	50 mM Tris, 150 mM NaCl, pD 7.1
	HDX time course	0, 0.5, 2, 5, 30, 120mins
	# of Peptides	132
	Sequence coverage	0.9024
	Average peptide length / Redundancy	8.17/3.24
	Replicates (technical)	3	3
	Repeatability (average standard deviation)	0.0328	0.031

## Sheet: dataset2 VUN700
	Data Set	ACKR3	WT_ACKR3 +VUN700
	HDX reaction details	50 mM Tris, 150 mM NaCl, pD 7.1
	HDX time course	0, 0.5, 5, 30, 120mins
	# of Peptides	112
	Sequence coverage	0.9106
	Average peptide length / Redundancy	7.89 / 2.61
	Replicates (technical)	3	3
	Repeatability (average standard deviation)	0.0254	0.0237

## Sheet: dataset3 VUN700
	Data Set	ACKR3	WT_ACKR3 + VUN700
	HDX reaction details	50 mM Tris, 150 mM NaCl, pD 7.1
	HDX time course	0, 0.5, 30, 120mins
	# of Peptides	87
	Sequence coverage	0.6992
	Average peptide length / Redundancy	9.19 / 3.06
	Replicates (technical)	3	3
	Repeatability (average standard deviation)	0.0307	0.031

## Sheet: dataset1 VUN702
	Data Set	ACKR3	WT_ACKR3 + VUN702
	HDX reaction details	50 mM Tris, 150 mM NaCl, pD 7.1
	HDX time course	0, 0.5, 2, 5, 30, 120mins
	# of Peptides	123
	Sequence coverage	0.9024
	Average peptide length / Redundancy	7.99/2.95
	Replicates (technical)	3	3
	Repeatability (average standard deviation)	0.0248	0.03

## Sheet: dataset2 VUN702
	Data Set	ACKR3	WT_ACKR3 + VUN702
	HDX reaction details	50 mM Tris, 150 mM NaCl, pD 7.1
	HDX time course	0, 0.5, 5, 30, 120mins
	# of Peptides	116
	Sequence coverage	0.9051
	Average peptide length / Redundancy	7.81 / 2.71
	Replicates (technical)	3	3
	Repeatability (average standard deviation)	0.0253	0.0213

## Sheet: dataset3 VUN702
	Data Set	ACKR3	WT_ACKR3 + VUN702
	HDX reaction details	50 mM Tris, 150 mM NaCl, pD 7.1
	HDX time course	0, 0.5, 30, 120mins
	# of Peptides	84
	Sequence coverage	0.6992
	Average peptide length / Redundancy	9.19 / 2.98
	Replicates (technical)	3	3
	Repeatability (average standard deviation)	0.0256	0.0253

## Sheet: dataset1 VUN701
	Data Set	ACKR3	WT_ACKR3 + VUN701
	HDX reaction details	50 mM Tris, 150 mM NaCl, pD 7.1
	HDX time course	0, 0.5, 5, 30, 120mins
	# of Peptides	108
	Sequence coverage	0.8482
	Average peptide length / Redundancy	8.21 / 2.78
	Replicates (technical)	3	3
	Repeatability (average standard deviation)	0.0243	0.0231

## Sheet: dataset2 VUN701
	Data Set	ACKR3	WT_ACKR3 + VUN701
	HDX reaction details	50 mM Tris, 150 mM NaCl, pD 7.1
	HDX time course	0, 0.5, 5, 30, 120mins
	# of Peptides	138
	Sequence coverage	0.878
	Average peptide length / Redundancy	8.54 / 3.64
	Replicates (technical)	3	3
	Repeatability (average standard deviation)	0.0266	0.0246

## Sheet: dataset3 VUN701
	Data Set	ACKR3	WT_ACKR3 + VUN701
	HDX reaction details	50 mM Tris, 150 mM NaCl, pD 7.1
	HDX time course	0, 0.5, 30, 120mins
	# of Peptides	95
	Sequence coverage	0.748
	Average peptide length / Redundancy	9.15 / 3.12
	Replicates (technical)	3	3
	Repeatability (average standard deviation)	0.0303	0.0317
