# Supplementary material for: Constitutive activity of an atypical chemokine receptor revealed by inverse agonistic nanobodies
Source: Nat Commun. 2025 Dec 2;16:10828. doi: 10.1038/s41467-025-65858-x (PMC12673113; doi:10.1038/s41467-025-65858-x)
Supplement: Supplementary file 4 — Supplementary Data 2 [file 41467_2025_65858_MOESM4_ESM.xlsx]

## Sheet: dataset1 VUN700
Protein state	Start	End	Sequence	Peptide mass (Da)	Retention time (min)	HDX time (min)	Uptake (D)	Uptake SD (D)	Uptake (%)	Uptake SD (%)	ΔUptake (Da)	ΔUptake SD (Da)	ΔUptake (%)	ΔUptake SD (%)
ACKR3	-6	-1	DYKDDD	770.284	3.67507	0	0	0	0	0	0	0	0	0
ACKR3	-6	-1	DYKDDD	770.284	3.66851	0.5	1.34336	0.066774	28.2813	1.40577	-0.061593	0.0809793	-1.29669	1.70483
ACKR3	-6	-1	DYKDDD	770.284	3.67498	2	1.23965	0.027692	26.0979	0.582989	0.023702	0.0688974	0.498989	1.45047
ACKR3	-6	-1	DYKDDD	770.284	3.66765	5	1.26747	0.020405	26.6835	0.429579	0.043408	0.069109	0.913853	1.45493
ACKR3	-6	-1	DYKDDD	770.284	3.66631	30	1.21998	0.025942	25.6837	0.546147	-0.05158	0.0515313	-1.08589	1.08487
ACKR3	-6	-1	DYKDDD	770.284	3.66623	120	1.26222	0.08963	26.5729	1.88695	0.00527	0.0752745	0.110947	1.58473
ACKR3+VUN700	-6	-1	DYKDDD	770.284	3.66859	0	0	0	0	0
ACKR3+VUN700	-6	-1	DYKDDD	770.284	3.6634	0.5	1.40495	0.089817	29.578	1.89088
ACKR3+VUN700	-6	-1	DYKDDD	770.284	3.67363	2	1.21595	0.07925	25.5989	1.66842
ACKR3+VUN700	-6	-1	DYKDDD	770.284	3.67388	5	1.22406	0.082266	25.7696	1.73192
ACKR3+VUN700	-6	-1	DYKDDD	770.284	3.67014	30	1.27156	0.059686	26.7696	1.25655
ACKR3+VUN700	-6	-1	DYKDDD	770.284	3.66149	120	1.25694	0.031394	26.462	0.660926
ACKR3	-6	1	DYKDDDDK	1013.41	3.34376	0	0	0	0	0	0	0	0	0
ACKR3	-6	1	DYKDDDDK	1013.41	3.34528	0.5	1.64513	0.090686	24.7388	1.3637	-0.052023	0.0806592	-0.782301	1.21292
ACKR3	-6	1	DYKDDDDK	1013.41	3.34633	2	1.4796	0.092956	22.2496	1.39783	-0.034543	0.0767062	-0.519444	1.15348
ACKR3	-6	1	DYKDDDDK	1013.41	3.35005	5	1.53328	0.092817	23.0568	1.39574	0.133128	0.102553	2.00192	1.54215
ACKR3	-6	1	DYKDDDDK	1013.41	3.34128	30	1.45275	0.096643	21.8458	1.45328	-0.053219	0.102283	-0.800286	1.53809
ACKR3	-6	1	DYKDDDDK	1013.41	3.34285	120	1.53442	0.114416	23.0739	1.72054	0.065463	0.0934665	0.984406	1.40551
ACKR3+VUN700	-6	1	DYKDDDDK	1013.41	3.34851	0	0	0	0	0
ACKR3+VUN700	-6	1	DYKDDDDK	1013.41	3.3467	0.5	1.69715	0.099934	25.5211	1.50277
ACKR3+VUN700	-6	1	DYKDDDDK	1013.41	3.35334	2	1.51414	0.066637	22.7691	1.00206
ACKR3+VUN700	-6	1	DYKDDDDK	1013.41	3.35208	5	1.40015	0.115906	21.0549	1.74295
ACKR3+VUN700	-6	1	DYKDDDDK	1013.41	3.35402	30	1.50597	0.117004	22.6461	1.75946
ACKR3+VUN700	-6	1	DYKDDDDK	1013.41	3.34748	120	1.46895	0.082782	22.0895	1.24484
ACKR3	-6	3	DYKDDDDKDL	1241.52	4.76718	0	0	0	0	0	0	0	0	0
ACKR3	-6	3	DYKDDDDKDL	1241.52	4.77812	0.5	2.35347	0.087853	27.526	1.02752	0.036455	0.0563551	0.426374	0.659123
ACKR3	-6	3	DYKDDDDKDL	1241.52	4.78344	2	2.02748	0.094522	23.7132	1.10552	-0.046165	0.0627661	-0.539942	0.734106
ACKR3	-6	3	DYKDDDDKDL	1241.52	4.77367	5	2.05782	0.092368	24.0681	1.08033	0.009019	0.0649237	0.105485	0.759342
ACKR3	-6	3	DYKDDDDKDL	1241.52	4.77442	30	2.03712	0.095837	23.826	1.1209	-0.011737	0.0654583	-0.137275	0.765594
ACKR3	-6	3	DYKDDDDKDL	1241.52	4.77153	120	2.13081	0.104569	24.9218	1.22303	-0.009045	0.0651916	-0.105789	0.762475
ACKR3+VUN700	-6	3	DYKDDDDKDL	1241.52	4.76842	0	0	0	0	0
ACKR3+VUN700	-6	3	DYKDDDDKDL	1241.52	4.74995	0.5	2.31702	0.097822	27.0996	1.14412
ACKR3+VUN700	-6	3	DYKDDDDKDL	1241.52	4.76984	2	2.07364	0.087145	24.2531	1.01924
ACKR3+VUN700	-6	3	DYKDDDDKDL	1241.52	4.64523	5	2.0488	0.096104	23.9626	1.12402
ACKR3+VUN700	-6	3	DYKDDDDKDL	1241.52	4.75195	30	2.04886	0.093252	23.9633	1.09067
ACKR3+VUN700	-6	3	DYKDDDDKDL	1241.52	4.76421	120	2.13986	0.09183	25.0276	1.07404
ACKR3	-6	6	DYKDDDDKDLHLF	1638.73	6.48964	0	0	0	0	0	0	0	0	0
ACKR3	-6	6	DYKDDDDKDLHLF	1638.73	6.49623	0.5	3.08301	0.107611	27.044	0.943956	-0.074626	0.0537258	-0.654614	0.471279
ACKR3	-6	6	DYKDDDDKDLHLF	1638.73	6.49364	2	2.67442	0.104634	23.4598	0.917842	-0.2584	0.0565203	-2.26667	0.495792
ACKR3	-6	6	DYKDDDDKDLHLF	1638.73	6.48697	5	2.73733	0.089354	24.0117	0.783807	-0.233679	0.0573324	-2.04982	0.502916
ACKR3	-6	6	DYKDDDDKDLHLF	1638.73	6.48912	30	2.71677	0.114628	23.8313	1.00551	-0.220298	0.0608405	-1.93244	0.533689
ACKR3	-6	6	DYKDDDDKDLHLF	1638.73	6.49124	120	2.83468	0.147895	24.8656	1.29732	-0.161165	0.0680929	-1.41373	0.597306
ACKR3+VUN700	-6	6	DYKDDDDKDLHLF	1638.73	6.47231	0	0	0	0	0
ACKR3+VUN700	-6	6	DYKDDDDKDLHLF	1638.73	6.47067	0.5	3.15764	0.128967	27.6986	1.13129
ACKR3+VUN700	-6	6	DYKDDDDKDLHLF	1638.73	6.4693	2	2.93282	0.119631	25.7265	1.04939
ACKR3+VUN700	-6	6	DYKDDDDKDLHLF	1638.73	6.46723	5	2.97101	0.140031	26.0615	1.22834
ACKR3+VUN700	-6	6	DYKDDDDKDLHLF	1638.73	6.46965	30	2.93707	0.128741	25.7638	1.12931
ACKR3+VUN700	-6	6	DYKDDDDKDLHLF	1638.73	6.46942	120	2.99585	0.131086	26.2794	1.14988
ACKR3	-5	6	YKDDDDKDLHLF	1523.7	6.49258	0	0	0	0	0	0	0	0	0
ACKR3	-5	6	YKDDDDKDLHLF	1523.7	6.50306	0.5	0.977127	0.052523	9.3505	0.502612	-0.052152	0.0737977	-0.499062	0.706198
ACKR3	-5	6	YKDDDDKDLHLF	1523.7	6.4968	2	0.863508	0.058486	8.26323	0.559675	-0.189504	0.0745936	-1.81344	0.713815
ACKR3	-5	6	YKDDDDKDLHLF	1523.7	6.48811	5	0.945412	0.090218	9.047	0.86333	-0.19411	0.100951	-1.85751	0.966036
ACKR3	-5	6	YKDDDDKDLHLF	1523.7	6.49121	30	0.942987	0.058279	9.0238	0.557694	-0.211905	0.0669759	-2.0278	0.640917
ACKR3	-5	6	YKDDDDKDLHLF	1523.7	6.50108	120	0.987819	0.065008	9.45281	0.622086	-0.126721	0.073598	-1.21264	0.704287
ACKR3+VUN700	-5	6	YKDDDDKDLHLF	1523.7	6.47695	0	0	0	0	0
ACKR3+VUN700	-5	6	YKDDDDKDLHLF	1523.7	6.47598	0.5	1.02928	0.052045	9.84956	0.498038
ACKR3+VUN700	-5	6	YKDDDDKDLHLF	1523.7	6.47377	2	1.05301	0.03291	10.0767	0.314928
ACKR3+VUN700	-5	6	YKDDDDKDLHLF	1523.7	6.46627	5	1.13952	0.03753	10.9045	0.359139
ACKR3+VUN700	-5	6	YKDDDDKDLHLF	1523.7	6.47011	30	1.15489	0.029809	11.0516	0.285254
ACKR3+VUN700	-5	6	YKDDDDKDLHLF	1523.7	6.47036	120	1.11454	0.036725	10.6655	0.351435
ACKR3	-3	3	DDDDKDL	835.332	4.76776	0	0	0	0	0	0	0	0	0
ACKR3	-3	3	DDDDKDL	835.332	4.78515	0.5	0.831896	0.04268	14.5947	0.748772	0.032591	0.0777326	0.571772	1.36373
ACKR3	-3	3	DDDDKDL	835.332	4.78778	2	0.766726	0.037996	13.4513	0.666596	0.048315	0.0906848	0.847632	1.59096
ACKR3	-3	3	DDDDKDL	835.332	4.77594	5	0.728799	0.052067	12.7859	0.913456	0.082746	0.103224	1.45168	1.81095
ACKR3	-3	3	DDDDKDL	835.332	4.77719	30	0.788802	0.018623	13.8386	0.326719	0.072458	0.0635026	1.27119	1.11408
ACKR3	-3	3	DDDDKDL	835.332	4.77524	120	0.736389	0.05386	12.9191	0.944912	0.004447	0.093998	0.0780175	1.64909
ACKR3+VUN700	-3	3	DDDDKDL	835.332	4.77106	0	0	0	0	0
ACKR3+VUN700	-3	3	DDDDKDL	835.332	4.75215	0.5	0.799305	0.046677	14.0229	0.818895
ACKR3+VUN700	-3	3	DDDDKDL	835.332	4.76943	2	0.718411	0.054561	12.6037	0.957211
ACKR3+VUN700	-3	3	DDDDKDL	835.332	4.65087	5	0.646053	0.048135	11.3343	0.844474
ACKR3+VUN700	-3	3	DDDDKDL	835.332	4.75364	30	0.716344	0.042229	12.5674	0.74086
ACKR3+VUN700	-3	3	DDDDKDL	835.332	4.76569	120	0.731942	0.043216	12.8411	0.758175
ACKR3	-1	6	DDKDLHLF	1002.49	6.65321	0	0	0	0	0	0	0	0	0
ACKR3	-1	6	DDKDLHLF	1002.49	6.64971	0.5	2.40315	0.02355	36.1375	0.354135	0.029693	0.020971	0.446511	0.315353
ACKR3	-1	6	DDKDLHLF	1002.49	6.6457	2	2.1902	0.022794	32.9354	0.342767	0.116944	0.0175555	1.75856	0.263993
ACKR3	-1	6	DDKDLHLF	1002.49	6.64543	5	2.13704	0.023143	32.1359	0.348015	0.117998	0.0144826	1.77441	0.217783
ACKR3	-1	6	DDKDLHLF	1002.49	6.64636	30	2.19859	0.026253	33.0614	0.394782	0.146407	0.0230585	2.20161	0.346744
ACKR3	-1	6	DDKDLHLF	1002.49	6.64532	120	2.2231	0.029231	33.43	0.439564	0.052422	0.0519568	0.788301	0.781305
ACKR3+VUN700	-1	6	DDKDLHLF	1002.49	6.63199	0	0	0	0	0
ACKR3+VUN700	-1	6	DDKDLHLF	1002.49	6.62301	0.5	2.37345	0.044005	35.691	0.661729
ACKR3+VUN700	-1	6	DDKDLHLF	1002.49	6.63236	2	2.07326	0.029312	31.1768	0.440782
ACKR3+VUN700	-1	6	DDKDLHLF	1002.49	6.63152	5	2.01904	0.019415	30.3615	0.291955
ACKR3+VUN700	-1	6	DDKDLHLF	1002.49	6.6307	30	2.05218	0.040481	30.8598	0.608737
ACKR3+VUN700	-1	6	DDKDLHLF	1002.49	6.62876	120	2.17068	0.10911	32.6417	1.64075
ACKR3	-1	7	DDKDLHLFD	1117.52	6.66911	0	0	0	0	0	0	0	0	0
ACKR3	-1	7	DDKDLHLFD	1117.52	6.66088	0.5	2.41279	0.052771	31.7473	0.694355	-0.221635	0.0253099	-2.91625	0.333025
ACKR3	-1	7	DDKDLHLFD	1117.52	6.66348	2	2.10868	0.024097	27.7458	0.317066	-0.127491	0.0332451	-1.67751	0.437436
ACKR3	-1	7	DDKDLHLFD	1117.52	6.6582	5	2.25339	0.037607	29.6499	0.494829	-0.045143	0.0465825	-0.593987	0.612927
ACKR3	-1	7	DDKDLHLFD	1117.52	6.65838	30	2.20335	0.0444	28.9914	0.584211	-0.089124	0.0331051	-1.17268	0.435593
ACKR3	-1	7	DDKDLHLFD	1117.52	6.65581	120	2.31433	0.05243	30.4517	0.689868	-0.152717	0.0343066	-2.00943	0.451403
ACKR3+VUN700	-1	7	DDKDLHLFD	1117.52	6.63783	0	0	0	0	0
ACKR3+VUN700	-1	7	DDKDLHLFD	1117.52	6.63432	0.5	2.63443	0.033555	34.6635	0.441513
ACKR3+VUN700	-1	7	DDKDLHLFD	1117.52	6.63271	2	2.23617	0.069812	29.4233	0.918579
ACKR3+VUN700	-1	7	DDKDLHLFD	1117.52	6.63222	5	2.29854	0.099964	30.2439	1.31532
ACKR3+VUN700	-1	7	DDKDLHLFD	1117.52	6.63638	30	2.29247	0.060213	30.1641	0.792276
ACKR3+VUN700	-1	7	DDKDLHLFD	1117.52	6.63615	120	2.46705	0.063558	32.4612	0.836289
ACKR3	1	7	KDLHLFD	887.462	6.48214	0	0	0	0	0	0	0	0	0
ACKR3	1	7	KDLHLFD	887.462	6.49322	0.5	1.77678	0.011377	31.1716	0.199596	-0.06261	0.0117451	-1.09842	0.206055
ACKR3	1	7	KDLHLFD	887.462	6.48975	2	1.54279	0.015891	27.0664	0.278789	-0.102541	0.0143377	-1.79896	0.251538
ACKR3	1	7	KDLHLFD	887.462	6.48231	5	1.57242	0.013349	27.5863	0.234193	-0.060468	0.0138094	-1.06084	0.242271
ACKR3	1	7	KDLHLFD	887.462	6.48512	30	1.55825	0.015437	27.3377	0.270825	-0.077146	0.0114046	-1.35344	0.20008
ACKR3	1	7	KDLHLFD	887.462	6.48696	120	1.62653	0.050618	28.5357	0.888035	-0.068444	0.0387756	-1.20077	0.680274
ACKR3+VUN700	1	7	KDLHLFD	887.462	6.46636	0	0	0	0	0
ACKR3+VUN700	1	7	KDLHLFD	887.462	6.46572	0.5	1.83939	0.018111	32.27	0.317737
ACKR3+VUN700	1	7	KDLHLFD	887.462	6.46602	2	1.64533	0.01641	28.8654	0.287895
ACKR3+VUN700	1	7	KDLHLFD	887.462	6.46404	5	1.63289	0.017785	28.6472	0.312018
ACKR3+VUN700	1	7	KDLHLFD	887.462	6.46582	30	1.63539	0.00924	28.6911	0.162105
ACKR3+VUN700	1	7	KDLHLFD	887.462	6.46571	120	1.69498	0.039208	29.7364	0.68786
ACKR3	7	14	DYSEPGQF	942.384	6.14444	0	0	0	0	0	0	0	0	0
ACKR3	7	14	DYSEPGQF	942.384	6.15	0.5	3.11532	0.021948	54.6548	0.385053	0.043915	0.00995081	0.770439	0.174576
ACKR3	7	14	DYSEPGQF	942.384	6.15241	2	2.78774	0.011726	48.9077	0.205719	-0.056202	0.012553	-0.986	0.220227
ACKR3	7	14	DYSEPGQF	942.384	6.14674	5	2.76541	0.045788	48.5159	0.803298	-0.079928	0.0175256	-1.40225	0.307467
ACKR3	7	14	DYSEPGQF	942.384	6.14808	30	2.77184	0.016652	48.6288	0.29214	-0.104124	0.0119581	-1.82674	0.209791
ACKR3	7	14	DYSEPGQF	942.384	6.14716	120	2.8484	0.09803	49.9719	1.71982	-0.018849	0.0367644	-0.330684	0.64499
ACKR3+VUN700	7	14	DYSEPGQF	942.384	6.13528	0	0	0	0	0
ACKR3+VUN700	7	14	DYSEPGQF	942.384	6.13515	0.5	3.07141	0.021584	53.8844	0.378667
ACKR3+VUN700	7	14	DYSEPGQF	942.384	6.1407	2	2.84394	0.033636	49.8937	0.590105
ACKR3+VUN700	7	14	DYSEPGQF	942.384	6.14007	5	2.84533	0.016345	49.9181	0.286754
ACKR3+VUN700	7	14	DYSEPGQF	942.384	6.13751	30	2.87596	0.029736	50.4555	0.521684
ACKR3+VUN700	7	14	DYSEPGQF	942.384	6.14076	120	2.86725	0.037072	50.3026	0.650386
ACKR3	7	16	DYSEPGQFSD	1144.44	5.64	0	0	0	0	0	0	0	0	0
ACKR3	7	16	DYSEPGQFSD	1144.44	5.64009	0.5	3.67318	0.480329	48.3313	6.32012	-0.036182	0.182633	-0.476079	2.40307
ACKR3	7	16	DYSEPGQFSD	1144.44	5.64233	2	3.20873	0.43509	42.2201	5.72487	-0.122708	0.187331	-1.61458	2.46489
ACKR3	7	16	DYSEPGQFSD	1144.44	5.63776	5	3.21945	0.428878	42.3612	5.64313	-0.093187	0.179215	-1.22614	2.35809
ACKR3	7	16	DYSEPGQFSD	1144.44	5.63727	30	3.19994	0.421275	42.1045	5.54309	-0.117232	0.182525	-1.54253	2.40164
ACKR3	7	16	DYSEPGQFSD	1144.44	5.63695	120	3.36835	0.465165	44.3203	6.12059	-0.076855	0.191496	-1.01125	2.51969
ACKR3+VUN700	7	16	DYSEPGQFSD	1144.44	5.63744	0	0	0	0	0
ACKR3+VUN700	7	16	DYSEPGQFSD	1144.44	5.63302	0.5	3.70936	0.472926	48.8074	6.22271
ACKR3+VUN700	7	16	DYSEPGQFSD	1144.44	5.63722	2	3.33144	0.430605	43.8347	5.66586
ACKR3+VUN700	7	16	DYSEPGQFSD	1144.44	5.63223	5	3.31264	0.397129	43.5874	5.22538
ACKR3+VUN700	7	16	DYSEPGQFSD	1144.44	5.63211	30	3.31717	0.419374	43.647	5.51808
ACKR3+VUN700	7	16	DYSEPGQFSD	1144.44	5.63445	120	3.4452	0.45705	45.3316	6.01382
ACKR3	8	16	YSEPGQFSD	1029.42	5.5119	0	0	0	0	0	0	0	0	0
ACKR3	8	16	YSEPGQFSD	1029.42	5.51105	0.5	3.39758	0.233638	51.0915	3.51335	0.019985	0.105008	0.300526	1.57907
ACKR3	8	16	YSEPGQFSD	1029.42	5.51311	2	2.95609	0.208466	44.4525	3.13483	-0.088439	0.109465	-1.32991	1.6461
ACKR3	8	16	YSEPGQFSD	1029.42	5.50728	5	2.97414	0.224022	44.724	3.36875	-0.068756	0.11011	-1.03392	1.6558
ACKR3	8	16	YSEPGQFSD	1029.42	5.50847	30	2.97004	0.231894	44.6622	3.48713	-0.058465	0.118348	-0.879173	1.77966
ACKR3	8	16	YSEPGQFSD	1029.42	5.50713	120	3.11417	0.265469	46.8297	3.99202	-0.055448	0.117674	-0.833805	1.76954
ACKR3+VUN700	8	16	YSEPGQFSD	1029.42	5.50609	0	0	0	0	0
ACKR3+VUN700	8	16	YSEPGQFSD	1029.42	5.49955	0.5	3.3776	0.268044	50.791	4.03074
ACKR3+VUN700	8	16	YSEPGQFSD	1029.42	5.50277	2	3.04453	0.254897	45.7825	3.83304
ACKR3+VUN700	8	16	YSEPGQFSD	1029.42	5.4955	5	3.0429	0.244395	45.7579	3.67511
ACKR3+VUN700	8	16	YSEPGQFSD	1029.42	5.49717	30	3.0285	0.26935	45.5414	4.05038
ACKR3+VUN700	8	16	YSEPGQFSD	1029.42	5.5015	120	3.16962	0.257119	47.6635	3.86645
ACKR3	9	16	SEPGQFSD	866.353	5.08299	0	0	0	0	0	0	0	0	0
ACKR3	9	16	SEPGQFSD	866.353	5.08614	0.5	2.85063	0.052699	50.0111	0.924544	0.055348	0.0210147	0.971018	0.36868
ACKR3	9	16	SEPGQFSD	866.353	5.08813	2	2.54401	0.016345	44.6317	0.286754	-0.027554	0.0120302	-0.483404	0.211056
ACKR3	9	16	SEPGQFSD	866.353	5.08201	5	2.52103	0.042026	44.2286	0.737298	0.024867	0.0170743	0.436263	0.299549
ACKR3	9	16	SEPGQFSD	866.353	5.08191	30	2.54108	0.025315	44.5803	0.444123	0.02228	0.0202603	0.390877	0.355443
ACKR3	9	16	SEPGQFSD	866.353	5.0825	120	2.63372	0.128603	46.2056	2.25619	-0.01308	0.056338	-0.229474	0.988385
ACKR3+VUN700	9	16	SEPGQFSD	866.353	5.08012	0	0	0	0	0
ACKR3+VUN700	9	16	SEPGQFSD	866.353	5.07267	0.5	2.79528	0.027933	49.04	0.490053
ACKR3+VUN700	9	16	SEPGQFSD	866.353	5.08029	2	2.57156	0.026155	45.1151	0.45886
ACKR3+VUN700	9	16	SEPGQFSD	866.353	5.06168	5	2.49616	0.009218	43.7923	0.161719
ACKR3+VUN700	9	16	SEPGQFSD	866.353	5.07162	30	2.5188	0.044436	44.1895	0.779579
ACKR3+VUN700	9	16	SEPGQFSD	866.353	5.07497	120	2.6468	0.074377	46.4351	1.30486
ACKR3	11	16	PGQFSD	650.278	5.63826	0	0	0	0	0	0	0	0	0
ACKR3	11	16	PGQFSD	650.278	5.63951	0.5	1.80367	0.020207	47.4651	0.531763	0.019341	0.0127175	0.508974	0.334671
ACKR3	11	16	PGQFSD	650.278	5.63968	2	1.59299	0.006977	41.9207	0.183605	-0.014754	0.0153465	-0.388263	0.403855
ACKR3	11	16	PGQFSD	650.278	5.63598	5	1.57729	0.013109	41.5075	0.344974	0.010984	0.015943	0.289053	0.419552
ACKR3	11	16	PGQFSD	650.278	5.63582	30	1.57168	0.011536	41.3599	0.303579	-0.006805	0.0150653	-0.179079	0.396455
ACKR3	11	16	PGQFSD	650.278	5.63552	120	1.66551	0.05618	43.8291	1.47842	0.015485	0.0393007	0.4075	1.03423
ACKR3+VUN700	11	16	PGQFSD	650.278	5.63619	0	0	0	0	0
ACKR3+VUN700	11	16	PGQFSD	650.278	5.63155	0.5	1.78433	0.010739	46.9561	0.282605
ACKR3+VUN700	11	16	PGQFSD	650.278	5.63567	2	1.60774	0.023647	42.309	0.622289
ACKR3+VUN700	11	16	PGQFSD	650.278	5.63155	5	1.5663	0.02131	41.2185	0.560789
ACKR3+VUN700	11	16	PGQFSD	650.278	5.63169	30	1.57848	0.020767	41.539	0.5465
ACKR3+VUN700	11	16	PGQFSD	650.278	5.63403	120	1.65002	0.033277	43.4216	0.875711
ACKR3	17	22	ISWPCQ	733.334	6.89711	0	0	0	0	0	0	0	0	0
ACKR3	17	22	ISWPCQ	733.334	6.89802	0.5	2.25158	0.084999	59.252	2.23682	0.008229	0.0532064	0.216553	1.40017
ACKR3	17	22	ISWPCQ	733.334	6.89769	2	1.9511	0.069348	51.3448	1.82495	-0.07499	0.0509157	-1.97342	1.33989
ACKR3	17	22	ISWPCQ	733.334	6.89172	5	1.9735	0.068995	51.9341	1.81566	-0.061859	0.0520328	-1.62787	1.36928
ACKR3	17	22	ISWPCQ	733.334	6.89413	30	1.97313	0.066219	51.9243	1.74261	-0.044459	0.0490829	-1.16997	1.29166
ACKR3	17	22	ISWPCQ	733.334	6.89311	120	2.06518	0.09555	54.3468	2.51447	-0.032928	0.0622927	-0.866526	1.63928
ACKR3+VUN700	17	22	ISWPCQ	733.334	6.88296	0	0	0	0	0
ACKR3+VUN700	17	22	ISWPCQ	733.334	6.87834	0.5	2.24335	0.084112	59.0355	2.21347
ACKR3+VUN700	17	22	ISWPCQ	733.334	6.87703	2	2.02609	0.073865	53.3182	1.94382
ACKR3+VUN700	17	22	ISWPCQ	733.334	6.87542	5	2.03536	0.078438	53.562	2.06416
ACKR3+VUN700	17	22	ISWPCQ	733.334	6.87715	30	2.01758	0.072263	53.0943	1.90166
ACKR3+VUN700	17	22	ISWPCQ	733.334	6.87859	120	2.0981	0.087512	55.2133	2.30295
ACKR3	17	24	ISWPCQSS	907.398	6.63012	0	0	0	0	0	0	0	0	0
ACKR3	17	24	ISWPCQSS	907.398	6.62828	0.5	3.39066	0.097702	59.4852	1.71407	0.025944	0.0405552	0.455158	0.711494
ACKR3	17	24	ISWPCQSS	907.398	6.62829	2	2.87429	0.106591	50.4261	1.87002	-0.119301	0.0598988	-2.093	1.05086
ACKR3	17	24	ISWPCQSS	907.398	6.6218	5	2.92711	0.114579	51.3529	2.01016	-0.083977	0.0553143	-1.47328	0.970426
ACKR3	17	24	ISWPCQSS	907.398	6.62544	30	2.90593	0.074654	50.9813	1.30972	-0.111969	0.0492015	-1.96437	0.863184
ACKR3	17	24	ISWPCQSS	907.398	6.62502	120	3.05279	0.111838	53.5576	1.96207	-0.070625	0.0504408	-1.23904	0.884927
ACKR3+VUN700	17	24	ISWPCQSS	907.398	6.61838	0	0	0	0	0
ACKR3+VUN700	17	24	ISWPCQSS	907.398	6.61075	0.5	3.36471	0.096022	59.0301	1.6846
ACKR3+VUN700	17	24	ISWPCQSS	907.398	6.60988	2	2.99359	0.140814	52.5191	2.47042
ACKR3+VUN700	17	24	ISWPCQSS	907.398	6.60834	5	3.01109	0.11768	52.8262	2.06456
ACKR3+VUN700	17	24	ISWPCQSS	907.398	6.61141	30	3.0179	0.126637	52.9457	2.2217
ACKR3+VUN700	17	24	ISWPCQSS	907.398	6.61315	120	3.12341	0.108296	54.7967	1.89993
ACKR3	17	24	ISWPCQSS	964.419	6.21698	0	0	0	0	0	0	0	0	0
ACKR3	17	24	ISWPCQSS	964.419	6.20237	0.5	4.04343	0.034418	70.9375	0.603825	0.186308	0.0104852	3.26856	0.183951
ACKR3	17	24	ISWPCQSS	964.419	6.20251	2	3.53956	0.004574	62.0976	0.0802456	0.004983	0.00304717	0.0874211	0.0534592
ACKR3	17	24	ISWPCQSS	964.419	6.19941	5	3.53056	0.021697	61.9397	0.380649	-0.019779	0.00635688	-0.347	0.111524
ACKR3	17	24	ISWPCQSS	964.419	6.2005	30	3.50157	0.031184	61.431	0.547088	0.010251	0.0102222	0.179842	0.179337
ACKR3	17	24	ISWPCQSS	964.419	6.19742	120	3.74699	0.082799	65.7367	1.45261	0.143763	0.0327702	2.52216	0.574915
ACKR3+VUN700	17	24	ISWPCQSS	964.419	6.20615	0	0	0	0	0
ACKR3+VUN700	17	24	ISWPCQSS	964.419	6.19215	0.5	3.85713	0.023615	67.6689	0.414298
ACKR3+VUN700	17	24	ISWPCQSS	964.419	6.19275	2	3.53458	0.009754	62.0102	0.171123
ACKR3+VUN700	17	24	ISWPCQSS	964.419	6.19028	5	3.55034	0.005772	62.2867	0.101263
ACKR3+VUN700	17	24	ISWPCQSS	964.419	6.18864	30	3.49132	0.01752	61.2511	0.307368
ACKR3+VUN700	17	24	ISWPCQSS	964.419	6.19454	120	3.60323	0.087194	63.2145	1.52972
ACKR3	17	25	ISWPCQSSD	1022.42	6.64439	0	0	0	0	0	0	0	0	0
ACKR3	17	25	ISWPCQSSD	1022.42	6.64633	0.5	3.44386	0.022958	51.7873	0.345233	0.048321	0.0111729	0.726632	0.168013
ACKR3	17	25	ISWPCQSSD	1022.42	6.64543	2	2.94605	0.015912	44.3015	0.239278	-0.098306	0.0100548	-1.47829	0.1512
ACKR3	17	25	ISWPCQSSD	1022.42	6.63859	5	2.96758	0.010253	44.6252	0.15418	-0.113873	0.0143387	-1.71238	0.215619
ACKR3	17	25	ISWPCQSSD	1022.42	6.64221	30	2.98953	0.019873	44.9554	0.298842	-0.077606	0.00782253	-1.16701	0.117632
ACKR3	17	25	ISWPCQSSD	1022.42	6.6411	120	3.12549	0.119497	46.9999	1.79695	-0.05034	0.039371	-0.756992	0.592045
ACKR3+VUN700	17	25	ISWPCQSSD	1022.42	6.63212	0	0	0	0	0
ACKR3+VUN700	17	25	ISWPCQSSD	1022.42	6.62582	0.5	3.39554	0.030445	51.0607	0.45782
ACKR3+VUN700	17	25	ISWPCQSSD	1022.42	6.62567	2	3.04436	0.025819	45.7798	0.388256
ACKR3+VUN700	17	25	ISWPCQSSD	1022.42	6.62325	5	3.08145	0.042882	46.3376	0.644842
ACKR3+VUN700	17	25	ISWPCQSSD	1022.42	6.62617	30	3.06714	0.012647	46.1224	0.19018
ACKR3+VUN700	17	25	ISWPCQSSD	1022.42	6.62792	120	3.17583	0.029845	47.7569	0.448797
ACKR3	17	26	ISWPCQSSDC	1125.43	6.86778	0	0	0	0	0	0	0	0	0
ACKR3	17	26	ISWPCQSSDC	1125.43	6.86925	0.5	3.8762	0.012079	51.0027	0.158934	0.047071	0.0100311	0.619355	0.131988
ACKR3	17	26	ISWPCQSSDC	1125.43	6.87029	2	3.29914	0.027954	43.4098	0.367816	-0.152124	0.0146825	-2.00163	0.193191
ACKR3	17	26	ISWPCQSSDC	1125.43	6.86439	5	3.33364	0.023214	43.8636	0.305447	-0.113156	0.0106405	-1.48889	0.140007
ACKR3	17	26	ISWPCQSSDC	1125.43	6.86576	30	3.31206	0.013148	43.5797	0.173	-0.097274	0.0124554	-1.27992	0.163886
ACKR3	17	26	ISWPCQSSDC	1125.43	6.86507	120	3.49443	0.124954	45.9793	1.64413	-0.039373	0.0395469	-0.518066	0.520354
ACKR3+VUN700	17	26	ISWPCQSSDC	1125.43	6.8549	0	0	0	0	0
ACKR3+VUN700	17	26	ISWPCQSSDC	1125.43	6.85114	0.5	3.82913	0.03651	50.3833	0.480395
ACKR3+VUN700	17	26	ISWPCQSSDC	1125.43	6.85038	2	3.45127	0.041384	45.4114	0.544526
ACKR3+VUN700	17	26	ISWPCQSSDC	1125.43	6.84823	5	3.44679	0.027731	45.3525	0.364882
ACKR3+VUN700	17	26	ISWPCQSSDC	1125.43	6.84984	30	3.40933	0.04025	44.8597	0.529605
ACKR3+VUN700	17	26	ISWPCQSSDC	1125.43	6.85088	120	3.5338	0.059691	46.4974	0.785408
ACKR3	17	26	ISWPCQSSDC	1239.48	6.22849	0	0	0	0	0	0	0	0	0
ACKR3	17	26	ISWPCQSSDC	1239.48	6.23082	0.5	3.79877	0.18193	49.9838	2.39382	-0.072825	0.0664152	-0.958224	0.873884
ACKR3	17	26	ISWPCQSSDC	1239.48	6.22998	2	3.30444	0.184563	43.4795	2.42846	-0.080051	0.083589	-1.0533	1.09986
ACKR3	17	26	ISWPCQSSDC	1239.48	6.22623	5	3.33641	0.223679	43.9001	2.94314	0.028024	0.0989479	0.368737	1.30195
ACKR3	17	26	ISWPCQSSDC	1239.48	6.22549	30	3.31128	0.220207	43.5695	2.89746	-0.026059	0.0919887	-0.342882	1.21038
ACKR3	17	26	ISWPCQSSDC	1239.48	6.2266	120	3.45078	0.23293	45.4049	3.06487	-0.059156	0.0870756	-0.778368	1.14573
ACKR3+VUN700	17	26	ISWPCQSSDC	1239.48	6.21759	0	0	0	0	0
ACKR3+VUN700	17	26	ISWPCQSSDC	1239.48	6.21608	0.5	3.87159	0.17815	50.942	2.34408
ACKR3+VUN700	17	26	ISWPCQSSDC	1239.48	6.21801	2	3.3845	0.210481	44.5328	2.76949
ACKR3+VUN700	17	26	ISWPCQSSDC	1239.48	6.21642	5	3.30839	0.240765	43.5314	3.16796
ACKR3+VUN700	17	26	ISWPCQSSDC	1239.48	6.21382	30	3.33734	0.212109	43.9124	2.79091
ACKR3+VUN700	17	26	ISWPCQSSDC	1239.48	6.21723	120	3.50993	0.193072	46.1833	2.54042
ACKR3	23	30	SSDCIVVD	894.387	5.51011	0	0	0	0	0	0	0	0	0
ACKR3	23	30	SSDCIVVD	894.387	5.50872	0.5	3.26377	0.010772	49.0792	0.161985	0.323243	0.0153549	4.8608	0.2309
ACKR3	23	30	SSDCIVVD	894.387	5.50758	2	2.8737	0.022237	43.2136	0.334391	-0.085393	0.0109345	-1.28411	0.164429
ACKR3	23	30	SSDCIVVD	894.387	5.50254	5	2.91902	0.019286	43.8951	0.290015	-0.159653	0.0111713	-2.4008	0.16799
ACKR3	23	30	SSDCIVVD	894.387	5.50426	30	2.94068	0.027723	44.2208	0.416887	-0.177232	0.0143335	-2.66514	0.215542
ACKR3	23	30	SSDCIVVD	894.387	5.50359	120	3.07667	0.082794	46.2657	1.24502	-0.098894	0.031531	-1.48713	0.474151
ACKR3+VUN700	23	30	SSDCIVVD	894.387	5.50642	0	0	0	0	0
ACKR3+VUN700	23	30	SSDCIVVD	894.387	5.49742	0.5	2.94052	0.044096	44.2184	0.663098
ACKR3+VUN700	23	30	SSDCIVVD	894.387	5.50003	2	2.9591	0.022861	44.4977	0.343774
ACKR3+VUN700	23	30	SSDCIVVD	894.387	5.49351	5	3.07867	0.027733	46.2958	0.417038
ACKR3+VUN700	23	30	SSDCIVVD	894.387	5.49347	30	3.11791	0.033664	46.8859	0.506226
ACKR3+VUN700	23	30	SSDCIVVD	894.387	5.49673	120	3.17556	0.052184	47.7528	0.784722
ACKR3	26	31	CIVVDT	649.322	5.42503	0	0	0	0	0	0	0	0	0
ACKR3	26	31	CIVVDT	649.322	5.4272	0.5	2.64967	0.006729	55.7825	0.141663	0.392951	0.0137186	8.27265	0.288813
ACKR3	26	31	CIVVDT	649.322	5.42569	2	2.31189	0.019901	48.6715	0.418968	-0.089671	0.0153997	-1.88781	0.324204
ACKR3	26	31	CIVVDT	649.322	5.41974	5	2.35474	0.019725	49.5736	0.415263	-0.194233	0.0234589	-4.08912	0.493871
ACKR3	26	31	CIVVDT	649.322	5.42313	30	2.35198	0.00818	49.5154	0.172211	-0.200421	0.0117156	-4.21939	0.246645
ACKR3	26	31	CIVVDT	649.322	5.42045	120	2.44993	0.081993	51.5776	1.72617	-0.152687	0.0356095	-3.21446	0.749674
ACKR3+VUN700	26	31	CIVVDT	649.322	5.4234	0	0	0	0	0
ACKR3+VUN700	26	31	CIVVDT	649.322	5.41386	0.5	2.25672	0.030424	47.5098	0.640505
ACKR3+VUN700	26	31	CIVVDT	649.322	5.41676	2	2.40157	0.030666	50.5593	0.6456
ACKR3+VUN700	26	31	CIVVDT	649.322	5.40816	5	2.54898	0.055854	53.6627	1.17587
ACKR3+VUN700	26	31	CIVVDT	649.322	5.41298	30	2.5524	0.028555	53.7348	0.601158
ACKR3+VUN700	26	31	CIVVDT	649.322	5.4154	120	2.60262	0.031659	54.792	0.666505
ACKR3	27	33	IVVDTVM	776.422	6.40659	0	0	0	0	0	0	0	0	0
ACKR3	27	33	IVVDTVM	776.422	6.40796	0.5	3.06974	0.023655	53.8551	0.415	0.704621	0.0331595	12.3618	0.581745
ACKR3	27	33	IVVDTVM	776.422	6.40519	2	2.59164	0.020921	45.4674	0.367035	-0.13044	0.0126994	-2.28842	0.222796
ACKR3	27	33	IVVDTVM	776.422	6.40168	5	2.72626	0.080619	47.8291	1.41437	-0.170972	0.0356391	-2.99951	0.625247
ACKR3	27	33	IVVDTVM	776.422	6.4028	30	2.68548	0.035574	47.1137	0.624105	-0.294123	0.0222125	-5.16005	0.389693
ACKR3	27	33	IVVDTVM	776.422	6.40092	120	2.83013	0.09372	49.6515	1.64421	-0.213496	0.0363911	-3.74554	0.63844
ACKR3+VUN700	27	33	IVVDTVM	776.422	6.39807	0	0	0	0	0
ACKR3+VUN700	27	33	IVVDTVM	776.422	6.3933	0.5	2.36512	0.076279	41.4933	1.33823
ACKR3+VUN700	27	33	IVVDTVM	776.422	6.39267	2	2.72208	0.026686	47.7558	0.468175
ACKR3+VUN700	27	33	IVVDTVM	776.422	6.39161	5	2.89723	0.057631	50.8286	1.01107
ACKR3+VUN700	27	33	IVVDTVM	776.422	6.39083	30	2.9796	0.053127	52.2737	0.932053
ACKR3+VUN700	27	33	IVVDTVM	776.422	6.39249	120	3.04363	0.045928	53.397	0.805754
ACKR3	33	40	MCPNMPQK	948.41	5.26489	0	0	0	0	0	0	0	0	0
ACKR3	33	40	MCPNMPQK	948.41	5.2686	0.5	2.61853	0.081542	55.1269	1.71667	0.528	0.0413952	11.1158	0.871479
ACKR3	33	40	MCPNMPQK	948.41	5.26709	2	2.26645	0.029881	47.7148	0.629074	0.193032	0.0198843	4.06383	0.418616
ACKR3	33	40	MCPNMPQK	948.41	5.26335	5	2.26367	0.046977	47.6563	0.988989	0.144148	0.0287166	3.03469	0.60456
ACKR3	33	40	MCPNMPQK	948.41	5.26317	30	2.35293	0.015909	49.5353	0.334926	0.047071	0.0208755	0.990968	0.439483
ACKR3	33	40	MCPNMPQK	948.41	5.26178	120	2.48407	0.049053	52.2961	1.03269	-0.043846	0.0302356	-0.923074	0.636539
ACKR3+VUN700	33	40	MCPNMPQK	948.41	5.26174	0	0	0	0	0
ACKR3+VUN700	33	40	MCPNMPQK	948.41	5.2583	0.5	2.09053	0.057016	44.0111	1.20034
ACKR3+VUN700	33	40	MCPNMPQK	948.41	5.25992	2	2.07342	0.030863	43.6509	0.649747
ACKR3+VUN700	33	40	MCPNMPQK	948.41	5.25397	5	2.11952	0.04207	44.6216	0.885684
ACKR3+VUN700	33	40	MCPNMPQK	948.41	5.25209	30	2.30586	0.045541	48.5443	0.958758
ACKR3+VUN700	33	40	MCPNMPQK	948.41	5.25631	120	2.52791	0.05788	53.2192	1.21853
ACKR3	44	49	LYTLSF	743.397	7.89119	0	0	0	0	0	0	0	0	0
ACKR3	44	49	LYTLSF	743.397	7.89679	0.5	0.035805	0.012667	0.753789	0.266674	-0.004755	0.454254	-0.100105	9.56325
ACKR3	44	49	LYTLSF	743.397	7.89506	2	0.018116	0.00634	0.381389	0.133474	-0.025775	0.465665	-0.542632	9.80348
ACKR3	44	49	LYTLSF	743.397	7.88875	5	0.058123	0.005164	1.22364	0.108716	0.004587	0.167486	0.0965684	3.52603
ACKR3	44	49	LYTLSF	743.397	7.89292	30	0.172182	0.005037	3.62488	0.106042	0.117368	0.235958	2.47091	4.96753
ACKR3	44	49	LYTLSF	743.397	7.89155	120	0.417622	0.004322	8.79204	0.0909895	0.352716	0.105246	7.4256	2.21571
ACKR3+VUN700	44	49	LYTLSF	743.397	7.86684	0	0	0	0	0
ACKR3+VUN700	44	49	LYTLSF	743.397	7.87449	0.5	0.04056	0.011557	0.853895	0.243305
ACKR3+VUN700	44	49	LYTLSF	743.397	7.8693	2	0.043891	0.013483	0.924021	0.283853
ACKR3+VUN700	44	49	LYTLSF	743.397	7.87154	5	0.053536	0.007601	1.12707	0.160021
ACKR3+VUN700	44	49	LYTLSF	743.397	7.8711	30	0.054814	0.012834	1.15398	0.270189
ACKR3+VUN700	44	49	LYTLSF	743.397	7.87278	120	0.064906	0.006798	1.36644	0.143116
ACKR3	54	59	IFVIGM	679.385	7.91302	0	0	0	0	0	0	0	0	0
ACKR3	54	59	IFVIGM	679.385	7.92049	0.5	0.006217	0.006216	0.130884	0.130863	-0.024389	2.00249	-0.513453	42.1577
ACKR3	54	59	IFVIGM	679.385	7.91723	2	0.001542	0.006639	0.0324632	0.139768	-0.025957	4.36416	-0.546463	91.877
ACKR3	54	59	IFVIGM	679.385	7.91059	5	0.014663	0.00702	0.308695	0.147789	-0.003114	1.22175	-0.0655579	25.721
ACKR3	54	59	IFVIGM	679.385	7.91599	30	0.013842	0.00627	0.291411	0.132	0.001355	2.32618	0.0285263	48.9722
ACKR3	54	59	IFVIGM	679.385	7.91446	120	0.007586	0.004605	0.159705	0.0969474	-0.044552	0.697408	-0.937937	14.6823
ACKR3+VUN700	54	59	IFVIGM	679.385	7.89091	0	0	0	0	0
ACKR3+VUN700	54	59	IFVIGM	679.385	7.89704	0.5	0.030606	0.053102	0.644337	1.11794
ACKR3+VUN700	54	59	IFVIGM	679.385	7.8924	2	0.027499	0.019619	0.578926	0.413032
ACKR3+VUN700	54	59	IFVIGM	679.385	7.89421	5	0.017777	0.019982	0.374253	0.420674
ACKR3+VUN700	54	59	IFVIGM	679.385	7.8934	30	0.012487	0.028491	0.262884	0.599811
ACKR3+VUN700	54	59	IFVIGM	679.385	7.89408	120	0.052138	0.017901	1.09764	0.376863
ACKR3	54	61	IFVIGMIA	863.506	8.4009	0	0	0	0	0	0	0	0	0
ACKR3	54	61	IFVIGMIA	863.506	8.41039	0.5	0.010382	0.005927	0.15612	0.0891278	0.004103	2.07774	0.0616992	31.2442
ACKR3	54	61	IFVIGMIA	863.506	8.40705	2	0.016849	0.006057	0.253368	0.0910827	-3.7e-05	1.30047	-0.000556391	19.5559
ACKR3	54	61	IFVIGMIA	863.506	8.39932	5	0.016344	0.009149	0.245774	0.137579	0.005324	2.04778	0.0800602	30.7936
ACKR3	54	61	IFVIGMIA	863.506	8.40458	30	0.037308	0.013736	0.561023	0.206556	-0.041602	0.488862	-0.625594	7.35131
ACKR3	54	61	IFVIGMIA	863.506	8.40362	120	0.016656	0.006596	0.250466	0.099188	0.009799	3.37956	0.147353	50.8205
ACKR3+VUN700	54	61	IFVIGMIA	863.506	8.3701	0	0	0	0	0
ACKR3+VUN700	54	61	IFVIGMIA	863.506	8.38107	0.5	0.006279	0.012544	0.0944211	0.188632
ACKR3+VUN700	54	61	IFVIGMIA	863.506	8.3722	2	0.016886	0.021104	0.253925	0.317353
ACKR3+VUN700	54	61	IFVIGMIA	863.506	8.37306	5	0.01102	0.021707	0.165714	0.326421
ACKR3+VUN700	54	61	IFVIGMIA	863.506	8.37516	30	0.07891	0.025378	1.18662	0.381624
ACKR3+VUN700	54	61	IFVIGMIA	863.506	8.3789	120	0.006857	0.023014	0.103113	0.346075
ACKR3	56	61	VIGMIA	603.353	6.53861	0	0	0	0	0	0	0	0	0
ACKR3	56	61	VIGMIA	603.353	6.54668	0.5	0.04022	0.00426	0.846737	0.0896842	-0.042941	0.637236	-0.904021	13.4155
ACKR3	56	61	VIGMIA	603.353	6.54356	2	-0.007506	0.003733	-0.158021	0.0785895	-0.029836	0.859453	-0.628126	18.0938
ACKR3	56	61	VIGMIA	603.353	6.53871	5	0.039688	0.005293	0.835537	0.111432	-0.069226	0.206002	-1.45739	4.33688
ACKR3	56	61	VIGMIA	603.353	6.54142	30	0.045199	0.002311	0.951558	0.0486526	-0.059011	0.197548	-1.24234	4.1589
ACKR3	56	61	VIGMIA	603.353	6.53953	120	0.035297	0.001611	0.743095	0.0339158	-0.038677	0.253208	-0.814253	5.33069
ACKR3+VUN700	56	61	VIGMIA	603.353	6.5285	0	0	0	0	0
ACKR3+VUN700	56	61	VIGMIA	603.353	6.52992	0.5	0.083161	0.052256	1.75076	1.10013
ACKR3+VUN700	56	61	VIGMIA	603.353	6.52878	2	0.02233	0.015652	0.470105	0.329516
ACKR3+VUN700	56	61	VIGMIA	603.353	6.52821	5	0.108914	0.0171	2.29293	0.36
ACKR3+VUN700	56	61	VIGMIA	603.353	6.52801	30	0.10421	0.019885	2.19389	0.418632
ACKR3+VUN700	56	61	VIGMIA	603.353	6.52925	120	0.073974	0.018424	1.55735	0.387874
ACKR3	62	69	NSVVVWVN	916.489	6.79965	0	0	0	0	0	0	0	0	0
ACKR3	62	69	NSVVVWVN	916.489	6.80491	0.5	0.029932	0.008897	0.450105	0.133789	-0.04555	0.341139	-0.684962	5.12991
ACKR3	62	69	NSVVVWVN	916.489	6.80303	2	0.175407	0.006036	2.6377	0.0907669	-0.149962	0.175045	-2.25507	2.63226
ACKR3	62	69	NSVVVWVN	916.489	6.7971	5	0.354832	0.006955	5.33582	0.104586	-0.126214	0.0957098	-1.89795	1.43925
ACKR3	62	69	NSVVVWVN	916.489	6.79967	30	0.67491	0.007461	10.149	0.112195	-0.035848	0.0538361	-0.539068	0.809565
ACKR3	62	69	NSVVVWVN	916.489	6.79777	120	0.705069	0.008248	10.6025	0.12403	-0.057835	0.0281517	-0.869699	0.423334
ACKR3+VUN700	62	69	NSVVVWVN	916.489	6.78763	0	0	0	0	0
ACKR3+VUN700	62	69	NSVVVWVN	916.489	6.78798	0.5	0.075482	0.012636	1.13507	0.190015
ACKR3+VUN700	62	69	NSVVVWVN	916.489	6.78535	2	0.325369	0.055843	4.89277	0.839744
ACKR3+VUN700	62	69	NSVVVWVN	916.489	6.78384	5	0.481046	0.045065	7.23377	0.677669
ACKR3+VUN700	62	69	NSVVVWVN	916.489	6.78641	30	0.710758	0.037449	10.6881	0.563143
ACKR3+VUN700	62	69	NSVVVWVN	916.489	6.78587	120	0.762904	0.019535	11.4722	0.293759
ACKR3	70	82	IQAKTTGYDTHCY	1557.7	4.71155	0	0	0	0	0	0	0	0	0
ACKR3	70	82	IQAKTTGYDTHCY	1557.7	4.7267	0.5	4.48644	0.039586	39.3547	0.347246	0.154179	0.0147282	1.35245	0.129195
ACKR3	70	82	IQAKTTGYDTHCY	1557.7	4.729	2	3.69402	0.029699	32.4037	0.260518	0.187883	0.0142266	1.6481	0.124795
ACKR3	70	82	IQAKTTGYDTHCY	1557.7	4.72816	5	3.76917	0.007663	33.0629	0.0672193	0.241094	0.00661133	2.11486	0.0579942
ACKR3	70	82	IQAKTTGYDTHCY	1557.7	4.72265	30	3.77161	0.029925	33.0843	0.2625	0.138237	0.0314369	1.21261	0.275762
ACKR3	70	82	IQAKTTGYDTHCY	1557.7	4.71871	120	3.97219	0.132552	34.8438	1.16274	0.218592	0.0429586	1.91747	0.376829
ACKR3+VUN700	70	82	IQAKTTGYDTHCY	1557.7	4.71433	0	0	0	0	0
ACKR3+VUN700	70	82	IQAKTTGYDTHCY	1557.7	4.68559	0.5	4.33226	0.051089	38.0023	0.448149
ACKR3+VUN700	70	82	IQAKTTGYDTHCY	1557.7	4.71713	2	3.50614	0.041152	30.7556	0.360982
ACKR3+VUN700	70	82	IQAKTTGYDTHCY	1557.7	4.62335	5	3.52807	0.022195	30.948	0.194693
ACKR3+VUN700	70	82	IQAKTTGYDTHCY	1557.7	4.68602	30	3.63337	0.110524	31.8717	0.969509
ACKR3+VUN700	70	82	IQAKTTGYDTHCY	1557.7	4.71296	120	3.7536	0.101547	32.9263	0.890763
ACKR3	76	82	GYDTHCY	915.33	4.90866	0	0	0	0	0	0	0	0	0
ACKR3	76	82	GYDTHCY	915.33	4.91402	0.5	1.69557	0.040126	29.7468	0.703965	0.036965	0.0521906	0.648509	0.915625
ACKR3	76	82	GYDTHCY	915.33	4.91588	2	1.41559	0.016445	24.8349	0.288509	-0.04026	0.0219381	-0.706316	0.384879
ACKR3	76	82	GYDTHCY	915.33	4.90879	5	1.48025	0.019107	25.9693	0.335211	0.078027	0.0280814	1.36889	0.492657
ACKR3	76	82	GYDTHCY	915.33	4.91017	30	1.46585	0.025464	25.7167	0.446737	0.0058	0.0375079	0.101754	0.658034
ACKR3	76	82	GYDTHCY	915.33	4.90817	120	1.51539	0.044825	26.5858	0.786404	0.001275	0.0457502	0.0223684	0.802636
ACKR3+VUN700	76	82	GYDTHCY	915.33	4.90791	0	0	0	0	0
ACKR3+VUN700	76	82	GYDTHCY	915.33	4.90394	0.5	1.6586	0.077153	29.0983	1.35356
ACKR3+VUN700	76	82	GYDTHCY	915.33	4.91131	2	1.45585	0.027093	25.5412	0.475316
ACKR3+VUN700	76	82	GYDTHCY	915.33	4.86298	5	1.40222	0.03497	24.6004	0.613509
ACKR3+VUN700	76	82	GYDTHCY	915.33	4.89619	30	1.46005	0.048536	25.6149	0.851509
ACKR3+VUN700	76	82	GYDTHCY	915.33	4.90395	120	1.51412	0.052845	26.5634	0.927105
ACKR3	83	89	ILNLAIA	727.471	7.14576	0	0	0	0	0	0	0	0	0
ACKR3	83	89	ILNLAIA	727.471	7.15354	0.5	0.011566	0.003461	0.202912	0.0607193	-0.006247	0.67406	-0.109596	11.8256
ACKR3	83	89	ILNLAIA	727.471	7.15019	2	0.006071	0.003381	0.106509	0.0593158	-0.01059	0.85478	-0.185789	14.9961
ACKR3	83	89	ILNLAIA	727.471	7.14442	5	0.01172	0.001863	0.205614	0.0326842	-0.00794	0.616767	-0.139298	10.8205
ACKR3	83	89	ILNLAIA	727.471	7.14846	30	0.018037	0.002949	0.316439	0.0517368	-0.004404	0.541005	-0.0772632	9.49131
ACKR3	83	89	ILNLAIA	727.471	7.14651	120	0.061107	0.002727	1.07205	0.0478421	-0.021583	0.146669	-0.378649	2.57313
ACKR3+VUN700	83	89	ILNLAIA	727.471	7.12524	0	0	0	0	0
ACKR3+VUN700	83	89	ILNLAIA	727.471	7.13403	0.5	0.017813	0.010759	0.312509	0.188754
ACKR3+VUN700	83	89	ILNLAIA	727.471	7.13063	2	0.016661	0.010804	0.292298	0.189544
ACKR3+VUN700	83	89	ILNLAIA	727.471	7.12929	5	0.01966	0.011716	0.344912	0.205544
ACKR3+VUN700	83	89	ILNLAIA	727.471	7.13364	30	0.022441	0.011573	0.393702	0.203035
ACKR3+VUN700	83	89	ILNLAIA	727.471	7.13236	120	0.08269	0.011553	1.4507	0.202684
ACKR3	86	91	LAIADL	615.371	7.09991	0	0	0	0	0	0	0	0	0
ACKR3	86	91	LAIADL	615.371	7.10712	0.5	0.0394	0.006907	0.829474	0.145411	0.000105	0.232897	0.00221053	4.90309
ACKR3	86	91	LAIADL	615.371	7.10456	2	0.027998	0.005981	0.589432	0.125916	0.005528	0.572212	0.116379	12.0466
ACKR3	86	91	LAIADL	615.371	7.09892	5	0.029631	0.006401	0.623811	0.134758	-0.025346	0.293757	-0.5336	6.18436
ACKR3	86	91	LAIADL	615.371	7.10192	30	0.02486	0.006424	0.523368	0.135242	-0.015489	0.501712	-0.326084	10.5624
ACKR3	86	91	LAIADL	615.371	7.1006	120	0.018635	0.006548	0.392316	0.137853	-0.010429	0.432502	-0.219558	9.1053
ACKR3+VUN700	86	91	LAIADL	615.371	7.08656	0	0	0	0	0
ACKR3+VUN700	86	91	LAIADL	615.371	7.08633	0.5	0.039295	0.006025	0.827263	0.126842
ACKR3+VUN700	86	91	LAIADL	615.371	7.08176	2	0.02247	0.011928	0.473053	0.251116
ACKR3+VUN700	86	91	LAIADL	615.371	7.08115	5	0.054977	0.010944	1.15741	0.2304
ACKR3+VUN700	86	91	LAIADL	615.371	7.08524	30	0.040349	0.017352	0.849453	0.365305
ACKR3+VUN700	86	91	LAIADL	615.371	7.08341	120	0.029064	0.007329	0.611874	0.154295
ACKR3	90	95	DLWVVL	744.429	8.81257	0	0	0	0	0	0	0	0	0
ACKR3	90	95	DLWVVL	744.429	8.82192	0.5	-0.003691	0.021782	-0.0777053	0.458568	-0.045413	5.9256	-0.956063	124.749
ACKR3	90	95	DLWVVL	744.429	8.81946	2	0.040673	0.010685	0.856274	0.224947	-0.015917	0.4883	-0.335095	10.28
ACKR3	90	95	DLWVVL	744.429	8.81135	5	0.039431	0.008863	0.830126	0.186589	0.002206	0.730229	0.0464421	15.3733
ACKR3	90	95	DLWVVL	744.429	8.81581	30	0.04308	0.008484	0.906947	0.178611	-0.004877	0.488674	-0.102674	10.2879
ACKR3	90	95	DLWVVL	744.429	8.81539	120	0.00572	0.024296	0.120421	0.511495	-0.042578	4.28646	-0.896379	90.2413
ACKR3+VUN700	90	95	DLWVVL	744.429	8.77324	0	0	0	0	0
ACKR3+VUN700	90	95	DLWVVL	744.429	8.78606	0.5	0.041722	0.022327	0.878358	0.470042
ACKR3+VUN700	90	95	DLWVVL	744.429	8.77473	2	0.05659	0.023293	1.19137	0.490379
ACKR3+VUN700	90	95	DLWVVL	744.429	8.7746	5	0.037225	0.025863	0.783684	0.544484
ACKR3+VUN700	90	95	DLWVVL	744.429	8.77938	30	0.047957	0.021448	1.00962	0.451537
ACKR3+VUN700	90	95	DLWVVL	744.429	8.78132	120	0.048298	0.027831	1.0168	0.585916
ACKR3	95	100	LTIPVW	728.434	8.15172	0	0	0	0	0	0	0	0	0
ACKR3	95	100	LTIPVW	728.434	8.16023	0.5	-0.004426	0.005895	-0.116474	0.155132	-0.035465	1.60653	-0.933289	42.2772
ACKR3	95	100	LTIPVW	728.434	8.1575	2	0.013213	0.006727	0.347711	0.177026	-0.073721	0.826984	-1.94003	21.7627
ACKR3	95	100	LTIPVW	728.434	8.14975	5	0.036065	0.008255	0.949079	0.217237	-0.027241	0.646613	-0.716868	17.0161
ACKR3	95	100	LTIPVW	728.434	8.15547	30	0.028466	0.009076	0.749105	0.238842	-0.0438	0.51334	-1.15263	13.5089
ACKR3	95	100	LTIPVW	728.434	8.15405	120	0.009512	0.012389	0.250316	0.326026	-0.020583	1.7617	-0.541658	46.3604
ACKR3+VUN700	95	100	LTIPVW	728.434	8.12315	0	0	0	0	0
ACKR3+VUN700	95	100	LTIPVW	728.434	8.13346	0.5	0.031039	0.027883	0.816816	0.733763
ACKR3+VUN700	95	100	LTIPVW	728.434	8.13308	2	0.086934	0.056654	2.28774	1.49089
ACKR3+VUN700	95	100	LTIPVW	728.434	8.1335	5	0.063306	0.038284	1.66595	1.00747
ACKR3+VUN700	95	100	LTIPVW	728.434	8.13079	30	0.072266	0.029074	1.90174	0.765105
ACKR3+VUN700	95	100	LTIPVW	728.434	8.13374	120	0.030095	0.0357	0.791974	0.939474
ACKR3	95	102	LTIPVWVV	926.571	8.5944	0	0	0	0	0	0	0	0	0
ACKR3	95	102	LTIPVWVV	926.571	8.60297	0.5	0.026544	0.00714	0.465684	0.125263	0.092616	0.698081	1.62484	12.247
ACKR3	95	102	LTIPVWVV	926.571	8.59965	2	0.055085	0.015025	0.966404	0.263596	-0.012062	0.707636	-0.211614	12.4147
ACKR3	95	102	LTIPVWVV	926.571	8.59349	5	0.072623	0.008423	1.27409	0.147772	0.054693	1.85171	0.959526	32.4862
ACKR3	95	102	LTIPVWVV	926.571	8.5985	30	0.095412	0.010813	1.67389	0.189702	-0.071055	0.40986	-1.24658	7.19052
ACKR3	95	102	LTIPVWVV	926.571	8.59658	120	0.057549	0.016851	1.00963	0.295632	0.034604	1.94787	0.607088	34.1731
ACKR3+VUN700	95	102	LTIPVWVV	926.571	8.56125	0	0	0	0	0
ACKR3+VUN700	95	102	LTIPVWVV	926.571	8.5738	0.5	-0.066072	0.042562	-1.15916	0.746702
ACKR3+VUN700	95	102	LTIPVWVV	926.571	8.56034	2	0.067147	0.043844	1.17802	0.769193
ACKR3+VUN700	95	102	LTIPVWVV	926.571	8.56505	5	0.01793	0.033136	0.314561	0.581333
ACKR3+VUN700	95	102	LTIPVWVV	926.571	8.56725	30	0.166467	0.065568	2.92047	1.15032
ACKR3+VUN700	95	102	LTIPVWVV	926.571	8.56601	120	0.022945	0.044186	0.402544	0.775193
ACKR3	95	103	LTIPVWVVS	1013.6	8.49197	0	0	0	0	0	0	0	0	0
ACKR3	95	103	LTIPVWVVS	1013.6	8.50089	0.5	0.022125	0.056852	0.332707	0.854917	-0.062972	2.59571	-0.946947	39.0332
ACKR3	95	103	LTIPVWVVS	1013.6	8.49685	2	0.063163	0.04285	0.94982	0.644361	-0.048053	0.722998	-0.722602	10.8722
ACKR3	95	103	LTIPVWVVS	1013.6	8.49016	5	0.086293	0.044274	1.29764	0.665774	-0.002658	0.573656	-0.0399699	8.62641
ACKR3	95	103	LTIPVWVVS	1013.6	8.49507	30	0.126727	0.036187	1.90567	0.544165	-0.042397	0.358863	-0.637549	5.39644
ACKR3	95	103	LTIPVWVVS	1013.6	8.49305	120	0.151682	0.03983	2.28093	0.598947	-0.024449	0.294552	-0.367654	4.42935
ACKR3+VUN700	95	103	LTIPVWVVS	1013.6	8.46168	0	0	0	0	0
ACKR3+VUN700	95	103	LTIPVWVVS	1013.6	8.47102	0.5	0.085097	0.031262	1.27965	0.470105
ACKR3+VUN700	95	103	LTIPVWVVS	1013.6	8.4607	2	0.111216	0.027803	1.67242	0.41809
ACKR3+VUN700	95	103	LTIPVWVVS	1013.6	8.46196	5	0.088951	0.022825	1.33761	0.343233
ACKR3+VUN700	95	103	LTIPVWVVS	1013.6	8.46492	30	0.169124	0.03676	2.54322	0.552782
ACKR3+VUN700	95	103	LTIPVWVVS	1013.6	8.46697	120	0.176131	0.023504	2.64859	0.353444
ACKR3	95	104	LTIPVWVVSL	1126.69	8.90116	0	0	0	0	0	0	0	0	0
ACKR3	95	104	LTIPVWVVSL	1126.69	8.91216	0.5	0.028328	0.019747	0.372737	0.259829	-0.058768	0.800326	-0.773263	10.5306
ACKR3	95	104	LTIPVWVVSL	1126.69	8.90802	2	0.052242	0.021177	0.687395	0.278645	-0.025367	0.491581	-0.333776	6.46817
ACKR3	95	104	LTIPVWVVSL	1126.69	8.89903	5	0.061227	0.019175	0.805618	0.252303	-0.019504	0.424712	-0.256632	5.58832
ACKR3	95	104	LTIPVWVVSL	1126.69	8.90575	30	0.09003	0.033855	1.18461	0.445461	-0.010988	0.493443	-0.144579	6.49267
ACKR3	95	104	LTIPVWVVSL	1126.69	8.90297	120	0.124643	0.027376	1.64004	0.360211	0.002035	0.316689	0.0267763	4.16696
ACKR3+VUN700	95	104	LTIPVWVVSL	1126.69	8.86272	0	0	0	0	0
ACKR3+VUN700	95	104	LTIPVWVVSL	1126.69	8.87517	0.5	0.087096	0.034245	1.146	0.450592
ACKR3+VUN700	95	104	LTIPVWVVSL	1126.69	8.86544	2	0.077609	0.021582	1.02117	0.283974
ACKR3+VUN700	95	104	LTIPVWVVSL	1126.69	8.86413	5	0.080731	0.02316	1.06225	0.304737
ACKR3+VUN700	95	104	LTIPVWVVSL	1126.69	8.86798	30	0.101018	0.032275	1.32918	0.424671
ACKR3+VUN700	95	104	LTIPVWVVSL	1126.69	8.87076	120	0.122608	0.027973	1.61326	0.368066
ACKR3	96	102	TIPVWVV	813.487	8.11519	0	0	0	0	0	0	0	0	0
ACKR3	96	102	TIPVWVV	813.487	8.12307	0.5	0.027159	0.013975	0.571768	0.294211	-0.008637	1.22723	-0.181832	25.8365
ACKR3	96	102	TIPVWVV	813.487	8.11955	2	0.04232	0.008139	0.890947	0.171347	0.030148	3.34221	0.634695	70.3624
ACKR3	96	102	TIPVWVV	813.487	8.11285	5	0.057491	0.014038	1.21034	0.295537	0.023691	1.1669	0.498758	24.5663
ACKR3	96	102	TIPVWVV	813.487	8.11829	30	0.048267	0.007572	1.01615	0.159411	0.011471	0.869792	0.241495	18.3114
ACKR3	96	102	TIPVWVV	813.487	8.11718	120	0.068001	0.011057	1.4316	0.232779	0.005535	0.491707	0.116526	10.3517
ACKR3+VUN700	96	102	TIPVWVV	813.487	8.08977	0	0	0	0	0
ACKR3+VUN700	96	102	TIPVWVV	813.487	8.09753	0.5	0.035796	0.039882	0.7536	0.839621
ACKR3+VUN700	96	102	TIPVWVV	813.487	8.09145	2	0.012172	0.040614	0.256253	0.855032
ACKR3+VUN700	96	102	TIPVWVV	813.487	8.0944	5	0.0338	0.038568	0.711579	0.811958
ACKR3+VUN700	96	102	TIPVWVV	813.487	8.0945	30	0.036796	0.03148	0.774653	0.662737
ACKR3+VUN700	96	102	TIPVWVV	813.487	8.09689	120	0.062466	0.028987	1.31507	0.610253
ACKR3	98	104	PVWVVSL	799.471	8.49113	0	0	0	0	0	0	0	0	0
ACKR3	98	104	PVWVVSL	799.471	8.50033	0.5	0.00259	0.005685	0.0545263	0.119684	-0.03934	2.27342	-0.828211	47.8615
ACKR3	98	104	PVWVVSL	799.471	8.49662	2	0.081983	0.016658	1.72596	0.350695	-0.041433	0.414225	-0.872274	8.72052
ACKR3	98	104	PVWVVSL	799.471	8.48966	5	0.092767	0.007205	1.95299	0.151684	-0.01287	0.366263	-0.270947	7.7108
ACKR3	98	104	PVWVVSL	799.471	8.4948	30	0.102806	0.007003	2.16434	0.147432	-0.017656	0.249656	-0.371705	5.25592
ACKR3	98	104	PVWVVSL	799.471	8.49218	120	0.124757	0.009313	2.62646	0.196063	-0.012649	0.213312	-0.266295	4.49078
ACKR3+VUN700	98	104	PVWVVSL	799.471	8.46131	0	0	0	0	0
ACKR3+VUN700	98	104	PVWVVSL	799.471	8.46955	0.5	0.04193	0.024824	0.882737	0.522611
ACKR3+VUN700	98	104	PVWVVSL	799.471	8.46148	2	0.123416	0.044549	2.59823	0.937874
ACKR3+VUN700	98	104	PVWVVSL	799.471	8.46338	5	0.105637	0.037811	2.22394	0.796021
ACKR3+VUN700	98	104	PVWVVSL	799.471	8.4644	30	0.120462	0.028933	2.53604	0.609116
ACKR3+VUN700	98	104	PVWVVSL	799.471	8.46555	120	0.137406	0.027457	2.89276	0.578042
ACKR3	105	115	VQHNQWPMGEL	1338.63	7.08965	0	0	0	0	0	0	0	0	0
ACKR3	105	115	VQHNQWPMGEL	1338.63	7.09273	0.5	2.16862	0.04149	25.364	0.485263	0.324943	0.0200163	3.8005	0.234109
ACKR3	105	115	VQHNQWPMGEL	1338.63	7.09068	2	2.44847	0.018	28.6371	0.210526	0.309668	0.012212	3.62185	0.14283
ACKR3	105	115	VQHNQWPMGEL	1338.63	7.08316	5	2.70483	0.019475	31.6354	0.227778	0.196699	0.0123035	2.30057	0.143901
ACKR3	105	115	VQHNQWPMGEL	1338.63	7.0857	30	2.86885	0.014687	33.5538	0.171778	-0.009822	0.0151544	-0.114877	0.177245
ACKR3	105	115	VQHNQWPMGEL	1338.63	7.0857	120	3.0014	0.059872	35.1041	0.700257	-0.032966	0.0273651	-0.385567	0.32006
ACKR3+VUN700	105	115	VQHNQWPMGEL	1338.63	7.06993	0	0	0	0	0
ACKR3+VUN700	105	115	VQHNQWPMGEL	1338.63	7.06839	0.5	1.84368	0.010848	21.5635	0.126877
ACKR3+VUN700	105	115	VQHNQWPMGEL	1338.63	7.06527	2	2.1388	0.020856	25.0152	0.24393
ACKR3+VUN700	105	115	VQHNQWPMGEL	1338.63	7.06289	5	2.50813	0.025023	29.3349	0.292667
ACKR3+VUN700	105	115	VQHNQWPMGEL	1338.63	7.06656	30	2.87867	0.04106	33.6687	0.480234
ACKR3+VUN700	105	115	VQHNQWPMGEL	1338.63	7.06499	120	3.03437	0.056843	35.4897	0.66483
ACKR3	108	115	NQWPMGEL	974.44	7.57338	0	0	0	0	0	0	0	0	0
ACKR3	108	115	NQWPMGEL	974.44	7.57488	0.5	1.63884	0.083251	28.7516	1.46054	0.309319	0.0790479	5.42665	1.38681
ACKR3	108	115	NQWPMGEL	974.44	7.57377	2	1.76463	0.073531	30.9585	1.29002	0.147262	0.0589482	2.58354	1.03418
ACKR3	108	115	NQWPMGEL	974.44	7.56671	5	1.93607	0.07723	33.9662	1.35491	0.119327	0.055057	2.09346	0.965912
ACKR3	108	115	NQWPMGEL	974.44	7.56981	30	2.15244	0.127626	37.762	2.23905	-0.001099	0.0884389	-0.0192807	1.55156
ACKR3	108	115	NQWPMGEL	974.44	7.56864	120	2.21971	0.134389	38.9422	2.3577	0.032375	0.0833156	0.567982	1.46168
ACKR3+VUN700	108	115	NQWPMGEL	974.44	7.65406	0	0	0	0	0
ACKR3+VUN700	108	115	NQWPMGEL	974.44	7.55245	0.5	1.32952	0.080522	23.325	1.41267
ACKR3+VUN700	108	115	NQWPMGEL	974.44	7.54778	2	1.61737	0.067438	28.3749	1.18312
ACKR3+VUN700	108	115	NQWPMGEL	974.44	7.5491	5	1.81675	0.068942	31.8727	1.20951
ACKR3+VUN700	108	115	NQWPMGEL	974.44	7.54713	30	2.15354	0.14131	37.7813	2.47912
ACKR3+VUN700	108	115	NQWPMGEL	974.44	7.55148	120	2.18733	0.125194	38.3742	2.19639
ACKR3	116	124	TCKVTHLIF	1061.58	6.60597	0	0	0	0	0	0	0	0	0
ACKR3	116	124	TCKVTHLIF	1061.58	6.61959	0.5	0.172259	0.098641	2.26657	1.29791	0.005489	0.843876	0.0722237	11.1036
ACKR3	116	124	TCKVTHLIF	1061.58	6.61658	2	0.225507	0.081187	2.9672	1.06825	0.051668	0.511422	0.679842	6.72923
ACKR3	116	124	TCKVTHLIF	1061.58	6.60732	5	0.247004	0.121167	3.25005	1.5943	0.12981	0.854166	1.70803	11.239
ACKR3	116	124	TCKVTHLIF	1061.58	6.61184	30	0.371104	0.059433	4.88295	0.782013	0.181198	0.399204	2.38418	5.25268
ACKR3	116	124	TCKVTHLIF	1061.58	6.61049	120	0.542635	0.098956	7.13993	1.30205	0.159937	0.346422	2.10443	4.55819
ACKR3+VUN700	116	124	TCKVTHLIF	1061.58	6.59096	0	0	0	0	0
ACKR3+VUN700	116	124	TCKVTHLIF	1061.58	6.59216	0.5	0.16677	0.103373	2.19434	1.36017
ACKR3+VUN700	116	124	TCKVTHLIF	1061.58	6.5855	2	0.173839	0.063144	2.28736	0.830842
ACKR3+VUN700	116	124	TCKVTHLIF	1061.58	6.58468	5	0.117194	0.081949	1.54203	1.07828
ACKR3+VUN700	116	124	TCKVTHLIF	1061.58	6.58849	30	0.189906	0.069443	2.49876	0.913724
ACKR3+VUN700	116	124	TCKVTHLIF	1061.58	6.59018	120	0.382698	0.112719	5.0355	1.48314
ACKR3	119	124	VTHLIF	729.429	7.03503	0	0	0	0	0	0	0	0	0
ACKR3	119	124	VTHLIF	729.429	7.04181	0.5	0.00539	0.012391	0.113474	0.260863	-0.024431	2.38965	-0.514337	50.3083
ACKR3	119	124	VTHLIF	729.429	7.03985	2	0.020262	0.01169	0.426568	0.246105	-0.012967	0.830057	-0.272989	17.4749
ACKR3	119	124	VTHLIF	729.429	7.03299	5	0.039373	0.014346	0.828905	0.302021	-0.004299	0.558078	-0.0905053	11.749
ACKR3	119	124	VTHLIF	729.429	7.03531	30	0.062608	0.014871	1.31806	0.313074	-0.008714	0.361793	-0.183453	7.61671
ACKR3	119	124	VTHLIF	729.429	7.03537	120	0.073808	0.012012	1.55385	0.252884	-0.030002	0.249107	-0.631621	5.24436
ACKR3+VUN700	119	124	VTHLIF	729.429	7.01912	0	0	0	0	0
ACKR3+VUN700	119	124	VTHLIF	729.429	7.02052	0.5	0.029821	0.019453	0.627811	0.409537
ACKR3+VUN700	119	124	VTHLIF	729.429	7.01856	2	0.033229	0.01983	0.699558	0.417474
ACKR3+VUN700	119	124	VTHLIF	729.429	7.01503	5	0.043672	0.018461	0.919411	0.388653
ACKR3+VUN700	119	124	VTHLIF	729.429	7.01908	30	0.071322	0.019464	1.50152	0.409768
ACKR3+VUN700	119	124	VTHLIF	729.429	7.01882	120	0.10381	0.019578	2.18547	0.412168
ACKR3	123	128	IFSINL	706.413	7.81258	0	0	0	0	0	0	0	0	0
ACKR3	123	128	IFSINL	706.413	7.82083	0.5	0.003325	0.01553	0.07	0.326947	-0.041702	4.68695	-0.877937	98.6726
ACKR3	123	128	IFSINL	706.413	7.81523	2	0.000298	0.018033	0.00627368	0.379642	-0.05436	60.5227	-1.14442	1274.16
ACKR3	123	128	IFSINL	706.413	7.80867	5	0.011309	0.017904	0.238084	0.376926	0.006787	5.74288	0.142884	120.903
ACKR3	123	128	IFSINL	706.413	7.81513	30	-0.000745	0.020856	-0.0156842	0.439074	0.00448	29.2469	0.0943158	615.724
ACKR3	123	128	IFSINL	706.413	7.81221	120	0.004616	0.010373	0.0971789	0.218379	0.010438	5.79413	0.219747	121.982
ACKR3+VUN700	123	128	IFSINL	706.413	7.79	0	0	0	0	0
ACKR3+VUN700	123	128	IFSINL	706.413	7.80612	0.5	0.045027	0.017569	0.947937	0.369874
ACKR3+VUN700	123	128	IFSINL	706.413	7.78951	2	0.054658	0.057994	1.15069	1.22093
ACKR3+VUN700	123	128	IFSINL	706.413	7.78585	5	0.004522	0.024963	0.0952	0.525537
ACKR3+VUN700	123	128	IFSINL	706.413	7.79706	30	-0.005225	0.044237	-0.11	0.931305
ACKR3+VUN700	123	128	IFSINL	706.413	7.78832	120	-0.005822	0.031093	-0.122568	0.654589
ACKR3	125	133	SINLFGSIF	997.535	8.92353	0	0	0	0	0	0	0	0	0
ACKR3	125	133	SINLFGSIF	997.535	8.93209	0.5	0.011898	0.015637	0.156553	0.20575	-0.040619	1.62628	-0.534461	21.3985
ACKR3	125	133	SINLFGSIF	997.535	8.92945	2	0.029331	0.017432	0.385934	0.229368	-0.052025	0.767467	-0.684539	10.0983
ACKR3	125	133	SINLFGSIF	997.535	8.92064	5	0.05992	0.01744	0.788421	0.229474	-0.030595	0.444165	-0.402566	5.84427
ACKR3	125	133	SINLFGSIF	997.535	8.92814	30	0.031191	0.019897	0.410408	0.261803	-0.05433	0.774285	-0.714868	10.188
ACKR3	125	133	SINLFGSIF	997.535	8.92593	120	0.031126	0.014922	0.409553	0.196342	-0.061309	0.841635	-0.806697	11.0741
ACKR3+VUN700	125	133	SINLFGSIF	997.535	8.88339	0	0	0	0	0
ACKR3+VUN700	125	133	SINLFGSIF	997.535	8.89794	0.5	0.052517	0.050305	0.691013	0.661908
ACKR3+VUN700	125	133	SINLFGSIF	997.535	8.88604	2	0.081356	0.039505	1.07047	0.519803
ACKR3+VUN700	125	133	SINLFGSIF	997.535	8.88629	5	0.090515	0.030369	1.19099	0.399592
ACKR3+VUN700	125	133	SINLFGSIF	997.535	8.88878	30	0.085521	0.037531	1.12528	0.493829
ACKR3+VUN700	125	133	SINLFGSIF	997.535	8.89224	120	0.092435	0.063942	1.21625	0.841342
ACKR3	128	133	LFGSIF	683.376	8.51456	0	0	0	0	0	0	0	0	0
ACKR3	128	133	LFGSIF	683.376	8.52298	0.5	0.028605	0.003999	0.602211	0.0841895	-0.022173	0.163458	-0.4668	3.44123
ACKR3	128	133	LFGSIF	683.376	8.52062	2	0.045297	0.005684	0.953621	0.119663	-0.007097	0.196664	-0.149411	4.1403
ACKR3	128	133	LFGSIF	683.376	8.51297	5	0.052525	0.003874	1.10579	0.0815579	-0.006003	0.12922	-0.126379	2.72041
ACKR3	128	133	LFGSIF	683.376	8.51685	30	0.071987	0.004952	1.51552	0.104253	-0.009915	0.114269	-0.208737	2.40566
ACKR3	128	133	LFGSIF	683.376	8.51675	120	0.060154	0.008269	1.2664	0.174084	-0.016795	0.154697	-0.353579	3.25677
ACKR3+VUN700	128	133	LFGSIF	683.376	8.48184	0	0	0	0	0
ACKR3+VUN700	128	133	LFGSIF	683.376	8.49168	0.5	0.050778	0.004301	1.06901	0.0905474
ACKR3+VUN700	128	133	LFGSIF	683.376	8.48273	2	0.052394	0.007934	1.10303	0.167032
ACKR3+VUN700	128	133	LFGSIF	683.376	8.48239	5	0.058528	0.00621	1.23217	0.130737
ACKR3+VUN700	128	133	LFGSIF	683.376	8.48517	30	0.081902	0.007473	1.72425	0.157326
ACKR3+VUN700	128	133	LFGSIF	683.376	8.48841	120	0.076949	0.00546	1.61998	0.114947
ACKR3	136	143	TCMSVDRY	974.407	5.44034	0	0	0	0	0	0	0	0	0
ACKR3	136	143	TCMSVDRY	974.407	5.44594	0.5	0.021147	0.05248	0.318	0.789173	-0.017271	3.4688	-0.259714	52.1624
ACKR3	136	143	TCMSVDRY	974.407	5.44552	2	0.085706	0.062048	1.28881	0.933053	0.015494	1.37928	0.232992	20.741
ACKR3	136	143	TCMSVDRY	974.407	5.43876	5	0.306563	0.046794	4.60997	0.703669	0.069893	0.383396	1.05102	5.76535
ACKR3	136	143	TCMSVDRY	974.407	5.43973	30	0.660087	0.065168	9.92612	0.97997	0.181997	0.209727	2.7368	3.15379
ACKR3	136	143	TCMSVDRY	974.407	5.4404	120	0.93665	0.08947	14.085	1.34541	0.213001	0.170379	3.20302	2.56209
ACKR3+VUN700	136	143	TCMSVDRY	974.407	5.43689	0	0	0	0	0
ACKR3+VUN700	136	143	TCMSVDRY	974.407	5.43177	0.5	0.038418	0.09311	0.577714	1.40015
ACKR3+VUN700	136	143	TCMSVDRY	974.407	5.43308	2	0.070212	0.082429	1.05582	1.23953
ACKR3+VUN700	136	143	TCMSVDRY	974.407	5.42825	5	0.23667	0.083237	3.55895	1.25168
ACKR3+VUN700	136	143	TCMSVDRY	974.407	5.429	30	0.47809	0.088464	7.18932	1.33029
ACKR3+VUN700	136	143	TCMSVDRY	974.407	5.43177	120	0.723649	0.102095	10.8819	1.53526
ACKR3	138	143	MSVDRY	770.35	5.07375	0	0	0	0	0	0	0	0	0
ACKR3	138	143	MSVDRY	770.35	5.08136	0.5	0.113311	0.012497	2.38549	0.263095	-0.077911	0.193355	-1.64023	4.07063
ACKR3	138	143	MSVDRY	770.35	5.08192	2	0.193235	0.016595	4.06811	0.349368	-0.031359	0.135113	-0.660189	2.84449
ACKR3	138	143	MSVDRY	770.35	5.07459	5	0.341993	0.02186	7.19985	0.460211	0.062712	0.0919185	1.32025	1.93513
ACKR3	138	143	MSVDRY	770.35	5.07451	30	0.692006	0.013681	14.5685	0.288021	0.126462	0.0760092	2.66236	1.60019
ACKR3	138	143	MSVDRY	770.35	5.07364	120	0.945141	0.031696	19.8977	0.667284	0.114284	0.0432904	2.40598	0.911376
ACKR3+VUN700	138	143	MSVDRY	770.35	5.07034	0	0	0	0	0
ACKR3+VUN700	138	143	MSVDRY	770.35	5.06438	0.5	0.191222	0.030369	4.02573	0.639347
ACKR3+VUN700	138	143	MSVDRY	770.35	5.07095	2	0.224594	0.023427	4.72829	0.4932
ACKR3+VUN700	138	143	MSVDRY	770.35	5.05372	5	0.279281	0.018448	5.8796	0.388379
ACKR3+VUN700	138	143	MSVDRY	770.35	5.06242	30	0.565544	0.041507	11.9062	0.873832
ACKR3+VUN700	138	143	MSVDRY	770.35	5.06486	120	0.830857	0.022745	17.4917	0.478842
ACKR3	139	147	SVDRYLSIT	1053.56	6.14594	0	0	0	0	0	0	0	0	0
ACKR3	139	147	SVDRYLSIT	1053.56	6.14014	0.5	0.595706	0.040199	7.83824	0.528934	0.109286	0.144601	1.43797	1.90264
ACKR3	139	147	SVDRYLSIT	1053.56	6.14719	2	1.10433	0.045897	14.5306	0.603908	0.219227	0.126039	2.88457	1.65841
ACKR3	139	147	SVDRYLSIT	1053.56	6.14325	5	1.55202	0.024218	20.4213	0.318658	0.503561	0.0410709	6.6258	0.540406
ACKR3	139	147	SVDRYLSIT	1053.56	6.14223	30	2.32514	0.016733	30.594	0.220171	0.476899	0.0322306	6.27499	0.424087
ACKR3	139	147	SVDRYLSIT	1053.56	6.14163	120	2.80384	0.006388	36.8926	0.0840526	0.391688	0.0162023	5.15379	0.213188
ACKR3+VUN700	139	147	SVDRYLSIT	1053.56	6.14013	0	0	0	0	0
ACKR3+VUN700	139	147	SVDRYLSIT	1053.56	6.13202	0.5	0.48642	0.062208	6.40026	0.818526
ACKR3+VUN700	139	147	SVDRYLSIT	1053.56	6.1381	2	0.8851	0.105318	11.6461	1.38576
ACKR3+VUN700	139	147	SVDRYLSIT	1053.56	6.13392	5	1.04846	0.039832	13.7955	0.524105
ACKR3+VUN700	139	147	SVDRYLSIT	1053.56	6.12772	30	1.84824	0.058066	24.319	0.764026
ACKR3+VUN700	139	147	SVDRYLSIT	1053.56	6.13391	120	2.41215	0.038694	31.7388	0.509132
ACKR3	148	158	YFTNTPSSRKK	1328.7	2.75342	0	0	0	0	0	0	0	0	0
ACKR3	148	158	YFTNTPSSRKK	1328.7	2.75234	0.5	3.00208	0.23569	35.112	2.75661	-0.002971	0.121904	-0.0347485	1.42578
ACKR3	148	158	YFTNTPSSRKK	1328.7	2.75311	2	2.66715	0.225015	31.1948	2.63175	-0.108642	0.120625	-1.27067	1.41082
ACKR3	148	158	YFTNTPSSRKK	1328.7	2.75377	5	2.73967	0.231055	32.043	2.7024	-0.025991	0.130037	-0.303988	1.5209
ACKR3	148	158	YFTNTPSSRKK	1328.7	2.75207	30	2.70817	0.219421	31.6745	2.56633	-0.043186	0.112226	-0.505099	1.31258
ACKR3	148	158	YFTNTPSSRKK	1328.7	2.75146	120	2.8042	0.254661	32.7977	2.97849	-0.060569	0.125489	-0.708409	1.46771
ACKR3+VUN700	148	158	YFTNTPSSRKK	1328.7	2.76508	0	0	0	0	0
ACKR3+VUN700	148	158	YFTNTPSSRKK	1328.7	2.76065	0.5	3.00505	0.280244	35.1468	3.27771
ACKR3+VUN700	148	158	YFTNTPSSRKK	1328.7	2.76176	2	2.7758	0.239314	32.4654	2.79899
ACKR3+VUN700	148	158	YFTNTPSSRKK	1328.7	2.76209	5	2.76566	0.273745	32.3469	3.2017
ACKR3+VUN700	148	158	YFTNTPSSRKK	1328.7	2.76175	30	2.75136	0.213652	32.1796	2.49885
ACKR3+VUN700	148	158	YFTNTPSSRKK	1328.7	2.75764	120	2.86477	0.248101	33.5061	2.90177
ACKR3	148	159	YFTNTPSSRKKM	1459.74	2.75643	0	0	0	0	0	0	0	0	0
ACKR3	148	159	YFTNTPSSRKKM	1459.74	2.75159	0.5	3.7023	0.038507	38.9716	0.405337	0.255858	0.0218673	2.69324	0.230183
ACKR3	148	159	YFTNTPSSRKKM	1459.74	2.75014	2	3.35517	0.009137	35.3176	0.0961789	0.1894	0.0234572	1.99368	0.246918
ACKR3	148	159	YFTNTPSSRKKM	1459.74	2.75439	5	3.43803	0.014789	36.1898	0.155674	0.263641	0.0313728	2.77517	0.33024
ACKR3	148	159	YFTNTPSSRKKM	1459.74	2.7554	30	3.40221	0.023921	35.8127	0.2518	0.236312	0.0310916	2.48749	0.32728
ACKR3	148	159	YFTNTPSSRKKM	1459.74	2.75464	120	3.53791	0.134789	37.2412	1.41883	0.217927	0.0564718	2.29397	0.59444
ACKR3+VUN700	148	159	YFTNTPSSRKKM	1459.74	2.77137	0	0	0	0	0
ACKR3+VUN700	148	159	YFTNTPSSRKKM	1459.74	2.76184	0.5	3.44645	0.066294	36.2784	0.697832
ACKR3+VUN700	148	159	YFTNTPSSRKKM	1459.74	2.76292	2	3.16577	0.073758	33.3239	0.7764
ACKR3+VUN700	148	159	YFTNTPSSRKKM	1459.74	2.75967	5	3.17439	0.098649	33.4146	1.03841
ACKR3+VUN700	148	159	YFTNTPSSRKKM	1459.74	2.76072	30	3.1659	0.095883	33.3252	1.00929
ACKR3+VUN700	148	159	YFTNTPSSRKKM	1459.74	2.75837	120	3.31998	0.138391	34.9472	1.45675
ACKR3	160	167	VRRVVCIL	957.603	6.27936	0	0	0	0	0	0	0	0	0
ACKR3	160	167	VRRVVCIL	957.603	6.29983	0.5	0.012245	0.012192	0.184135	0.183338	0.017959	5.43001	0.27006	81.6543
ACKR3	160	167	VRRVVCIL	957.603	6.29524	2	0.064978	0.030996	0.977113	0.466105	0.017584	0.932653	0.264421	14.0249
ACKR3	160	167	VRRVVCIL	957.603	6.28384	5	0.127904	0.010715	1.92337	0.161128	0.005357	0.206858	0.0805564	3.11065
ACKR3	160	167	VRRVVCIL	957.603	6.2878	30	0.375182	0.023836	5.64183	0.358436	0.09561	0.109574	1.43774	1.64773
ACKR3	160	167	VRRVVCIL	957.603	6.29192	120	0.626217	0.030103	9.4168	0.452677	0.124367	0.0699869	1.87018	1.05243
ACKR3+VUN700	160	167	VRRVVCIL	957.603	6.2622	0	0	0	0	0
ACKR3+VUN700	160	167	VRRVVCIL	957.603	6.26405	0.5	-0.005714	0.030501	-0.0859248	0.458662
ACKR3+VUN700	160	167	VRRVVCIL	957.603	6.26374	2	0.047394	0.037983	0.712692	0.571173
ACKR3+VUN700	160	167	VRRVVCIL	957.603	6.2626	5	0.122547	0.023178	1.84281	0.348541
ACKR3+VUN700	160	167	VRRVVCIL	957.603	6.25887	30	0.279572	0.024959	4.20409	0.375323
ACKR3+VUN700	160	167	VRRVVCIL	957.603	6.26419	120	0.50185	0.025527	7.54662	0.383865
ACKR3	166	171	ILVWLL	756.502	9.43753	0	0	0	0	0	0	0	0	0
ACKR3	166	171	ILVWLL	756.502	9.45194	0.5	0.018167	0.020239	0.382463	0.426084	0.053481	1.18723	1.12592	24.9944
ACKR3	166	171	ILVWLL	756.502	9.45619	2	-0.007442	0.005591	-0.156674	0.117705	0.044619	0.852563	0.939347	17.9487
ACKR3	166	171	ILVWLL	756.502	9.44376	5	0.007019	0.005062	0.147768	0.106568	0.02991	1.02103	0.629684	21.4954
ACKR3	166	171	ILVWLL	756.502	9.44319	30	0.003335	0.005856	0.0702105	0.123284	0.041273	1.86227	0.868905	39.2056
ACKR3	166	171	ILVWLL	756.502	9.44979	120	0.003535	0.002638	0.0744211	0.0555368	0.045508	0.809423	0.958063	17.0405
ACKR3+VUN700	166	171	ILVWLL	756.502	9.39495	0	0	0	0	0
ACKR3+VUN700	166	171	ILVWLL	756.502	9.41389	0.5	-0.035314	0.014492	-0.743453	0.305095
ACKR3+VUN700	166	171	ILVWLL	756.502	9.40663	2	-0.052061	0.020983	-1.09602	0.441747
ACKR3+VUN700	166	171	ILVWLL	756.502	9.40292	5	-0.022891	0.016545	-0.481916	0.348316
ACKR3+VUN700	166	171	ILVWLL	756.502	9.40528	30	-0.037938	0.023533	-0.798695	0.495432
ACKR3+VUN700	166	171	ILVWLL	756.502	9.40885	120	-0.041973	0.013158	-0.883642	0.277011
ACKR3	172	181	AFCVSLPDTY	1115.51	7.49898	0	0	0	0	0	0	0	0	0
ACKR3	172	181	AFCVSLPDTY	1115.51	7.5055	0.5	0.117807	0.029531	1.55009	0.388566	-0.066781	0.298428	-0.878697	3.92668
ACKR3	172	181	AFCVSLPDTY	1115.51	7.50366	2	0.232634	0.028943	3.06097	0.380829	-0.040483	0.168975	-0.532671	2.22335
ACKR3	172	181	AFCVSLPDTY	1115.51	7.4975	5	0.437667	0.029018	5.75878	0.381816	0.053689	0.103742	0.706434	1.36503
ACKR3	172	181	AFCVSLPDTY	1115.51	7.49992	30	1.00021	0.041201	13.1607	0.542118	0.396602	0.0556121	5.21845	0.731738
ACKR3	172	181	AFCVSLPDTY	1115.51	7.49814	120	1.60867	0.07775	21.1667	1.02303	0.72499	0.0536823	9.53934	0.706346
ACKR3+VUN700	172	181	AFCVSLPDTY	1115.51	7.47863	0	0	0	0	0
ACKR3+VUN700	172	181	AFCVSLPDTY	1115.51	7.4847	0.5	0.184588	0.029891	2.42879	0.393303
ACKR3+VUN700	172	181	AFCVSLPDTY	1115.51	7.48166	2	0.273117	0.031228	3.59364	0.410895
ACKR3+VUN700	172	181	AFCVSLPDTY	1115.51	7.47907	5	0.383978	0.030638	5.05234	0.403132
ACKR3+VUN700	172	181	AFCVSLPDTY	1115.51	7.47924	30	0.603611	0.022552	7.94225	0.296737
ACKR3+VUN700	172	181	AFCVSLPDTY	1115.51	7.481	120	0.883676	0.020645	11.6273	0.271645
ACKR3	173	181	FCVSLPDTY	1044.47	7.39469	0	0	0	0	0	0	0	0	0
ACKR3	173	181	FCVSLPDTY	1044.47	7.40068	0.5	0.117494	0.00909	1.76683	0.136692	-0.048779	0.205298	-0.733519	3.0872
ACKR3	173	181	FCVSLPDTY	1044.47	7.39829	2	0.237466	0.009412	3.57092	0.141534	-0.014381	0.0910249	-0.216256	1.3688
ACKR3	173	181	FCVSLPDTY	1044.47	7.39159	5	0.39464	0.008549	5.93444	0.128556	0.096747	0.0747213	1.45484	1.12363
ACKR3	173	181	FCVSLPDTY	1044.47	7.39482	30	1.02838	0.022994	15.4643	0.345774	0.398681	0.0387321	5.9952	0.582437
ACKR3	173	181	FCVSLPDTY	1044.47	7.39255	120	1.56154	0.020316	23.4817	0.305504	0.690244	0.0341376	10.3796	0.513347
ACKR3+VUN700	173	181	FCVSLPDTY	1044.47	7.3754	0	0	0	0	0
ACKR3+VUN700	173	181	FCVSLPDTY	1044.47	7.37856	0.5	0.166273	0.031619	2.50035	0.475474
ACKR3+VUN700	173	181	FCVSLPDTY	1044.47	7.37638	2	0.251847	0.020637	3.78717	0.310331
ACKR3+VUN700	173	181	FCVSLPDTY	1044.47	7.37288	5	0.297893	0.021303	4.47959	0.320346
ACKR3+VUN700	173	181	FCVSLPDTY	1044.47	7.37596	30	0.629696	0.019915	9.46911	0.299474
ACKR3+VUN700	173	181	FCVSLPDTY	1044.47	7.37571	120	0.871292	0.027499	13.1021	0.413519
ACKR3	174	181	CVSLPDTY	897.402	6.35303	0	0	0	0	0	0	0	0	0
ACKR3	174	181	CVSLPDTY	897.402	6.35847	0.5	0.141556	0.004279	2.48344	0.0750702	-0.078663	0.0353196	-1.38005	0.619643
ACKR3	174	181	CVSLPDTY	897.402	6.35692	2	0.247963	0.005363	4.35023	0.0940877	-0.023448	0.0260957	-0.411368	0.457818
ACKR3	174	181	CVSLPDTY	897.402	6.35153	5	0.483441	0.014497	8.48142	0.254333	0.097376	0.0381871	1.70835	0.669948
ACKR3	174	181	CVSLPDTY	897.402	6.35293	30	1.11266	0.014849	19.5203	0.260509	0.438671	0.0288316	7.69598	0.505818
ACKR3	174	181	CVSLPDTY	897.402	6.35144	120	1.77582	0.006718	31.1548	0.11786	0.79624	0.0116541	13.9691	0.204458
ACKR3+VUN700	174	181	CVSLPDTY	897.402	6.34279	0	0	0	0	0
ACKR3+VUN700	174	181	CVSLPDTY	897.402	6.34238	0.5	0.220219	0.004023	3.86349	0.0705789
ACKR3+VUN700	174	181	CVSLPDTY	897.402	6.34223	2	0.271411	0.003963	4.7616	0.0695263
ACKR3+VUN700	174	181	CVSLPDTY	897.402	6.34205	5	0.386065	0.009128	6.77307	0.16014
ACKR3+VUN700	174	181	CVSLPDTY	897.402	6.34034	30	0.673985	0.017225	11.8243	0.302193
ACKR3+VUN700	174	181	CVSLPDTY	897.402	6.34293	120	0.979585	0.010798	17.1857	0.189439
ACKR3	174	184	CVSLPDTYYLK	1301.64	6.56233	0	0	0	0	0	0	0	0	0
ACKR3	174	184	CVSLPDTYYLK	1301.64	6.57318	0.5	1.10115	0.046149	12.8789	0.539754	0.622238	0.0970504	7.27764	1.13509
ACKR3	174	184	CVSLPDTYYLK	1301.64	6.5676	2	1.56041	0.038283	18.2504	0.447754	0.814915	0.0410772	9.53117	0.480435
ACKR3	174	184	CVSLPDTYYLK	1301.64	6.56072	5	1.88736	0.015206	22.0744	0.177848	1.08584	0.0243587	12.6999	0.284897
ACKR3	174	184	CVSLPDTYYLK	1301.64	6.56168	30	2.87674	0.01861	33.6461	0.217661	1.63032	0.0128162	19.0681	0.149897
ACKR3	174	184	CVSLPDTYYLK	1301.64	6.56373	120	3.63913	0.012152	42.5629	0.142129	1.92422	0.0138693	22.5055	0.162214
ACKR3+VUN700	174	184	CVSLPDTYYLK	1301.64	6.54827	0	0	0	0	0
ACKR3+VUN700	174	184	CVSLPDTYYLK	1301.64	6.54936	0.5	0.478907	0.041921	5.60125	0.490304
ACKR3+VUN700	174	184	CVSLPDTYYLK	1301.64	6.5476	2	0.745497	0.024561	8.71926	0.287263
ACKR3+VUN700	174	184	CVSLPDTYYLK	1301.64	6.54702	5	0.801516	0.018425	9.37446	0.215497
ACKR3+VUN700	174	184	CVSLPDTYYLK	1301.64	6.54802	30	1.24642	0.01379	14.578	0.161287
ACKR3+VUN700	174	184	CVSLPDTYYLK	1301.64	6.54696	120	1.71491	0.023085	20.0574	0.27
ACKR3	175	181	VSLPDTY	794.393	6.17713	0	0	0	0	0	0	0	0	0
ACKR3	175	181	VSLPDTY	794.393	6.18258	0.5	0.108286	0.008326	2.27971	0.175284	-0.049659	0.0856913	-1.04545	1.80403
ACKR3	175	181	VSLPDTY	794.393	6.18062	2	0.213751	0.008945	4.50002	0.188316	0.107531	0.325867	2.26381	6.86036
ACKR3	175	181	VSLPDTY	794.393	6.17622	5	0.391401	0.015557	8.24002	0.327516	0.272193	0.199654	5.73038	4.20325
ACKR3	175	181	VSLPDTY	794.393	6.17734	30	1.06112	0.01875	22.3394	0.394737	0.591987	0.0328128	12.4629	0.690796
ACKR3	175	181	VSLPDTY	794.393	6.17528	120	1.66728	0.010165	35.1005	0.214	0.980736	0.0112389	20.6471	0.236609
ACKR3+VUN700	175	181	VSLPDTY	794.393	6.16965	0	0	0	0	0
ACKR3+VUN700	175	181	VSLPDTY	794.393	6.16973	0.5	0.157945	0.005975	3.32516	0.125789
ACKR3+VUN700	175	181	VSLPDTY	794.393	6.1709	2	0.10622	0.034327	2.23621	0.722674
ACKR3+VUN700	175	181	VSLPDTY	794.393	6.17038	5	0.119208	0.023324	2.50964	0.491032
ACKR3+VUN700	175	181	VSLPDTY	794.393	6.16696	30	0.469135	0.012971	9.87653	0.273074
ACKR3+VUN700	175	181	VSLPDTY	794.393	6.17136	120	0.686539	0.006482	14.4535	0.136463
ACKR3	185	195	TVTSASNNETY	1186.52	4.74412	0	0	0	0	0	0	0	0	0
ACKR3	185	195	TVTSASNNETY	1186.52	4.75533	0.5	4.39838	0.020462	46.2987	0.215389	0.623284	0.0235888	6.56088	0.248303
ACKR3	185	195	TVTSASNNETY	1186.52	4.76109	2	4.22476	0.106056	44.4712	1.11638	0.340248	0.0310331	3.58156	0.326664
ACKR3	185	195	TVTSASNNETY	1186.52	4.75089	5	4.52771	0.125144	47.6601	1.31731	0.362413	0.0300425	3.81487	0.316237
ACKR3	185	195	TVTSASNNETY	1186.52	4.75226	30	4.60438	0.043717	48.4672	0.460179	0.14395	0.0162526	1.51526	0.17108
ACKR3	185	195	TVTSASNNETY	1186.52	4.74732	120	4.73499	0.082396	49.842	0.867326	-0.027057	0.0217667	-0.284811	0.229124
ACKR3+VUN700	185	195	TVTSASNNETY	1186.52	4.74865	0	0	0	0	0
ACKR3+VUN700	185	195	TVTSASNNETY	1186.52	4.73092	0.5	3.77509	0.087301	39.7378	0.918958
ACKR3+VUN700	185	195	TVTSASNNETY	1186.52	4.74881	2	3.88452	0.070872	40.8896	0.746021
ACKR3+VUN700	185	195	TVTSASNNETY	1186.52	4.66219	5	4.1653	0.049039	43.8453	0.5162
ACKR3+VUN700	185	195	TVTSASNNETY	1186.52	4.73158	30	4.46043	0.058837	46.9519	0.619337
ACKR3+VUN700	185	195	TVTSASNNETY	1186.52	4.74101	120	4.76205	0.062268	50.1269	0.655453
ACKR3	188	195	SASNNETY	885.359	4.4209	0	0	0	0	0	0	0	0	0
ACKR3	188	195	SASNNETY	885.359	4.45498	0.5	2.13711	0.131449	32.137	1.97668	0.501006	0.0660758	7.53392	0.993621
ACKR3	188	195	SASNNETY	885.359	4.47307	2	2.30382	0.053076	34.6438	0.798135	0.388785	0.0570662	5.84639	0.858138
ACKR3	188	195	SASNNETY	885.359	4.45365	5	2.50132	0.058705	37.6138	0.882782	0.405106	0.0405329	6.09182	0.609517
ACKR3	188	195	SASNNETY	885.359	4.4519	30	2.62828	0.067532	39.523	1.01552	0.017875	0.0354189	0.268797	0.532615
ACKR3	188	195	SASNNETY	885.359	4.43745	120	2.72006	0.046745	40.9031	0.702932	0.074241	0.0183722	1.11641	0.276273
ACKR3+VUN700	188	195	SASNNETY	885.359	4.43428	0	0	0	0	0
ACKR3+VUN700	188	195	SASNNETY	885.359	4.38666	0.5	1.63611	0.039498	24.6031	0.593955
ACKR3+VUN700	188	195	SASNNETY	885.359	4.44851	2	1.91503	0.099982	28.7975	1.50349
ACKR3+VUN700	188	195	SASNNETY	885.359	4.2423	5	2.09621	0.069273	31.522	1.0417
ACKR3+VUN700	188	195	SASNNETY	885.359	4.39165	30	2.61041	0.063637	39.2542	0.956947
ACKR3+VUN700	188	195	SASNNETY	885.359	4.42982	120	2.64581	0.017188	39.7867	0.258466
ACKR3	196	206	CRSFYPEHSIK	1366.66	4.89258	0	0	0	0	0	0	0	0	0
ACKR3	196	206	CRSFYPEHSIK	1366.66	4.90763	0.5	2.30676	0.112269	26.9797	1.31309	1.38107	0.0867108	16.1529	1.01416
ACKR3	196	206	CRSFYPEHSIK	1366.66	4.90441	2	2.40112	0.078857	28.0833	0.922304	1.22172	0.0562297	14.2892	0.657657
ACKR3	196	206	CRSFYPEHSIK	1366.66	4.89391	5	2.55068	0.088757	29.8325	1.03809	1.05524	0.0520343	12.3419	0.608589
ACKR3	196	206	CRSFYPEHSIK	1366.66	4.89777	30	2.6645	0.070066	31.1638	0.819485	0.490615	0.0364578	5.73819	0.426407
ACKR3	196	206	CRSFYPEHSIK	1366.66	4.90145	120	2.80302	0.111495	32.7838	1.30404	0.23163	0.0490785	2.70912	0.574018
ACKR3+VUN700	196	206	CRSFYPEHSIK	1366.66	4.88674	0	0	0	0	0
ACKR3+VUN700	196	206	CRSFYPEHSIK	1366.66	4.88317	0.5	0.92569	0.066431	10.8268	0.776971
ACKR3+VUN700	196	206	CRSFYPEHSIK	1366.66	4.88719	2	1.1794	0.05383	13.7941	0.629591
ACKR3+VUN700	196	206	CRSFYPEHSIK	1366.66	4.81208	5	1.49545	0.057855	17.4906	0.676667
ACKR3+VUN700	196	206	CRSFYPEHSIK	1366.66	4.8788	30	2.17389	0.054896	25.4256	0.642058
ACKR3+VUN700	196	206	CRSFYPEHSIK	1366.66	4.87974	120	2.57139	0.073925	30.0747	0.86462
ACKR3	198	206	SFYPEHSIK	1107.55	5.11892	0	0	0	0	0	0	0	0	0
ACKR3	198	206	SFYPEHSIK	1107.55	5.12684	0.5	1.75063	0.039345	26.3252	0.591654	0.996571	0.0417566	14.986	0.627918
ACKR3	198	206	SFYPEHSIK	1107.55	5.12542	2	1.87627	0.02004	28.2146	0.301353	0.878585	0.0506024	13.2118	0.760938
ACKR3	198	206	SFYPEHSIK	1107.55	5.11726	5	1.95524	0.026542	29.4021	0.399128	0.666986	0.0465004	10.0299	0.699254
ACKR3	198	206	SFYPEHSIK	1107.55	5.11883	30	1.99712	0.039639	30.0319	0.596075	0.239841	0.0243013	3.60663	0.365433
ACKR3	198	206	SFYPEHSIK	1107.55	5.11881	120	2.14867	0.054659	32.3108	0.82194	0.111149	0.0283863	1.67141	0.426862
ACKR3+VUN700	198	206	SFYPEHSIK	1107.55	5.11412	0	0	0	0	0
ACKR3+VUN700	198	206	SFYPEHSIK	1107.55	5.11	0.5	0.754058	0.026537	11.3392	0.399053
ACKR3+VUN700	198	206	SFYPEHSIK	1107.55	5.11348	2	0.997688	0.049348	15.0028	0.742075
ACKR3+VUN700	198	206	SFYPEHSIK	1107.55	5.10276	5	1.28826	0.057295	19.3723	0.861579
ACKR3+VUN700	198	206	SFYPEHSIK	1107.55	5.10673	30	1.75728	0.02464	26.4253	0.370526
ACKR3+VUN700	198	206	SFYPEHSIK	1107.55	5.10903	120	2.03752	0.025665	30.6394	0.38594
ACKR3	201	206	PEHSIK	710.383	5.12314	0	0	0	0	0	0	0	0	0
ACKR3	201	206	PEHSIK	710.383	5.1298	0.5	0.767297	0.011003	20.192	0.289553	0.525856	0.11237	13.8383	2.95712
ACKR3	201	206	PEHSIK	710.383	5.12759	2	0.821859	0.014916	21.6279	0.392526	0.531553	0.0739549	13.9882	1.94618
ACKR3	201	206	PEHSIK	710.383	5.11902	5	0.823228	0.018932	21.6639	0.498211	0.454199	0.0370908	11.9526	0.976073
ACKR3	201	206	PEHSIK	710.383	5.12305	30	0.846959	0.009047	22.2884	0.238079	0.156806	0.0369551	4.12647	0.972502
ACKR3	201	206	PEHSIK	710.383	5.12277	120	0.880486	0.020594	23.1707	0.541947	0.136039	0.0271944	3.57997	0.715641
ACKR3+VUN700	201	206	PEHSIK	710.383	5.11871	0	0	0	0	0
ACKR3+VUN700	201	206	PEHSIK	710.383	5.11327	0.5	0.241441	0.026909	6.35371	0.708132
ACKR3+VUN700	201	206	PEHSIK	710.383	5.11604	2	0.290306	0.020813	7.63963	0.547711
ACKR3+VUN700	201	206	PEHSIK	710.383	5.10799	5	0.369029	0.010739	9.71129	0.282605
ACKR3+VUN700	201	206	PEHSIK	710.383	5.11273	30	0.690153	0.024416	18.1619	0.642526
ACKR3+VUN700	201	206	PEHSIK	710.383	5.11176	120	0.744447	0.010328	19.5907	0.271789
ACKR3	204	211	SIKEWLIG	945.54	7.31326	0	0	0	0	0	0	0	0	0
ACKR3	204	211	SIKEWLIG	945.54	7.32322	0.5	1.236	0.015434	18.5865	0.23209	0.94556	0.0961247	14.2189	1.44548
ACKR3	204	211	SIKEWLIG	945.54	7.31985	2	1.67742	0.014742	25.2243	0.221684	1.18084	0.055974	17.7569	0.841715
ACKR3	204	211	SIKEWLIG	945.54	7.30932	5	2.14535	0.008888	32.261	0.133654	1.38772	0.0523951	20.868	0.787896
ACKR3	204	211	SIKEWLIG	945.54	7.31201	30	3.33012	0.010782	50.0771	0.162135	1.97559	0.0201163	29.7081	0.3025
ACKR3	204	211	SIKEWLIG	945.54	7.31273	120	4.14067	0.044435	62.2658	0.668195	2.33131	0.0153593	35.0573	0.230966
ACKR3+VUN700	204	211	SIKEWLIG	945.54	7.28793	0	0	0	0	0
ACKR3+VUN700	204	211	SIKEWLIG	945.54	7.29214	0.5	0.290441	0.027682	4.36753	0.416271
ACKR3+VUN700	204	211	SIKEWLIG	945.54	7.28865	2	0.496583	0.027451	7.46741	0.412797
ACKR3+VUN700	204	211	SIKEWLIG	945.54	7.28572	5	0.757634	0.039572	11.393	0.595068
ACKR3+VUN700	204	211	SIKEWLIG	945.54	7.28406	30	1.35454	0.026893	20.369	0.404406
ACKR3+VUN700	204	211	SIKEWLIG	945.54	7.28522	120	1.80936	0.019882	27.2085	0.298977
ACKR3	214	220	LVSVVLG	686.445	6.53771	0	0	0	0	0	0	0	0	0
ACKR3	214	220	LVSVVLG	686.445	6.54587	0.5	0.006413	0.00819	0.112509	0.143684	-0.037803	1.30558	-0.663211	22.905
ACKR3	214	220	LVSVVLG	686.445	6.54178	2	0.026022	0.00792	0.456526	0.138947	-0.020242	0.393555	-0.355123	6.90447
ACKR3	214	220	LVSVVLG	686.445	6.53703	5	0.088787	0.009232	1.55767	0.161965	0.048879	0.20819	0.857526	3.65246
ACKR3	214	220	LVSVVLG	686.445	6.54093	30	0.350231	0.017943	6.1444	0.314789	0.281092	0.123812	4.93144	2.17214
ACKR3	214	220	LVSVVLG	686.445	6.53671	120	0.925074	0.01192	16.2294	0.209123	0.801218	0.109107	14.0565	1.91416
ACKR3+VUN700	214	220	LVSVVLG	686.445	6.52727	0	0	0	0	0
ACKR3+VUN700	214	220	LVSVVLG	686.445	6.5281	0.5	0.044216	0.011994	0.775719	0.210421
ACKR3+VUN700	214	220	LVSVVLG	686.445	6.52683	2	0.046264	0.011543	0.811649	0.202509
ACKR3+VUN700	214	220	LVSVVLG	686.445	6.52561	5	0.039908	0.007198	0.70014	0.126281
ACKR3+VUN700	214	220	LVSVVLG	686.445	6.52847	30	0.069139	0.007793	1.21296	0.136719
ACKR3+VUN700	214	220	LVSVVLG	686.445	6.52661	120	0.123856	0.013419	2.17291	0.235421
ACKR3	215	220	VSVVLG	573.361	5.8881	0	0	0	0	0	0	0	0	0
ACKR3	215	220	VSVVLG	573.361	5.89562	0.5	0.013409	0.00671	0.282295	0.141263	0.010848	4.49805	0.228379	94.6958
ACKR3	215	220	VSVVLG	573.361	5.8926	2	0.019334	0.004662	0.407032	0.0981474	0.003472	0.76411	0.0730947	16.0865
ACKR3	215	220	VSVVLG	573.361	5.88852	5	0.044489	0.006212	0.936611	0.130779	0.057223	0.667278	1.20469	14.048
ACKR3	215	220	VSVVLG	573.361	5.89079	30	0.15357	0.005441	3.23305	0.114547	0.153338	41.4483	3.22817	872.596
ACKR3	215	220	VSVVLG	573.361	5.88745	120	0.430592	0.008537	9.06509	0.179726	0.412211	0.454706	8.67813	9.57276
ACKR3+VUN700	215	220	VSVVLG	573.361	5.88432	0	0	0	0	0
ACKR3+VUN700	215	220	VSVVLG	573.361	5.88108	0.5	0.002561	0.011448	0.0539158	0.241011
ACKR3+VUN700	215	220	VSVVLG	573.361	5.88192	2	0.015862	0.011501	0.333937	0.242126
ACKR3+VUN700	215	220	VSVVLG	573.361	5.87514	5	-0.012734	0.008309	-0.268084	0.174926
ACKR3+VUN700	215	220	VSVVLG	573.361	5.87954	30	0.000232	0.009616	0.00488421	0.202442
ACKR3+VUN700	215	220	VSVVLG	573.361	5.88118	120	0.018381	0.00835	0.386968	0.175789
ACKR3	218	223	VLGFAV	605.366	7.59335	0	0	0	0	0	0	0	0	0
ACKR3	218	223	VLGFAV	605.366	7.60079	0.5	0.019993	0.004633	0.420905	0.0975368	-0.050655	0.314139	-1.06642	6.61344
ACKR3	218	223	VLGFAV	605.366	7.59838	2	0.043024	0.005815	0.905768	0.122421	-0.035192	0.277584	-0.740884	5.84387
ACKR3	218	223	VLGFAV	605.366	7.59209	5	0.055553	0.005498	1.16954	0.115747	-0.00893	0.158812	-0.188	3.34341
ACKR3	218	223	VLGFAV	605.366	7.59565	30	0.095965	0.003344	2.02032	0.0704	0.020975	0.0974549	0.441579	2.05168
ACKR3	218	223	VLGFAV	605.366	7.59388	120	0.189653	0.006656	3.99269	0.140126	0.055183	0.068555	1.16175	1.44326
ACKR3+VUN700	218	223	VLGFAV	605.366	7.57321	0	0	0	0	0
ACKR3+VUN700	218	223	VLGFAV	605.366	7.57842	0.5	0.070648	0.014984	1.48733	0.315453
ACKR3+VUN700	218	223	VLGFAV	605.366	7.57614	2	0.078216	0.018964	1.64665	0.399242
ACKR3+VUN700	218	223	VLGFAV	605.366	7.57329	5	0.064483	0.008009	1.35754	0.168611
ACKR3+VUN700	218	223	VLGFAV	605.366	7.57507	30	0.07499	0.006825	1.57874	0.143684
ACKR3+VUN700	218	223	VLGFAV	605.366	7.57613	120	0.13447	0.007919	2.83095	0.166716
ACKR3	219	230	LGFAVPFSIIAV	1233.72	8.98536	0	0	0	0	0	0	0	0	0
ACKR3	219	230	LGFAVPFSIIAV	1233.72	8.99715	0.5	0.02475	0.026196	0.260526	0.275747	0.068428	2.8739	0.720295	30.2515
ACKR3	219	230	LGFAVPFSIIAV	1233.72	8.99062	2	-0.016134	0.021149	-0.169832	0.222621	-0.058836	1.34801	-0.619326	14.1896
ACKR3	219	230	LGFAVPFSIIAV	1233.72	8.98309	5	0.008838	0.01052	0.0930316	0.110737	-0.044894	1.30517	-0.472568	13.7386
ACKR3	219	230	LGFAVPFSIIAV	1233.72	8.98889	30	0.019487	0.016287	0.205126	0.171442	0.018844	16.3045	0.198358	171.626
ACKR3	219	230	LGFAVPFSIIAV	1233.72	8.98525	120	0.058953	0.011908	0.620558	0.125347	0.025234	1.6682	0.265621	17.5599
ACKR3+VUN700	219	230	LGFAVPFSIIAV	1233.72	8.94919	0	0	0	0	0
ACKR3+VUN700	219	230	LGFAVPFSIIAV	1233.72	8.96365	0.5	-0.043678	0.116703	-0.459768	1.22845
ACKR3+VUN700	219	230	LGFAVPFSIIAV	1233.72	8.94844	2	0.042702	0.013425	0.449495	0.141316
ACKR3+VUN700	219	230	LGFAVPFSIIAV	1233.72	8.95386	5	0.053732	0.028766	0.5656	0.3028
ACKR3+VUN700	219	230	LGFAVPFSIIAV	1233.72	8.95432	30	0.000643	0.01047	0.00676842	0.110211
ACKR3+VUN700	219	230	LGFAVPFSIIAV	1233.72	8.95617	120	0.033719	0.055836	0.354937	0.587747
ACKR3	221	227	FAVPFSI	780.429	8.16489	0	0	0	0	0	0	0	0	0
ACKR3	221	227	FAVPFSI	780.429	8.17202	0.5	-0.017215	0.005909	-0.362421	0.1244	-0.031915	2.25088	-0.671895	47.387
ACKR3	221	227	FAVPFSI	780.429	8.16981	2	-0.02689	0.008067	-0.566105	0.169832	-0.03677	3.26876	-0.774105	68.8159
ACKR3	221	227	FAVPFSI	780.429	8.16272	5	0.041982	0.006121	0.883832	0.128863	-0.067904	0.338359	-1.42956	7.12335
ACKR3	221	227	FAVPFSI	780.429	8.16826	30	0.055766	0.009069	1.17402	0.190926	-0.040718	0.41533	-0.857221	8.74378
ACKR3	221	227	FAVPFSI	780.429	8.16614	120	0.105136	0.009652	2.21339	0.2032	0.001773	0.354592	0.0373263	7.4651
ACKR3+VUN700	221	227	FAVPFSI	780.429	8.13872	0	0	0	0	0
ACKR3+VUN700	221	227	FAVPFSI	780.429	8.14927	0.5	0.0147	0.032701	0.309474	0.688442
ACKR3+VUN700	221	227	FAVPFSI	780.429	8.14331	2	0.00988	0.032159	0.208	0.677032
ACKR3+VUN700	221	227	FAVPFSI	780.429	8.14261	5	0.109886	0.033552	2.31339	0.706358
ACKR3+VUN700	221	227	FAVPFSI	780.429	8.14516	30	0.096484	0.036873	2.03124	0.776274
ACKR3+VUN700	221	227	FAVPFSI	780.429	8.14657	120	0.103363	0.035402	2.17606	0.745305
ACKR3	221	228	FAVPFSII	893.513	8.66887	0	0	0	0	0	0	0	0	0
ACKR3	221	228	FAVPFSII	893.513	8.68068	0.5	-0.051275	0.040156	-0.899561	0.704491	-0.012323	2.29343	-0.216193	40.2357
ACKR3	221	228	FAVPFSII	893.513	8.67676	2	0.016576	0.027575	0.290807	0.483772	0.058808	3.16813	1.03172	55.5812
ACKR3	221	228	FAVPFSII	893.513	8.66774	5	0.031035	0.021806	0.544474	0.382561	0.062474	3.54755	1.09604	62.2377
ACKR3	221	228	FAVPFSII	893.513	8.67326	30	0.048169	0.036353	0.84507	0.637772	0.04829	850.893	0.847193	14927.9
ACKR3	221	228	FAVPFSII	893.513	8.67216	120	0.023088	0.022728	0.405053	0.398737	0.090035	1.68635	1.57956	29.5851
ACKR3+VUN700	221	228	FAVPFSII	893.513	8.68634	0	0	0	0	0
ACKR3+VUN700	221	228	FAVPFSII	893.513	8.64356	0.5	-0.038952	0.083964	-0.683368	1.47305
ACKR3+VUN700	221	228	FAVPFSII	893.513	8.63388	2	-0.042232	0.113867	-0.740912	1.99767
ACKR3+VUN700	221	228	FAVPFSII	893.513	8.63292	5	-0.031439	0.109322	-0.551561	1.91793
ACKR3+VUN700	221	228	FAVPFSII	893.513	8.63755	30	-0.000121	0.102958	-0.00212281	1.80628
ACKR3+VUN700	221	228	FAVPFSII	893.513	8.64172	120	-0.066947	0.091664	-1.17451	1.60814
ACKR3	221	229	FAVPFSIIA	964.55	8.38284	0	0	0	0	0	0	0	0	0
ACKR3	221	229	FAVPFSIIA	964.55	8.39158	0.5	-0.011831	0.032	-0.17791	0.481203	-0.015466	11.6052	-0.232571	174.514
ACKR3	221	229	FAVPFSIIA	964.55	8.38852	2	0.014407	0.037428	0.216647	0.562827	-0.028099	3.01669	-0.422541	45.3638
ACKR3	221	229	FAVPFSIIA	964.55	8.38135	5	0.03767	0.042491	0.566466	0.638962	0.011739	1.64739	0.176526	24.7728
ACKR3	221	229	FAVPFSIIA	964.55	8.38719	30	0.058996	0.032259	0.887158	0.485098	-0.018617	0.750262	-0.279955	11.2821
ACKR3	221	229	FAVPFSIIA	964.55	8.3846	120	0.10586	0.033635	1.59188	0.505789	0.054873	0.854363	0.825158	12.8476
ACKR3+VUN700	221	229	FAVPFSIIA	964.55	8.35428	0	0	0	0	0
ACKR3+VUN700	221	229	FAVPFSIIA	964.55	8.36497	0.5	0.003635	0.041023	0.0546617	0.616887
ACKR3+VUN700	221	229	FAVPFSIIA	964.55	8.35489	2	0.042506	0.065179	0.639188	0.980135
ACKR3+VUN700	221	229	FAVPFSIIA	964.55	8.35655	5	0.025931	0.031134	0.38994	0.46818
ACKR3+VUN700	221	229	FAVPFSIIA	964.55	8.35993	30	0.077613	0.039871	1.16711	0.599564
ACKR3+VUN700	221	229	FAVPFSIIA	964.55	8.36366	120	0.050987	0.040437	0.766722	0.608075
ACKR3	221	231	FAVPFSIIAVF	1210.69	9.42661	0	0	0	0	0	0	0	0	0
ACKR3	221	231	FAVPFSIIAVF	1210.69	9.44015	0.5	0.007459	0.009566	0.0872398	0.111883	0.01652	2.34428	0.193216	27.4184
ACKR3	221	231	FAVPFSIIAVF	1210.69	9.44035	2	0.03015	0.012349	0.352632	0.144433	0.001712	2.60255	0.0200234	30.4392
ACKR3	221	231	FAVPFSIIAVF	1210.69	9.43368	5	0.019253	0.008651	0.225181	0.101181	0.027379	1.56055	0.320222	18.252
ACKR3	221	231	FAVPFSIIAVF	1210.69	9.43047	30	0.059832	0.012667	0.699789	0.148152	0.050653	2.66861	0.592433	31.2119
ACKR3	221	231	FAVPFSIIAVF	1210.69	9.43868	120	0.079762	0.004841	0.932889	0.0566199	0.07021	2.21356	0.82117	25.8896
ACKR3+VUN700	221	231	FAVPFSIIAVF	1210.69	9.39769	0	0	0	0	0
ACKR3+VUN700	221	231	FAVPFSIIAVF	1210.69	9.40561	0.5	-0.009061	0.017781	-0.105977	0.207965
ACKR3+VUN700	221	231	FAVPFSIIAVF	1210.69	9.40242	2	0.028438	0.073089	0.332608	0.854842
ACKR3+VUN700	221	231	FAVPFSIIAVF	1210.69	9.39882	5	-0.008126	0.012144	-0.0950409	0.142035
ACKR3+VUN700	221	231	FAVPFSIIAVF	1210.69	9.39914	30	0.009179	0.024418	0.107357	0.285591
ACKR3+VUN700	221	231	FAVPFSIIAVF	1210.69	9.40559	120	0.009552	0.021136	0.111719	0.247205
ACKR3	224	229	PFSIIA	647.376	8.38716	0	0	0	0	0	0	0	0	0
ACKR3	224	229	PFSIIA	647.376	8.39327	0.5	-0.000367	0.019201	-0.00965789	0.505289	-0.02185	52.3445	-0.575	1377.49
ACKR3	224	229	PFSIIA	647.376	8.39157	2	0.019252	0.019499	0.506632	0.513132	0.048685	1.41207	1.28118	37.1597
ACKR3	224	229	PFSIIA	647.376	8.38212	5	0.000582	0.022491	0.0153158	0.591868	0.006418	39.3155	0.168895	1034.62
ACKR3	224	229	PFSIIA	647.376	8.38871	30	0.026064	0.018935	0.685895	0.498289	0.03197	2.43142	0.841316	63.9848
ACKR3	224	229	PFSIIA	647.376	8.38469	120	0.014716	0.018172	0.387263	0.478211	0.022227	6.51916	0.584921	171.557
ACKR3+VUN700	224	229	PFSIIA	647.376	8.35528	0	0	0	0	0
ACKR3+VUN700	224	229	PFSIIA	647.376	8.36841	0.5	0.021483	0.035242	0.565342	0.927421
ACKR3+VUN700	224	229	PFSIIA	647.376	8.3622	2	-0.029433	0.02896	-0.774553	0.762105
ACKR3+VUN700	224	229	PFSIIA	647.376	8.36198	5	-0.005836	0.042215	-0.153579	1.11092
ACKR3+VUN700	224	229	PFSIIA	647.376	8.36279	30	-0.005906	0.013704	-0.155421	0.360632
ACKR3+VUN700	224	229	PFSIIA	647.376	8.36705	120	-0.007511	0.048079	-0.197658	1.26524
ACKR3	224	230	PFSIIAV	746.445	7.76914	0	0	0	0	0	0	0	0	0
ACKR3	224	230	PFSIIAV	746.445	7.77638	0.5	-0.033339	0.012219	-0.701874	0.257242	-0.060556	1.66193	-1.27486	34.9879
ACKR3	224	230	PFSIIAV	746.445	7.77282	2	0.043437	0.008595	0.914463	0.180947	0.029091	2.4473	0.612442	51.5221
ACKR3	224	230	PFSIIAV	746.445	7.7667	5	0.017392	0.011424	0.366147	0.240505	-0.009971	0.85766	-0.209916	18.056
ACKR3	224	230	PFSIIAV	746.445	7.77072	30	0.027799	0.011526	0.585242	0.242653	0.000324	1.39821	0.00682105	29.436
ACKR3	224	230	PFSIIAV	746.445	7.7692	120	0.071014	0.029936	1.49503	0.630232	0.010404	0.514794	0.219032	10.8378
ACKR3+VUN700	224	230	PFSIIAV	746.445	7.74869	0	0	0	0	0
ACKR3+VUN700	224	230	PFSIIAV	746.445	7.75512	0.5	0.027217	0.044119	0.572989	0.928821
ACKR3+VUN700	224	230	PFSIIAV	746.445	7.74711	2	0.014346	0.034994	0.302021	0.736716
ACKR3+VUN700	224	230	PFSIIAV	746.445	7.74946	5	0.027363	0.01509	0.576063	0.317684
ACKR3+VUN700	224	230	PFSIIAV	746.445	7.74887	30	0.027475	0.036688	0.578421	0.772379
ACKR3+VUN700	224	230	PFSIIAV	746.445	7.75124	120	0.06061	0.017909	1.276	0.377032
ACKR3	224	231	PFSIIAVF	893.513	8.89777	0	0	0	0	0	0	0	0	0
ACKR3	224	231	PFSIIAVF	893.513	8.91453	0.5	-0.005615	0.013796	-0.0985088	0.242035	-0.049655	2.68414	-0.87114	47.0902
ACKR3	224	231	PFSIIAVF	893.513	8.90685	2	0.012664	0.013634	0.222175	0.239193	0.005969	6.90225	0.104719	121.092
ACKR3	224	231	PFSIIAVF	893.513	8.89618	5	0.017151	0.00606	0.300895	0.106316	0.008618	5.56952	0.151193	97.7109
ACKR3	224	231	PFSIIAVF	893.513	8.90248	30	0.094127	0.019039	1.65135	0.334018	-0.087934	0.325909	-1.5427	5.7177
ACKR3	224	231	PFSIIAVF	893.513	8.90303	120	0.061563	0.010547	1.08005	0.185035	0.066502	9.05123	1.1667	158.793
ACKR3+VUN700	224	231	PFSIIAVF	893.513	8.76533	0	0	0	0	0
ACKR3+VUN700	224	231	PFSIIAVF	893.513	8.87041	0.5	0.04404	0.047592	0.772632	0.834947
ACKR3+VUN700	224	231	PFSIIAVF	893.513	8.8601	2	0.006695	0.045645	0.117456	0.800789
ACKR3+VUN700	224	231	PFSIIAVF	893.513	8.85912	5	0.008533	0.047429	0.149702	0.832088
ACKR3+VUN700	224	231	PFSIIAVF	893.513	8.86556	30	0.182061	0.046525	3.19405	0.816228
ACKR3+VUN700	224	231	PFSIIAVF	893.513	8.77321	120	-0.004939	0.044696	-0.0866491	0.78414
ACKR3	249	257	SSRKIIFSY	1100.61	6.08337	0	0	0	0	0	0	0	0	0
ACKR3	249	257	SSRKIIFSY	1100.61	6.09091	0.5	1.53304	0.050834	20.1716	0.668868	0.320342	0.0644462	4.21503	0.847976
ACKR3	249	257	SSRKIIFSY	1100.61	6.08842	2	2.71469	0.012295	35.7196	0.161776	0.995049	0.0415648	13.0927	0.546906
ACKR3	249	257	SSRKIIFSY	1100.61	6.07877	5	3.11548	0.036245	40.9932	0.476908	0.512061	0.0295591	6.73764	0.388936
ACKR3	249	257	SSRKIIFSY	1100.61	6.07936	30	3.89683	0.01579	51.2741	0.207763	0.55733	0.00736039	7.33329	0.0968472
ACKR3	249	257	SSRKIIFSY	1100.61	6.08202	120	4.13064	0.052564	54.3505	0.691632	0.359901	0.0186913	4.73554	0.245938
ACKR3+VUN700	249	257	SSRKIIFSY	1100.61	6.06939	0	0	0	0	0
ACKR3+VUN700	249	257	SSRKIIFSY	1100.61	6.06723	0.5	1.2127	0.067015	15.9565	0.881776
ACKR3+VUN700	249	257	SSRKIIFSY	1100.61	6.0692	2	1.71964	0.071051	22.6269	0.934882
ACKR3+VUN700	249	257	SSRKIIFSY	1100.61	6.06717	5	2.60342	0.070744	34.2556	0.930842
ACKR3+VUN700	249	257	SSRKIIFSY	1100.61	6.06293	30	3.3395	0.02052	43.9408	0.27
ACKR3+VUN700	249	257	SSRKIIFSY	1100.61	6.0664	120	3.77074	0.051623	49.615	0.67925
ACKR3	258	263	VVVFLV	675.444	8.28259	0	0	0	0	0	0	0	0	0
ACKR3	258	263	VVVFLV	675.444	8.29143	0.5	0.006712	0.003572	0.141305	0.0752	-0.002288	0.890513	-0.0481684	18.7476
ACKR3	258	263	VVVFLV	675.444	8.28802	2	0.000878	0.005539	0.0184842	0.116611	-0.001869	6.69462	-0.0393474	140.939
ACKR3	258	263	VVVFLV	675.444	8.28156	5	0.008577	0.003063	0.180568	0.0644842	-0.003444	0.759153	-0.0725053	15.9822
ACKR3	258	263	VVVFLV	675.444	8.2861	30	0.013062	0.004348	0.274989	0.0915368	-0.012727	0.440748	-0.267937	9.2789
ACKR3	258	263	VVVFLV	675.444	8.28477	120	0.012186	0.002635	0.256547	0.0554737	0.000689	0.615798	0.0145053	12.9642
ACKR3+VUN700	258	263	VVVFLV	675.444	8.25632	0	0	0	0	0
ACKR3+VUN700	258	263	VVVFLV	675.444	8.26495	0.5	0.009	0.006426	0.189474	0.135284
ACKR3+VUN700	258	263	VVVFLV	675.444	8.2579	2	0.002747	0.006154	0.0578316	0.129558
ACKR3+VUN700	258	263	VVVFLV	675.444	8.25965	5	0.012021	0.008053	0.253074	0.169537
ACKR3+VUN700	258	263	VVVFLV	675.444	8.26262	30	0.025789	0.00745	0.542926	0.156842
ACKR3+VUN700	258	263	VVVFLV	675.444	8.26353	120	0.011497	0.006629	0.242042	0.139558
ACKR3	258	264	VVVFLVC	778.453	8.38499	0	0	0	0	0	0	0	0	0
ACKR3	258	264	VVVFLVC	778.453	8.45286	0.5	-0.025695	0.011024	-0.450789	0.193404	-0.005732	0.72573	-0.100561	12.7321
ACKR3	258	264	VVVFLVC	778.453	8.39644	2	-0.013175	0.00475	-0.23114	0.0833333	-0.026156	1.24929	-0.458877	21.9173
ACKR3	258	264	VVVFLVC	778.453	8.38552	5	0.000324	0.008022	0.00568421	0.140737	0.002099	25.5814	0.0368246	448.796
ACKR3	258	264	VVVFLVC	778.453	8.3885	30	-0.011581	0.008748	-0.203175	0.153474	-0.006461	2.95671	-0.113351	51.8722
ACKR3	258	264	VVVFLVC	778.453	8.40538	120	-0.022573	0.010685	-0.396018	0.187456	-0.022621	317.313	-0.39686	5566.89
ACKR3+VUN700	258	264	VVVFLVC	778.453	8.35586	0	0	0	0	0
ACKR3+VUN700	258	264	VVVFLVC	778.453	8.36492	0.5	-0.019963	0.011685	-0.350228	0.205
ACKR3+VUN700	258	264	VVVFLVC	778.453	8.35742	2	0.012981	0.015527	0.227737	0.272404
ACKR3+VUN700	258	264	VVVFLVC	778.453	8.35541	5	-0.001775	0.011419	-0.0311404	0.200333
ACKR3+VUN700	258	264	VVVFLVC	778.453	8.35876	30	-0.00512	0.014636	-0.0898246	0.256772
ACKR3+VUN700	258	264	VVVFLVC	778.453	8.36391	120	4.8e-05	0.015231	0.000842105	0.267211
ACKR3	262	271	LVCWLPYHVA	1200.62	7.73276	0	0	0	0	0	0	0	0	0
ACKR3	262	271	LVCWLPYHVA	1200.62	7.74031	0.5	0.003712	0.008102	0.0488421	0.106605	0.014667	2.98781	0.192987	39.3132
ACKR3	262	271	LVCWLPYHVA	1200.62	7.73722	2	0.015076	0.003663	0.198368	0.0481974	0.018142	9.09653	0.238711	119.691
ACKR3	262	271	LVCWLPYHVA	1200.62	7.73145	5	0.017482	0.008871	0.230026	0.116724	-0.001703	1.21815	-0.0224079	16.0283
ACKR3	262	271	LVCWLPYHVA	1200.62	7.73419	30	0.049473	0.009748	0.650961	0.128263	0.001763	0.554311	0.0231974	7.29357
ACKR3	262	271	LVCWLPYHVA	1200.62	7.73304	120	0.070861	0.007369	0.932382	0.0969605	0.040824	0.701364	0.537158	9.22847
ACKR3+VUN700	262	271	LVCWLPYHVA	1200.62	7.70558	0	0	0	0	0
ACKR3+VUN700	262	271	LVCWLPYHVA	1200.62	7.71549	0.5	-0.010955	0.022352	-0.144145	0.294105
ACKR3+VUN700	262	271	LVCWLPYHVA	1200.62	7.70937	2	-0.003066	0.02788	-0.0403421	0.366842
ACKR3+VUN700	262	271	LVCWLPYHVA	1200.62	7.70894	5	0.019185	0.021246	0.252434	0.279553
ACKR3+VUN700	262	271	LVCWLPYHVA	1200.62	7.71025	30	0.04771	0.024719	0.627763	0.32525
ACKR3+VUN700	262	271	LVCWLPYHVA	1200.62	7.71239	120	0.030037	0.020834	0.395224	0.274132
ACKR3	262	273	LVCWLPYHVAVL	1412.78	8.33907	0	0	0	0	0	0	0	0	0
ACKR3	262	273	LVCWLPYHVAVL	1412.78	8.34729	0.5	0.069756	0.068107	0.734274	0.716916	0.077766	7.13071	0.818589	75.0601
ACKR3	262	273	LVCWLPYHVAVL	1412.78	8.34795	2	0.036884	0.021414	0.388253	0.225411	-0.002347	1.44981	-0.0247053	15.2612
ACKR3	262	273	LVCWLPYHVAVL	1412.78	8.3399	5	0.036908	0.011705	0.388505	0.123211	0.026138	5.7459	0.275137	60.4831
ACKR3	262	273	LVCWLPYHVAVL	1412.78	8.34302	30	0.045433	0.021514	0.478242	0.226463	0.035963	6.63445	0.378558	69.8363
ACKR3	262	273	LVCWLPYHVAVL	1412.78	8.34404	120	0.077763	0.034754	0.818558	0.365832	0.093666	3.00245	0.985958	31.6047
ACKR3+VUN700	262	273	LVCWLPYHVAVL	1412.78	8.30914	0	0	0	0	0
ACKR3+VUN700	262	273	LVCWLPYHVAVL	1412.78	8.31804	0.5	-0.00801	0.056579	-0.0843158	0.595568
ACKR3+VUN700	262	273	LVCWLPYHVAVL	1412.78	8.30986	2	0.039231	0.052118	0.412958	0.548611
ACKR3+VUN700	262	273	LVCWLPYHVAVL	1412.78	8.30752	5	0.01077	0.061789	0.113368	0.650411
ACKR3+VUN700	262	273	LVCWLPYHVAVL	1412.78	8.30969	30	0.00947	0.062668	0.0996842	0.659663
ACKR3+VUN700	262	273	LVCWLPYHVAVL	1412.78	8.31394	120	-0.015903	0.047216	-0.1674	0.497011
ACKR3	263	271	VCWLPYHVA	1087.54	7.27465	0	0	0	0	0	0	0	0	0
ACKR3	263	271	VCWLPYHVA	1087.54	7.28169	0.5	-0.010626	0.020197	-0.159789	0.303714	-0.086715	1.9532	-1.30398	29.3714
ACKR3	263	271	VCWLPYHVA	1087.54	7.27973	2	-0.006361	0.01648	-0.0956541	0.24782	-0.06478	2.65931	-0.974135	39.9897
ACKR3	263	271	VCWLPYHVA	1087.54	7.27251	5	0.021329	0.014818	0.320737	0.222827	-0.013524	1.30451	-0.203368	19.6167
ACKR3	263	271	VCWLPYHVA	1087.54	7.27516	30	0.015567	0.014937	0.23409	0.224617	-0.023527	1.29863	-0.353789	19.5283
ACKR3	263	271	VCWLPYHVA	1087.54	7.27535	120	0.0281	0.016262	0.422556	0.244541	-0.036062	0.83871	-0.542286	12.6122
ACKR3+VUN700	263	271	VCWLPYHVA	1087.54	7.25183	0	0	0	0	0
ACKR3+VUN700	263	271	VCWLPYHVA	1087.54	7.25554	0.5	0.076089	0.034221	1.1442	0.514602
ACKR3+VUN700	263	271	VCWLPYHVA	1087.54	7.25244	2	0.058419	0.03504	0.878481	0.526917
ACKR3+VUN700	263	271	VCWLPYHVA	1087.54	7.25214	5	0.034853	0.038482	0.524105	0.578677
ACKR3+VUN700	263	271	VCWLPYHVA	1087.54	7.2535	30	0.039094	0.03421	0.58788	0.514436
ACKR3+VUN700	263	271	VCWLPYHVA	1087.54	7.25367	120	0.064162	0.03895	0.964842	0.585714
ACKR3	263	273	VCWLPYHVAVL	1299.69	7.98776	0	0	0	0	0	0	0	0	0
ACKR3	263	273	VCWLPYHVAVL	1299.69	7.99961	0.5	-0.067404	0.041261	-0.788351	0.482585	-0.148406	0.780929	-1.73574	9.13368
ACKR3	263	273	VCWLPYHVAVL	1299.69	7.99032	2	-0.015668	0.069864	-0.183251	0.817123	-0.010282	6.81947	-0.120257	79.7598
ACKR3	263	273	VCWLPYHVAVL	1299.69	7.98399	5	0.013438	0.015129	0.15717	0.176947	0.026986	3.46006	0.315626	40.4685
ACKR3	263	273	VCWLPYHVAVL	1299.69	7.99125	30	0.004523	0.048263	0.0529006	0.56448	-0.038623	10.7218	-0.451731	125.401
ACKR3	263	273	VCWLPYHVAVL	1299.69	7.98536	120	0.014943	0.080176	0.174772	0.937731	-0.030709	5.58261	-0.35917	65.2937
ACKR3+VUN700	263	273	VCWLPYHVAVL	1299.69	7.96174	0	0	0	0	0
ACKR3+VUN700	263	273	VCWLPYHVAVL	1299.69	7.96738	0.5	0.081002	0.039278	0.947392	0.459392
ACKR3+VUN700	263	273	VCWLPYHVAVL	1299.69	7.9631	2	-0.005386	0.02779	-0.0629942	0.325029
ACKR3+VUN700	263	273	VCWLPYHVAVL	1299.69	7.96766	5	-0.013548	0.044326	-0.158456	0.518433
ACKR3+VUN700	263	273	VCWLPYHVAVL	1299.69	7.96329	30	0.043146	0.045158	0.504632	0.528164
ACKR3+VUN700	263	273	VCWLPYHVAVL	1299.69	7.96979	120	0.045652	0.07039	0.533942	0.823275
ACKR3	264	271	CWLPYHVA	988.471	6.96406	0	0	0	0	0	0	0	0	0
ACKR3	264	271	CWLPYHVA	988.471	6.97247	0.5	0.025126	0.013379	0.440807	0.234719	-0.009645	1.1576	-0.169211	20.3088
ACKR3	264	271	CWLPYHVA	988.471	6.97049	2	0.009562	0.012278	0.167754	0.215404	0.020123	2.95905	0.353035	51.9132
ACKR3	264	271	CWLPYHVA	988.471	6.96318	5	0.035779	0.019455	0.627702	0.341316	-0.000642	2.10497	-0.0112632	36.9293
ACKR3	264	271	CWLPYHVA	988.471	6.96608	30	0.050998	0.025244	0.894702	0.442877	0.017175	2.68866	0.301316	47.1694
ACKR3	264	271	CWLPYHVA	988.471	6.96538	120	0.055883	0.015506	0.980404	0.272035	0.000542	0.969123	0.00950877	17.0022
ACKR3+VUN700	264	271	CWLPYHVA	988.471	6.94949	0	0	0	0	0
ACKR3+VUN700	264	271	CWLPYHVA	988.471	6.94985	0.5	0.034771	0.03574	0.610018	0.627018
ACKR3+VUN700	264	271	CWLPYHVA	988.471	6.94877	2	-0.010561	0.028155	-0.185281	0.493947
ACKR3+VUN700	264	271	CWLPYHVA	988.471	6.94426	5	0.036421	0.074063	0.638965	1.29935
ACKR3+VUN700	264	271	CWLPYHVA	988.471	6.94792	30	0.033823	0.089384	0.593386	1.56814
ACKR3+VUN700	264	271	CWLPYHVA	988.471	6.94874	120	0.055341	0.051387	0.970895	0.901526
ACKR3	265	271	WLPYHVA	885.462	6.54358	0	0	0	0	0	0	0	0	0
ACKR3	265	271	WLPYHVA	885.462	6.5527	0.5	0.021083	0.019528	0.443853	0.411116	0.027279	4.91489	0.574295	103.471
ACKR3	265	271	WLPYHVA	885.462	6.55049	2	-0.016241	0.015219	-0.341916	0.3204	-0.019394	6.80853	-0.408295	143.337
ACKR3	265	271	WLPYHVA	885.462	6.54391	5	-0.000116	0.015547	-0.00244211	0.327305	0.000394	137.396	0.00829474	2892.55
ACKR3	265	271	WLPYHVA	885.462	6.54579	30	-0.003211	0.023828	-0.0676	0.501642	0.013856	7.47209	0.291705	157.307
ACKR3	265	271	WLPYHVA	885.462	6.54623	120	0.005121	0.015054	0.107811	0.316926	0.006321	13.0512	0.133074	274.762
ACKR3+VUN700	265	271	WLPYHVA	885.462	6.52949	0	0	0	0	0
ACKR3+VUN700	265	271	WLPYHVA	885.462	6.52885	0.5	-0.006196	0.029907	-0.130442	0.629621
ACKR3+VUN700	265	271	WLPYHVA	885.462	6.52882	2	0.003153	0.021263	0.0663789	0.447642
ACKR3+VUN700	265	271	WLPYHVA	885.462	6.5267	5	-0.00051	0.015425	-0.0107368	0.324737
ACKR3+VUN700	265	271	WLPYHVA	885.462	6.52695	30	-0.017067	0.014925	-0.359305	0.314211
ACKR3+VUN700	265	271	WLPYHVA	885.462	6.52924	120	-0.0012	0.015259	-0.0252632	0.321242
ACKR3	265	273	WLPYHVAVL	1097.61	7.51446	0	0	0	0	0	0	0	0	0
ACKR3	265	273	WLPYHVAVL	1097.61	7.52241	0.5	-0.018721	0.021835	-0.281519	0.328346	-0.045795	1.62322	-0.688647	24.4094
ACKR3	265	273	WLPYHVAVL	1097.61	7.51958	2	-0.0213	0.02042	-0.320301	0.307068	-0.090037	1.08669	-1.35394	16.3412
ACKR3	265	273	WLPYHVAVL	1097.61	7.51277	5	0.01097	0.018657	0.164962	0.280556	-0.054298	1.76267	-0.816511	26.5064
ACKR3	265	273	WLPYHVAVL	1097.61	7.51648	30	0.006642	0.025095	0.0998797	0.377368	-0.046012	3.84079	-0.69191	57.7563
ACKR3	265	273	WLPYHVAVL	1097.61	7.51657	120	0.026758	0.019086	0.402376	0.287008	0.002365	1.20105	0.0355639	18.0608
ACKR3+VUN700	265	273	WLPYHVAVL	1097.61	7.49028	0	0	0	0	0
ACKR3+VUN700	265	273	WLPYHVAVL	1097.61	7.49619	0.5	0.027074	0.030565	0.407128	0.459624
ACKR3+VUN700	265	273	WLPYHVAVL	1097.61	7.49531	2	0.068737	0.035171	1.03364	0.528887
ACKR3+VUN700	265	273	WLPYHVAVL	1097.61	7.49083	5	0.065268	0.030231	0.981474	0.454602
ACKR3+VUN700	265	273	WLPYHVAVL	1097.61	7.49198	30	0.052654	0.036353	0.791789	0.546662
ACKR3+VUN700	265	273	WLPYHVAVL	1097.61	7.4937	120	0.024393	0.023571	0.366812	0.354451
ACKR3	266	271	LPYHVA	699.382	6.96319	0	0	0	0	0	0	0	0	0
ACKR3	266	271	LPYHVA	699.382	6.97054	0.5	0.140784	0.010321	3.70484	0.271605	-0.098244	0.416361	-2.58537	10.9569
ACKR3	266	271	LPYHVA	699.382	6.97061	2	0.146363	0.004416	3.85166	0.116211	-0.088021	0.140818	-2.31634	3.70574
ACKR3	266	271	LPYHVA	699.382	6.96379	5	0.13931	0.003069	3.66605	0.0807632	-0.082115	0.15115	-2.16092	3.97763
ACKR3	266	271	LPYHVA	699.382	6.96512	30	0.152925	0.00626	4.02434	0.164737	-0.058272	0.155245	-1.53347	4.0854
ACKR3	266	271	LPYHVA	699.382	6.96441	120	0.147271	0.008938	3.87555	0.235211	-0.030876	0.216207	-0.812526	5.68966
ACKR3+VUN700	266	271	LPYHVA	699.382	6.94856	0	0	0	0	0
ACKR3+VUN700	266	271	LPYHVA	699.382	6.95587	0.5	0.239028	0.097967	6.29021	2.57808
ACKR3+VUN700	266	271	LPYHVA	699.382	6.95319	2	0.234384	0.032239	6.168	0.848395
ACKR3+VUN700	266	271	LPYHVA	699.382	6.9462	5	0.221425	0.033111	5.82697	0.871342
ACKR3+VUN700	266	271	LPYHVA	699.382	6.95313	30	0.211197	0.031627	5.55782	0.832289
ACKR3+VUN700	266	271	LPYHVA	699.382	6.95295	120	0.178147	0.036968	4.68808	0.972842
ACKR3	267	273	PYHVAVL	798.451	7.59038	0	0	0	0	0	0	0	0	0
ACKR3	267	273	PYHVAVL	798.451	7.52421	0.5	0.02136	0.02237	0.449684	0.470947	-0.019755	2.06877	-0.415895	43.553
ACKR3	267	273	PYHVAVL	798.451	7.51994	2	-0.004367	0.021101	-0.0919368	0.444232	-0.057996	5.09029	-1.22097	107.164
ACKR3	267	273	PYHVAVL	798.451	7.50859	5	0.008282	0.015795	0.174358	0.332526	-0.002801	6.35629	-0.0589684	133.817
ACKR3	267	273	PYHVAVL	798.451	7.51412	30	-0.018497	0.022892	-0.389411	0.481937	-0.030945	6.4501	-0.651474	135.792
ACKR3	267	273	PYHVAVL	798.451	7.51594	120	0.005205	0.016907	0.109579	0.355937	-0.019745	4.49569	-0.415684	94.6461
ACKR3+VUN700	267	273	PYHVAVL	798.451	7.64544	0	0	0	0	0
ACKR3+VUN700	267	273	PYHVAVL	798.451	7.65012	0.5	0.041115	0.073353	0.865579	1.54427
ACKR3+VUN700	267	273	PYHVAVL	798.451	7.74961	2	0.053629	0.085867	1.12903	1.80773
ACKR3+VUN700	267	273	PYHVAVL	798.451	7.66054	5	0.011083	0.067201	0.233326	1.41476
ACKR3+VUN700	267	273	PYHVAVL	798.451	7.76562	30	0.012448	0.078799	0.262063	1.65893
ACKR3+VUN700	267	273	PYHVAVL	798.451	7.74663	120	0.02495	0.077547	0.525263	1.63257
ACKR3	272	277	VLLDIF	719.434	8.65688	0	0	0	0	0	0	0	0	0
ACKR3	272	277	VLLDIF	719.434	8.66571	0.5	-0.00237	0.00552	-0.0498947	0.116211	-0.039107	2.36932	-0.823305	49.8804
ACKR3	272	277	VLLDIF	719.434	8.66318	2	0.015297	0.007124	0.322042	0.149979	-0.017817	0.571257	-0.375095	12.0265
ACKR3	272	277	VLLDIF	719.434	8.65555	5	0.034618	0.005782	0.7288	0.121726	5.7e-05	0.260832	0.0012	5.4912
ACKR3	272	277	VLLDIF	719.434	8.65961	30	0.049269	0.00781	1.03724	0.164421	0.015556	0.294837	0.327495	6.2071
ACKR3	272	277	VLLDIF	719.434	8.65902	120	0.079667	0.007795	1.6772	0.164105	0.02478	0.179655	0.521684	3.78222
ACKR3+VUN700	272	277	VLLDIF	719.434	8.62136	0	0	0	0	0
ACKR3+VUN700	272	277	VLLDIF	719.434	8.63146	0.5	0.036737	0.015967	0.773411	0.336147
ACKR3+VUN700	272	277	VLLDIF	719.434	8.62214	2	0.033114	0.010955	0.697137	0.230632
ACKR3+VUN700	272	277	VLLDIF	719.434	8.62102	5	0.034561	0.006924	0.7276	0.145768
ACKR3+VUN700	272	277	VLLDIF	719.434	8.6245	30	0.033713	0.008381	0.709747	0.176442
ACKR3+VUN700	272	277	VLLDIF	719.434	8.62754	120	0.054887	0.00827	1.15552	0.174105
ACKR3	281	288	HYIPFTCR	1036.5	5.67301	0	0	0	0	0	0	0	0	0
ACKR3	281	288	HYIPFTCR	1036.5	5.68836	0.5	1.56604	0.114946	27.4744	2.0166	0.609096	0.0804749	10.6859	1.41184
ACKR3	281	288	HYIPFTCR	1036.5	5.68356	2	1.3963	0.040561	24.4965	0.711596	0.400919	0.0362665	7.03367	0.636254
ACKR3	281	288	HYIPFTCR	1036.5	5.67696	5	1.46652	0.019958	25.7285	0.35014	0.32415	0.0238646	5.68684	0.418678
ACKR3	281	288	HYIPFTCR	1036.5	5.67922	30	1.70174	0.014279	29.8551	0.250509	0.5085	0.0254239	8.92105	0.446033
ACKR3	281	288	HYIPFTCR	1036.5	5.68213	120	1.9076	0.012414	33.4666	0.217789	0.619831	0.0611603	10.8742	1.07299
ACKR3+VUN700	281	288	HYIPFTCR	1036.5	5.6633	0	0	0	0	0
ACKR3+VUN700	281	288	HYIPFTCR	1036.5	5.66407	0.5	0.956944	0.031576	16.7885	0.553965
ACKR3+VUN700	281	288	HYIPFTCR	1036.5	5.66604	2	0.995384	0.021612	17.4629	0.379158
ACKR3+VUN700	281	288	HYIPFTCR	1036.5	5.66262	5	1.14237	0.022395	20.0416	0.392895
ACKR3+VUN700	281	288	HYIPFTCR	1036.5	5.66335	30	1.19324	0.028637	20.9341	0.502404
ACKR3+VUN700	281	288	HYIPFTCR	1036.5	5.66346	120	1.28777	0.078313	22.5924	1.37391
ACKR3	294	300	FTALHVT	788.43	5.62132	0	0	0	0	0	0	0	0	0
ACKR3	294	300	FTALHVT	788.43	5.62795	0.5	0.021207	0.009604	0.372053	0.168491	0.003648	1.0383	0.064	18.2158
ACKR3	294	300	FTALHVT	788.43	5.62615	2	0.039824	0.008695	0.698667	0.152544	0.021029	0.912693	0.36893	16.0122
ACKR3	294	300	FTALHVT	788.43	5.62167	5	0.084514	0.019326	1.4827	0.339053	0.021064	0.663015	0.369544	11.6318
ACKR3	294	300	FTALHVT	788.43	5.62293	30	0.185579	0.024798	3.25577	0.435053	0.121012	0.497266	2.12302	8.72396
ACKR3	294	300	FTALHVT	788.43	5.6212	120	0.416358	0.032213	7.30453	0.56514	0.364651	0.462281	6.39739	8.11019
ACKR3+VUN700	294	300	FTALHVT	788.43	5.61674	0	0	0	0	0
ACKR3+VUN700	294	300	FTALHVT	788.43	5.61625	0.5	0.017559	0.016406	0.308053	0.287825
ACKR3+VUN700	294	300	FTALHVT	788.43	5.61743	2	0.018795	0.016656	0.329737	0.292211
ACKR3+VUN700	294	300	FTALHVT	788.43	5.61364	5	0.06345	0.039487	1.11316	0.692754
ACKR3+VUN700	294	300	FTALHVT	788.43	5.61461	30	0.064567	0.030926	1.13275	0.542561
ACKR3+VUN700	294	300	FTALHVT	788.43	5.6157	120	0.051707	0.023566	0.90714	0.413439
ACKR3	294	302	FTALHVTQC	1019.5	5.84149	0	0	0	0	0	0	0	0	0
ACKR3	294	302	FTALHVTQC	1019.5	5.8489	0.5	0.036095	0.013868	0.474934	0.182474	-0.15354	0.408606	-2.02026	5.37639
ACKR3	294	302	FTALHVTQC	1019.5	5.84654	2	0.025426	0.005027	0.334553	0.0661447	-0.088212	0.294054	-1.16068	3.86913
ACKR3	294	302	FTALHVTQC	1019.5	5.84215	5	0.054093	0.010416	0.71175	0.137053	-0.053325	0.329966	-0.701645	4.34165
ACKR3	294	302	FTALHVTQC	1019.5	5.84351	30	0.113658	0.00929	1.4955	0.122237	0.01159	0.274989	0.1525	3.61827
ACKR3	294	302	FTALHVTQC	1019.5	5.84243	120	0.343818	0.01376	4.52392	0.181053	0.19435	0.170407	2.55724	2.2422
ACKR3+VUN700	294	302	FTALHVTQC	1019.5	5.83197	0	0	0	0	0
ACKR3+VUN700	294	302	FTALHVTQC	1019.5	5.82885	0.5	0.189635	0.026374	2.4952	0.347026
ACKR3+VUN700	294	302	FTALHVTQC	1019.5	5.83275	2	0.113638	0.024735	1.49524	0.325461
ACKR3+VUN700	294	302	FTALHVTQC	1019.5	5.83106	5	0.107418	0.028783	1.41339	0.378724
ACKR3+VUN700	294	302	FTALHVTQC	1019.5	5.83228	30	0.102068	0.026799	1.343	0.352618
ACKR3+VUN700	294	302	FTALHVTQC	1019.5	5.83347	120	0.149468	0.024758	1.96668	0.325763
ACKR3	294	303	FTALHVTQCL	1132.58	6.76005	0	0	0	0	0	0	0	0	0
ACKR3	294	303	FTALHVTQCL	1132.58	6.76784	0.5	0.072361	0.026248	0.846327	0.306994	0.038984	0.954578	0.455953	11.1647
ACKR3	294	303	FTALHVTQCL	1132.58	6.76532	2	0.041899	0.02474	0.490047	0.289357	0.017342	1.3943	0.20283	16.3076
ACKR3	294	303	FTALHVTQCL	1132.58	6.75841	5	0.044526	0.022654	0.520772	0.264959	-0.008618	0.774356	-0.100795	9.05679
ACKR3	294	303	FTALHVTQCL	1132.58	6.76124	30	0.129975	0.01932	1.52018	0.225965	0.049564	0.358199	0.579696	4.18946
ACKR3	294	303	FTALHVTQCL	1132.58	6.76069	120	0.352862	0.021083	4.12704	0.246585	0.285105	0.400354	3.33456	4.6825
ACKR3+VUN700	294	303	FTALHVTQCL	1132.58	6.74746	0	0	0	0	0
ACKR3+VUN700	294	303	FTALHVTQCL	1132.58	6.74673	0.5	0.033377	0.029471	0.390374	0.34469
ACKR3+VUN700	294	303	FTALHVTQCL	1132.58	6.74425	2	0.024557	0.031018	0.287216	0.362784
ACKR3+VUN700	294	303	FTALHVTQCL	1132.58	6.74237	5	0.053144	0.031023	0.621567	0.362842
ACKR3+VUN700	294	303	FTALHVTQCL	1132.58	6.74573	30	0.080411	0.026206	0.94048	0.306503
ACKR3+VUN700	294	303	FTALHVTQCL	1132.58	6.74615	120	0.067757	0.026823	0.79248	0.313719
ACKR3	295	300	TALHVT	641.362	5.61908	0	0	0	0	0	0	0	0	0
ACKR3	295	300	TALHVT	641.362	5.62722	0.5	0.011397	0.01182	0.239937	0.248842	-0.024537	1.73119	-0.516568	36.4461
ACKR3	295	300	TALHVT	641.362	5.62472	2	0.073484	0.01566	1.54703	0.329684	-0.035801	0.458963	-0.753705	9.66238
ACKR3	295	300	TALHVT	641.362	5.61958	5	0.0918	0.011182	1.93263	0.235411	-0.009133	0.584751	-0.192274	12.3106
ACKR3	295	300	TALHVT	641.362	5.62172	30	0.159517	0.008926	3.35825	0.187916	0.02639	0.36647	0.555579	7.71516
ACKR3	295	300	TALHVT	641.362	5.62029	120	0.358146	0.013367	7.53992	0.281411	0.191127	0.255331	4.02373	5.37538
ACKR3+VUN700	295	300	TALHVT	641.362	5.61466	0	0	0	0	0
ACKR3+VUN700	295	300	TALHVT	641.362	5.61397	0.5	0.035934	0.04981	0.756505	1.04863
ACKR3+VUN700	295	300	TALHVT	641.362	5.6141	2	0.109285	0.044423	2.30074	0.935221
ACKR3+VUN700	295	300	TALHVT	641.362	5.60898	5	0.100933	0.057726	2.12491	1.21528
ACKR3+VUN700	295	300	TALHVT	641.362	5.61124	30	0.133127	0.048215	2.80267	1.01505
ACKR3+VUN700	295	300	TALHVT	641.362	5.61031	120	0.167019	0.042187	3.51619	0.888147
ACKR3	295	302	TALHVTQC	872.429	5.83701	0	0	0	0	0	0	0	0	0
ACKR3	295	302	TALHVTQC	872.429	5.85891	0.5	-0.048153	0.061862	-0.724105	0.930256	0.004248	1.82622	0.0638797	27.4619
ACKR3	295	302	TALHVTQC	872.429	5.85241	2	-0.017062	0.061011	-0.256571	0.917459	0.042001	3.69921	0.631594	55.6272
ACKR3	295	302	TALHVTQC	872.429	5.84381	5	0.022825	0.062802	0.343233	0.944391	0.078997	2.97133	1.18792	44.6816
ACKR3	295	302	TALHVTQC	872.429	5.84637	30	0.062184	0.060836	0.935098	0.914827	0.116681	1.40537	1.7546	21.1334
ACKR3	295	302	TALHVTQC	872.429	5.84984	120	0.200865	0.065899	3.02053	0.990962	0.212549	4.67141	3.19623	70.2468
ACKR3+VUN700	295	302	TALHVTQC	872.429	5.83317	0	0	0	0	0
ACKR3+VUN700	295	302	TALHVTQC	872.429	5.85598	0.5	-0.052401	0.068013	-0.787985	1.02275
ACKR3+VUN700	295	302	TALHVTQC	872.429	5.84894	2	-0.059063	0.055954	-0.888165	0.841414
ACKR3+VUN700	295	302	TALHVTQC	872.429	5.83938	5	-0.056172	0.06301	-0.844692	0.947519
ACKR3+VUN700	295	302	TALHVTQC	872.429	5.84213	30	-0.054497	0.054984	-0.819504	0.826827
ACKR3+VUN700	295	302	TALHVTQC	872.429	5.84908	120	-0.011684	0.054446	-0.175699	0.818737
ACKR3	295	303	TALHVTQCL	985.514	6.75791	0	0	0	0	0	0	0	0	0
ACKR3	295	303	TALHVTQCL	985.514	6.76424	0.5	-0.095328	0.02143	-1.25432	0.281974	-0.074055	2.94363	-0.974408	38.732
ACKR3	295	303	TALHVTQCL	985.514	6.76696	2	-0.007086	0.039136	-0.0932368	0.514947	-0.016244	8.85899	-0.213737	116.566
ACKR3	295	303	TALHVTQCL	985.514	6.75927	5	-0.022466	0.026175	-0.295605	0.344408	-0.005054	3.80487	-0.0665	50.0641
ACKR3	295	303	TALHVTQCL	985.514	6.75884	30	0.007671	0.033622	0.100934	0.442395	0.016093	8.18213	0.21175	107.66
ACKR3	295	303	TALHVTQCL	985.514	6.76418	120	0.120825	0.020741	1.5898	0.272908	0.115056	11.5246	1.51389	151.639
ACKR3+VUN700	295	303	TALHVTQCL	985.514	6.7474	0	0	0	0	0
ACKR3+VUN700	295	303	TALHVTQCL	985.514	6.74679	0.5	-0.021273	0.062437	-0.279908	0.821539
ACKR3+VUN700	295	303	TALHVTQCL	985.514	6.7435	2	0.009158	0.063434	0.1205	0.834658
ACKR3+VUN700	295	303	TALHVTQCL	985.514	6.74002	5	-0.017412	0.063068	-0.229105	0.829842
ACKR3+VUN700	295	303	TALHVTQCL	985.514	6.74495	30	-0.008422	0.058189	-0.110816	0.765645
ACKR3+VUN700	295	303	TALHVTQCL	985.514	6.74256	120	0.005769	0.066478	0.0759079	0.874711
ACKR3	296	302	ALHVTQC	771.382	5.84567	0	0	0	0	0	0	0	0	0
ACKR3	296	302	ALHVTQC	771.382	5.85199	0.5	-0.122668	0.069833	-2.15207	1.22514	-0.105696	2.43022	-1.85432	42.6354
ACKR3	296	302	ALHVTQC	771.382	5.85119	2	-0.124928	0.075156	-2.19172	1.31853	-0.122799	14.8591	-2.15437	260.685
ACKR3	296	302	ALHVTQC	771.382	5.84715	5	-0.16291	0.069529	-2.85807	1.21981	-0.172522	4.22666	-3.0267	74.1519
ACKR3	296	302	ALHVTQC	771.382	5.84796	30	-0.135411	0.074657	-2.37563	1.30977	-0.16088	1.07975	-2.82246	18.943
ACKR3	296	302	ALHVTQC	771.382	5.84965	120	-0.051345	0.063346	-0.900789	1.11133	-0.048756	17.2604	-0.855368	302.815
ACKR3+VUN700	296	302	ALHVTQC	771.382	5.83791	0	0	0	0	0
ACKR3+VUN700	296	302	ALHVTQC	771.382	5.83144	0.5	-0.016972	0.040098	-0.297754	0.703474
ACKR3+VUN700	296	302	ALHVTQC	771.382	5.83306	2	-0.002129	0.031609	-0.0373509	0.554544
ACKR3+VUN700	296	302	ALHVTQC	771.382	5.83265	5	0.009612	0.040419	0.168632	0.709105
ACKR3+VUN700	296	302	ALHVTQC	771.382	5.83281	30	0.025469	0.023645	0.446825	0.414825
ACKR3+VUN700	296	302	ALHVTQC	771.382	5.83369	120	-0.002589	0.044573	-0.0454211	0.781982
ACKR3	297	303	LHVTQCL	813.429	5.96839	0	0	0	0	0	0	0	0	0
ACKR3	297	303	LHVTQCL	813.429	5.97491	0.5	0.017961	0.007267	0.315105	0.127491	-0.02831	0.416037	-0.496667	7.2989
ACKR3	297	303	LHVTQCL	813.429	5.97431	2	0.034657	0.007248	0.608018	0.127158	-0.02757	0.260608	-0.483684	4.57206
ACKR3	297	303	LHVTQCL	813.429	5.96895	5	0.036389	0.00706	0.638404	0.12386	-0.018799	0.211934	-0.329807	3.71814
ACKR3	297	303	LHVTQCL	813.429	5.97005	30	0.051477	0.008255	0.903105	0.144825	-0.015392	0.176888	-0.270035	3.1033
ACKR3	297	303	LHVTQCL	813.429	5.96856	120	0.060012	0.009506	1.05284	0.166772	0.01128	0.19204	0.197895	3.36912
ACKR3+VUN700	297	303	LHVTQCL	813.429	5.96319	0	0	0	0	0
ACKR3+VUN700	297	303	LHVTQCL	813.429	5.95976	0.5	0.046271	0.004483	0.811772	0.0786491
ACKR3+VUN700	297	303	LHVTQCL	813.429	5.96379	2	0.062227	0.009676	1.0917	0.169754
ACKR3+VUN700	297	303	LHVTQCL	813.429	5.95937	5	0.055188	0.004707	0.968211	0.0825789
ACKR3+VUN700	297	303	LHVTQCL	813.429	5.96055	30	0.066869	0.004992	1.17314	0.0875789
ACKR3+VUN700	297	303	LHVTQCL	813.429	5.96267	120	0.048732	0.005291	0.854947	0.0928246
ACKR3	298	303	HVTQCL	700.345	5.07599	0	0	0	0	0	0	0	0	0
ACKR3	298	303	HVTQCL	700.345	5.09047	0.5	0.012846	0.010866	0.270442	0.228758	-0.05077	1.10364	-1.06884	23.2345
ACKR3	298	303	HVTQCL	700.345	5.09023	2	0.018764	0.008709	0.395032	0.183347	-0.036406	0.501522	-0.766442	10.5584
ACKR3	298	303	HVTQCL	700.345	5.08069	5	0.047367	0.015013	0.9972	0.316063	0.001058	0.478037	0.0222737	10.0639
ACKR3	298	303	HVTQCL	700.345	5.08343	30	0.067343	0.018288	1.41775	0.385011	-0.000662	0.44104	-0.0139368	9.28506
ACKR3	298	303	HVTQCL	700.345	5.08234	120	0.082133	0.012741	1.72912	0.268232	-0.020237	0.325011	-0.426042	6.84234
ACKR3+VUN700	298	303	HVTQCL	700.345	5.07398	0	0	0	0	0
ACKR3+VUN700	298	303	HVTQCL	700.345	5.06776	0.5	0.063616	0.045097	1.33928	0.949411
ACKR3+VUN700	298	303	HVTQCL	700.345	5.07697	2	0.05517	0.010483	1.16147	0.220695
ACKR3+VUN700	298	303	HVTQCL	700.345	5.0559	5	0.046309	0.016572	0.974926	0.348884
ACKR3+VUN700	298	303	HVTQCL	700.345	5.06768	30	0.068005	0.023633	1.43168	0.497537
ACKR3+VUN700	298	303	HVTQCL	700.345	5.07039	120	0.10237	0.029237	2.15516	0.615516
ACKR3	304	309	SLVHCC	661.28	5.30445	0	0	0	0	0	0	0	0	0
ACKR3	304	309	SLVHCC	661.28	5.31306	0.5	0.061831	0.026747	1.30171	0.563095	0.00874	0.527329	0.184	11.1017
ACKR3	304	309	SLVHCC	661.28	5.31243	2	0.060161	0.019684	1.26655	0.4144	0.000301	0.419911	0.00633684	8.84023
ACKR3	304	309	SLVHCC	661.28	5.30561	5	0.045019	0.027296	0.947768	0.574653	0.002959	0.758182	0.0622947	15.9617
ACKR3	304	309	SLVHCC	661.28	5.30684	30	0.070387	0.021267	1.48183	0.447726	-0.00641	0.3644	-0.134947	7.67157
ACKR3	304	309	SLVHCC	661.28	5.30597	120	0.063464	0.022355	1.33608	0.470632	0.01198	0.445628	0.252211	9.38164
ACKR3+VUN700	304	309	SLVHCC	661.28	5.30101	0	0	0	0	0
ACKR3+VUN700	304	309	SLVHCC	661.28	5.29712	0.5	0.053091	0.016011	1.11771	0.337074
ACKR3+VUN700	304	309	SLVHCC	661.28	5.30023	2	0.05986	0.015755	1.26021	0.331684
ACKR3+VUN700	304	309	SLVHCC	661.28	5.2909	5	0.04206	0.019146	0.885474	0.403074
ACKR3+VUN700	304	309	SLVHCC	661.28	5.2952	30	0.076797	0.015644	1.61678	0.329347
ACKR3+VUN700	304	309	SLVHCC	661.28	5.29837	120	0.051484	0.014053	1.08387	0.295853
ACKR3	304	314	SLVHCCVNPVL	1183.6	6.71403	0	0	0	0	0	0	0	0	0
ACKR3	304	314	SLVHCCVNPVL	1183.6	6.75125	0.5	0.07356	0.056072	0.860351	0.655813	0.040123	0.96093	0.469275	11.2389
ACKR3	304	314	SLVHCCVNPVL	1183.6	6.72553	2	0.166546	0.015286	1.94791	0.178784	0.097347	0.254688	1.13856	2.97881
ACKR3	304	314	SLVHCCVNPVL	1183.6	6.71563	5	0.163262	0.009855	1.9095	0.115263	0.058084	0.236852	0.679345	2.7702
ACKR3	304	314	SLVHCCVNPVL	1183.6	6.71903	30	0.203617	0.029078	2.38149	0.340094	0.124909	0.264188	1.46092	3.08992
ACKR3	304	314	SLVHCCVNPVL	1183.6	6.72836	120	0.305769	0.036765	3.57625	0.43	0.211801	0.203211	2.4772	2.37674
ACKR3+VUN700	304	314	SLVHCCVNPVL	1183.6	6.70349	0	0	0	0	0
ACKR3+VUN700	304	314	SLVHCCVNPVL	1183.6	6.70438	0.5	0.033437	0.019564	0.391076	0.228819
ACKR3+VUN700	304	314	SLVHCCVNPVL	1183.6	6.70137	2	0.069199	0.01644	0.809345	0.192281
ACKR3+VUN700	304	314	SLVHCCVNPVL	1183.6	6.69957	5	0.105178	0.024089	1.23015	0.281743
ACKR3+VUN700	304	314	SLVHCCVNPVL	1183.6	6.70343	30	0.078708	0.017494	0.920561	0.204608
ACKR3+VUN700	304	314	SLVHCCVNPVL	1183.6	6.7025	120	0.093968	0.015394	1.09904	0.180047
ACKR3	304	314	SLVHCCVNPVL	1297.64	6.15122	0	0	0	0	0	0	0	0	0
ACKR3	304	314	SLVHCCVNPVL	1297.64	6.16356	0.5	3.04046	0.07916	35.561	0.925848	0.162199	0.0353795	1.89706	0.413796
ACKR3	304	314	SLVHCCVNPVL	1297.64	6.15775	2	3.03091	0.026906	35.4492	0.31469	0.182512	0.0149188	2.13464	0.174489
ACKR3	304	314	SLVHCCVNPVL	1297.64	6.14748	5	3.14954	0.04417	36.8368	0.516608	0.167806	0.0265991	1.96264	0.3111
ACKR3	304	314	SLVHCCVNPVL	1297.64	6.15109	30	3.49286	0.031847	40.8521	0.37248	0.203895	0.031116	2.38474	0.363929
ACKR3	304	314	SLVHCCVNPVL	1297.64	6.15421	120	3.72526	0.130262	43.5702	1.52353	0.261575	0.0355495	3.05936	0.415784
ACKR3+VUN700	304	314	SLVHCCVNPVL	1297.64	6.12812	0	0	0	0	0
ACKR3+VUN700	304	314	SLVHCCVNPVL	1297.64	6.13202	0.5	2.87826	0.06895	33.6639	0.806433
ACKR3+VUN700	304	314	SLVHCCVNPVL	1297.64	6.12928	2	2.84839	0.034153	33.3145	0.39945
ACKR3+VUN700	304	314	SLVHCCVNPVL	1297.64	6.13147	5	2.98174	0.067392	34.8741	0.788211
ACKR3+VUN700	304	314	SLVHCCVNPVL	1297.64	6.12188	30	3.28896	0.097847	38.4674	1.14441
ACKR3+VUN700	304	314	SLVHCCVNPVL	1297.64	6.12483	120	3.46368	0.022194	40.5109	0.259579
ACKR3	306	314	VHCCVNPVL	983.48	6.18507	0	0	0	0	0	0	0	0	0
ACKR3	306	314	VHCCVNPVL	983.48	6.18422	0.5	0.197107	0.058712	2.96402	0.882887	0.124253	0.590312	1.86847	8.87687
ACKR3	306	314	VHCCVNPVL	983.48	6.18551	2	0.133865	0.071977	2.01301	1.08236	0.093149	1.21075	1.40074	18.2067
ACKR3	306	314	VHCCVNPVL	983.48	6.18523	5	0.061348	0.062481	0.922526	0.939564	0.048937	2.40216	0.735895	36.1227
ACKR3	306	314	VHCCVNPVL	983.48	6.18461	30	0.099419	0.055818	1.49502	0.839368	0.075297	1.19554	1.13229	17.9781
ACKR3	306	314	VHCCVNPVL	983.48	6.18123	120	0.256634	0.081779	3.85916	1.22976	0.175326	0.659106	2.63648	9.91137
ACKR3+VUN700	306	314	VHCCVNPVL	983.48	6.17827	0	0	0	0	0
ACKR3+VUN700	306	314	VHCCVNPVL	983.48	6.17863	0.5	0.072854	0.03713	1.09555	0.558346
ACKR3+VUN700	306	314	VHCCVNPVL	983.48	6.17962	2	0.040716	0.044169	0.612271	0.664195
ACKR3+VUN700	306	314	VHCCVNPVL	983.48	6.17992	5	0.012411	0.027001	0.186632	0.40603
ACKR3+VUN700	306	314	VHCCVNPVL	983.48	6.17626	30	0.024122	0.025461	0.362737	0.382872
ACKR3+VUN700	306	314	VHCCVNPVL	983.48	6.18009	120	0.081308	0.046911	1.22268	0.705429
ACKR3	306	315	VHCCVNPVLY	1146.54	6.50864	0	0	0	0	0	0	0	0	0
ACKR3	306	315	VHCCVNPVLY	1146.54	6.51859	0.5	-0.09497	0.032156	-1.24961	0.423105	0.086738	0.391141	1.14129	5.14659
ACKR3	306	315	VHCCVNPVLY	1146.54	6.51509	2	-0.154101	0.053928	-2.02764	0.709579	-0.014134	0.412013	-0.185974	5.42122
ACKR3	306	315	VHCCVNPVLY	1146.54	6.51018	5	-0.137198	0.030611	-1.80524	0.402776	-0.029262	0.324463	-0.385026	4.26925
ACKR3	306	315	VHCCVNPVLY	1146.54	6.51575	30	-0.070142	0.037106	-0.922921	0.488237	-0.004184	0.695529	-0.0550526	9.1517
ACKR3	306	315	VHCCVNPVLY	1146.54	6.50942	120	0.144692	0.034754	1.90384	0.457289	0.127457	1.77076	1.67707	23.2995
ACKR3+VUN700	306	315	VHCCVNPVLY	1146.54	6.49707	0	0	0	0	0
ACKR3+VUN700	306	315	VHCCVNPVLY	1146.54	6.49758	0.5	-0.181708	0.035583	-2.39089	0.468197
ACKR3+VUN700	306	315	VHCCVNPVLY	1146.54	6.49849	2	-0.139967	0.030437	-1.84167	0.400487
ACKR3+VUN700	306	315	VHCCVNPVLY	1146.54	6.49676	5	-0.107936	0.025427	-1.42021	0.334566
ACKR3+VUN700	306	315	VHCCVNPVLY	1146.54	6.49796	30	-0.065958	0.029784	-0.867868	0.391895
ACKR3+VUN700	306	315	VHCCVNPVLY	1146.54	6.49456	120	0.017235	0.030237	0.226776	0.397855
ACKR3	306	317	VHCCVNPVLYSF	1380.64	7.59929	0	0	0	0	0	0	0	0	0
ACKR3	306	317	VHCCVNPVLYSF	1380.64	7.60311	0.5	-0.040815	0.033939	-0.429632	0.357253	0.092466	0.852527	0.973326	8.97397
ACKR3	306	317	VHCCVNPVLYSF	1380.64	7.60708	2	0.492336	0.046017	5.18248	0.484389	0.06852	0.0998483	0.721263	1.05104
ACKR3	306	317	VHCCVNPVLYSF	1380.64	7.59577	5	0.802574	0.036477	8.44815	0.383968	0.175934	0.0711547	1.85194	0.748997
ACKR3	306	317	VHCCVNPVLYSF	1380.64	7.60155	30	1.58954	0.043831	16.732	0.461379	0.192994	0.0525408	2.03152	0.553061
ACKR3	306	317	VHCCVNPVLYSF	1380.64	7.60186	120	1.86904	0.191117	19.6741	2.01176	0.095872	0.10885	1.00918	1.14579
ACKR3+VUN700	306	317	VHCCVNPVLYSF	1380.64	7.57805	0	0	0	0	0
ACKR3+VUN700	306	317	VHCCVNPVLYSF	1380.64	7.57995	0.5	-0.133281	0.025061	-1.40296	0.2638
ACKR3+VUN700	306	317	VHCCVNPVLYSF	1380.64	7.58202	2	0.423816	0.014886	4.46122	0.156695
ACKR3+VUN700	306	317	VHCCVNPVLYSF	1380.64	7.5735	5	0.62664	0.034307	6.59621	0.361126
ACKR3+VUN700	306	317	VHCCVNPVLYSF	1380.64	7.5779	30	1.39654	0.062458	14.7005	0.657453
ACKR3+VUN700	306	317	VHCCVNPVLYSF	1380.64	7.57768	120	1.77317	0.066168	18.6649	0.696505
ACKR3	308	314	CCVNPVL	747.353	6.45548	0	0	0	0	0	0	0	0	0
ACKR3	308	314	CCVNPVL	747.353	6.46298	0.5	0.039124	0.006829	0.823663	0.143768	-0.035151	0.207596	-0.740021	4.37044
ACKR3	308	314	CCVNPVL	747.353	6.4591	2	0.032148	0.006758	0.6768	0.142274	-0.039146	0.246861	-0.824126	5.19708
ACKR3	308	314	CCVNPVL	747.353	6.45445	5	0.066151	0.00613	1.39265	0.129053	-0.014779	0.165331	-0.311137	3.48066
ACKR3	308	314	CCVNPVL	747.353	6.45722	30	0.063374	0.013261	1.33419	0.279179	-0.005682	0.260192	-0.119621	5.47772
ACKR3	308	314	CCVNPVL	747.353	6.45502	120	0.095075	0.006082	2.00158	0.128042	-0.000795	0.119441	-0.0167368	2.51455
ACKR3+VUN700	308	314	CCVNPVL	747.353	6.44612	0	0	0	0	0
ACKR3+VUN700	308	314	CCVNPVL	747.353	6.44634	0.5	0.074275	0.008347	1.56368	0.175726
ACKR3+VUN700	308	314	CCVNPVL	747.353	6.44541	2	0.071294	0.009227	1.50093	0.194253
ACKR3+VUN700	308	314	CCVNPVL	747.353	6.4444	5	0.08093	0.011081	1.70379	0.233284
ACKR3+VUN700	308	314	CCVNPVL	747.353	6.44604	30	0.069056	0.010679	1.45381	0.224821
ACKR3+VUN700	308	314	CCVNPVL	747.353	6.44636	120	0.09587	0.00967	2.01832	0.203579
ACKR3	309	314	CVNPVL	644.344	6.12495	0	0	0	0	0	0	0	0	0
ACKR3	309	314	CVNPVL	644.344	6.13232	0.5	0.026825	0.004685	0.705921	0.123289	-0.001564	0.291511	-0.0411579	7.67133
ACKR3	309	314	CVNPVL	644.344	6.13035	2	0.037928	0.00441	0.998105	0.116053	0.00286	0.327511	0.0752632	8.61871
ACKR3	309	314	CVNPVL	644.344	6.12539	5	0.042223	0.00487	1.11113	0.128158	-0.010939	0.155722	-0.287868	4.09795
ACKR3	309	314	CVNPVL	644.344	6.12772	30	0.055557	0.007456	1.46203	0.196211	-0.006251	0.264758	-0.1645	6.9673
ACKR3	309	314	CVNPVL	644.344	6.12517	120	0.062972	0.007445	1.65716	0.195921	0.015527	0.18184	0.408605	4.78527
ACKR3+VUN700	309	314	CVNPVL	644.344	6.11903	0	0	0	0	0
ACKR3+VUN700	309	314	CVNPVL	644.344	6.11773	0.5	0.028389	0.006626	0.747079	0.174368
ACKR3+VUN700	309	314	CVNPVL	644.344	6.11904	2	0.035068	0.010737	0.922842	0.282553
ACKR3+VUN700	309	314	CVNPVL	644.344	6.11719	5	0.053162	0.005562	1.399	0.146368
ACKR3+VUN700	309	314	CVNPVL	644.344	6.11656	30	0.061808	0.014106	1.62653	0.371211
ACKR3+VUN700	309	314	CVNPVL	644.344	6.11883	120	0.047445	0.006555	1.24855	0.1725
ACKR3	309	315	CVNPVLY	807.407	6.55765	0	0	0	0	0	0	0	0	0
ACKR3	309	315	CVNPVLY	807.407	6.56335	0.5	0.073647	0.00689	1.55046	0.145053	-0.051583	0.159951	-1.08596	3.36738
ACKR3	309	315	CVNPVLY	807.407	6.56119	2	0.06538	0.014744	1.37642	0.3104	-0.078272	0.258236	-1.64783	5.43655
ACKR3	309	315	CVNPVLY	807.407	6.55607	5	0.100304	0.010389	2.11166	0.218716	-0.079747	0.169285	-1.67888	3.56389
ACKR3	309	315	CVNPVLY	807.407	6.55924	30	0.174522	0.013458	3.67415	0.283326	0.012234	0.124449	0.257558	2.61998
ACKR3	309	315	CVNPVLY	807.407	6.55763	120	0.417155	0.014509	8.78221	0.305453	0.06944	0.0692379	1.46189	1.45764
ACKR3+VUN700	309	315	CVNPVLY	807.407	6.54601	0	0	0	0	0
ACKR3+VUN700	309	315	CVNPVLY	807.407	6.54426	0.5	0.12523	0.016247	2.63642	0.342042
ACKR3+VUN700	309	315	CVNPVLY	807.407	6.54572	2	0.143652	0.018074	3.02425	0.380505
ACKR3+VUN700	309	315	CVNPVLY	807.407	6.54305	5	0.180051	0.024109	3.79055	0.507558
ACKR3+VUN700	309	315	CVNPVLY	807.407	6.54436	30	0.162288	0.015852	3.41659	0.333726
ACKR3+VUN700	309	315	CVNPVLY	807.407	6.54476	120	0.347715	0.020817	7.32032	0.438253
ACKR3	310	315	VNPVLY	704.398	6.39818	0	0	0	0	0	0	0	0	0
ACKR3	310	315	VNPVLY	704.398	6.40368	0.5	0.057637	0.003916	1.51676	0.103053	0.017602	0.106897	0.463211	2.81308
ACKR3	310	315	VNPVLY	704.398	6.4024	2	0.043809	0.005411	1.15287	0.142395	0.006396	0.320039	0.168316	8.42209
ACKR3	310	315	VNPVLY	704.398	6.39613	5	0.083684	0.010414	2.20221	0.274053	0.034282	0.254743	0.902158	6.70377
ACKR3	310	315	VNPVLY	704.398	6.39778	30	0.165562	0.004692	4.35689	0.123474	0.045049	0.103481	1.1855	2.72318
ACKR3	310	315	VNPVLY	704.398	6.39529	120	0.415351	0.008562	10.9303	0.225316	0.117817	0.0462785	3.10045	1.21786
ACKR3+VUN700	310	315	VNPVLY	704.398	6.38918	0	0	0	0	0
ACKR3+VUN700	310	315	VNPVLY	704.398	6.38708	0.5	0.040035	0.003304	1.05355	0.0869474
ACKR3+VUN700	310	315	VNPVLY	704.398	6.38845	2	0.037413	0.011046	0.984553	0.290684
ACKR3+VUN700	310	315	VNPVLY	704.398	6.3873	5	0.049402	0.010981	1.30005	0.288974
ACKR3+VUN700	310	315	VNPVLY	704.398	6.38503	30	0.120513	0.011994	3.17139	0.315632
ACKR3+VUN700	310	315	VNPVLY	704.398	6.38721	120	0.297534	0.012328	7.82984	0.324421
ACKR3	311	326	NPVLYSFINRNYRYEL	2061.06	6.43613	0	0	0	0	0	0	0	0	0
ACKR3	311	326	NPVLYSFINRNYRYEL	2061.06	6.44229	0.5	4.53116	0.13278	34.0689	0.998346	0.172327	0.0335031	1.29569	0.251903
ACKR3	311	326	NPVLYSFINRNYRYEL	2061.06	6.43691	2	4.59464	0.082176	34.5461	0.617865	0.068481	0.0211812	0.514895	0.159257
ACKR3	311	326	NPVLYSFINRNYRYEL	2061.06	6.43253	5	5.01494	0.065734	37.7063	0.494241	-0.107578	0.0155045	-0.808857	0.116575
ACKR3	311	326	NPVLYSFINRNYRYEL	2061.06	6.43254	30	6.43849	0.069003	48.4097	0.51882	0.041876	0.01908	0.314857	0.143459
ACKR3	311	326	NPVLYSFINRNYRYEL	2061.06	6.42524	120	9.67136	0.224521	72.717	1.68813	0.385232	0.0234256	2.89648	0.176132
ACKR3+VUN700	311	326	NPVLYSFINRNYRYEL	2061.06	6.43136	0	0	0	0	0
ACKR3+VUN700	311	326	NPVLYSFINRNYRYEL	2061.06	6.42423	0.5	4.35884	0.070789	32.7732	0.532248
ACKR3+VUN700	311	326	NPVLYSFINRNYRYEL	2061.06	6.42249	2	4.52616	0.05136	34.0312	0.386165
ACKR3+VUN700	311	326	NPVLYSFINRNYRYEL	2061.06	6.41766	5	5.12252	0.042421	38.5152	0.318955
ACKR3+VUN700	311	326	NPVLYSFINRNYRYEL	2061.06	6.41725	30	6.39661	0.100975	48.0948	0.759211
ACKR3+VUN700	311	326	NPVLYSFINRNYRYEL	2061.06	6.40996	120	9.28613	0.029102	69.8205	0.218812
ACKR3	315	320	YSFINR	799.41	5.79091	0	0	0	0	0	0	0	0	0
ACKR3	315	320	YSFINR	799.41	5.79812	0.5	1.52093	0.105519	32.0197	2.22145	-0.003607	0.0943077	-0.0759368	1.98543
ACKR3	315	320	YSFINR	799.41	5.79644	2	1.63585	0.103096	34.4389	2.17044	0.043857	0.0852607	0.923305	1.79496
ACKR3	315	320	YSFINR	799.41	5.79158	5	1.93287	0.102086	40.6921	2.14918	0.239077	0.0759392	5.0332	1.59872
ACKR3	315	320	YSFINR	799.41	5.7905	30	2.32292	0.104722	48.9036	2.20467	0.20185	0.064736	4.24947	1.36286
ACKR3	315	320	YSFINR	799.41	5.79148	120	2.39116	0.112582	50.3401	2.37015	0.011797	0.0677504	0.248358	1.42632
ACKR3+VUN700	315	320	YSFINR	799.41	5.78232	0	0	0	0	0
ACKR3+VUN700	315	320	YSFINR	799.41	5.78553	0.5	1.52454	0.097388	32.0956	2.05027
ACKR3+VUN700	315	320	YSFINR	799.41	5.78488	2	1.59199	0.091418	33.5156	1.92459
ACKR3+VUN700	315	320	YSFINR	799.41	5.78144	5	1.6938	0.092421	35.6589	1.94571
ACKR3+VUN700	315	320	YSFINR	799.41	5.78092	30	2.12107	0.098541	44.6541	2.07455
ACKR3+VUN700	315	320	YSFINR	799.41	5.78378	120	2.37936	0.115915	50.0918	2.44032
ACKR3	315	321	YSFINRN	913.453	5.68765	0	0	0	0	0	0	0	0	0
ACKR3	315	321	YSFINRN	913.453	5.68963	0.5	2.43135	0.014112	42.6553	0.247579	0.043184	0.00804965	0.757614	0.141222
ACKR3	315	321	YSFINRN	913.453	5.69037	2	2.36277	0.018737	41.4521	0.328719	0.041981	0.00955082	0.736509	0.167558
ACKR3	315	321	YSFINRN	913.453	5.68503	5	2.64344	0.009016	46.3762	0.158175	0.210355	0.00782716	3.69044	0.137319
ACKR3	315	321	YSFINRN	913.453	5.68476	30	2.9646	0.011218	52.0105	0.196807	0.180003	0.00563419	3.15795	0.0988455
ACKR3	315	321	YSFINRN	913.453	5.68438	120	3.08153	0.067673	54.0619	1.18725	0.032131	0.0264652	0.563702	0.464302
ACKR3+VUN700	315	321	YSFINRN	913.453	5.67861	0	0	0	0	0
ACKR3+VUN700	315	321	YSFINRN	913.453	5.67405	0.5	2.38817	0.01332	41.8977	0.233684
ACKR3+VUN700	315	321	YSFINRN	913.453	5.67848	2	2.32079	0.012353	40.7156	0.216719
ACKR3+VUN700	315	321	YSFINRN	913.453	5.6739	5	2.43309	0.017141	42.6857	0.300719
ACKR3+VUN700	315	321	YSFINRN	913.453	5.67323	30	2.7846	0.011624	48.8526	0.20393
ACKR3+VUN700	315	321	YSFINRN	913.453	5.6749	120	3.0494	0.045037	53.4982	0.790123
ACKR3	315	322	YSFINRNY	1076.52	6.25321	0	0	0	0	0	0	0	0	0
ACKR3	315	322	YSFINRNY	1076.52	6.257	0.5	2.98851	0.016982	44.9399	0.255368	0.036922	0.00856189	0.555218	0.12875
ACKR3	315	322	YSFINRNY	1076.52	6.25641	2	2.91837	0.018608	43.8852	0.27982	0.025638	0.00980711	0.385534	0.147475
ACKR3	315	322	YSFINRNY	1076.52	6.25069	5	3.22747	0.012886	48.5333	0.193774	0.196401	0.00564317	2.9534	0.0848596
ACKR3	315	322	YSFINRNY	1076.52	6.24999	30	3.63177	0.017068	54.613	0.256662	0.164329	0.00566902	2.47111	0.0852484
ACKR3	315	322	YSFINRNY	1076.52	6.25146	120	3.77907	0.085089	56.8281	1.27953	0.002266	0.0279837	0.0340752	0.420808
ACKR3+VUN700	315	322	YSFINRNY	1076.52	6.24077	0	0	0	0	0
ACKR3+VUN700	315	322	YSFINRNY	1076.52	6.23875	0.5	2.95158	0.018903	44.3847	0.284256
ACKR3+VUN700	315	322	YSFINRNY	1076.52	6.24038	2	2.89273	0.021555	43.4997	0.324135
ACKR3+VUN700	315	322	YSFINRNY	1076.52	6.23938	5	3.03107	0.012088	45.5799	0.181774
ACKR3+VUN700	315	322	YSFINRNY	1076.52	6.23474	30	3.46744	0.010993	52.1419	0.165308
ACKR3+VUN700	315	322	YSFINRNY	1076.52	6.24015	120	3.7768	0.062759	56.794	0.943744
ACKR3	316	321	SFINRN	750.389	4.88426	0	0	0	0	0	0	0	0	0
ACKR3	316	321	SFINRN	750.389	4.89325	0.5	1.94359	0.049811	40.9176	1.04865	-0.0061	0.0335823	-0.128421	0.706995
ACKR3	316	321	SFINRN	750.389	4.89518	2	1.90674	0.105883	40.1419	2.22912	-0.019623	0.077833	-0.413116	1.63859
ACKR3	316	321	SFINRN	750.389	4.88483	5	2.03346	0.043411	42.8097	0.913916	0.025808	0.0395648	0.543326	0.832944
ACKR3	316	321	SFINRN	750.389	4.88621	30	2.27217	0.0666	47.8352	1.40211	0.015843	0.0516155	0.333537	1.08664
ACKR3	316	321	SFINRN	750.389	4.88303	120	2.3843	0.086756	50.1958	1.82644	-0.041757	0.0470365	-0.879095	0.990242
ACKR3+VUN700	316	321	SFINRN	750.389	4.87983	0	0	0	0	0
ACKR3+VUN700	316	321	SFINRN	750.389	4.86839	0.5	1.94969	0.042311	41.046	0.890758
ACKR3+VUN700	316	321	SFINRN	750.389	4.87946	2	1.92636	0.105058	40.555	2.21175
ACKR3+VUN700	316	321	SFINRN	750.389	4.83459	5	2.00765	0.066877	42.2664	1.40794
ACKR3+VUN700	316	321	SFINRN	750.389	4.86894	30	2.25633	0.095861	47.5016	2.01813
ACKR3+VUN700	316	321	SFINRN	750.389	4.87169	120	2.42606	0.072314	51.0749	1.5224
ACKR3	317	322	FINRNY	826.421	6.25515	0	0	0	0	0	0	0	0	0
ACKR3	317	322	FINRNY	826.421	6.25763	0.5	2.31344	0.035114	48.7039	0.739242	0.048603	0.0195149	1.02322	0.41084
ACKR3	317	322	FINRNY	826.421	6.25671	2	2.1535	0.016628	45.3368	0.350063	0.067201	0.0145169	1.41476	0.305618
ACKR3	317	322	FINRNY	826.421	6.2509	5	2.4768	0.024005	52.1432	0.505368	0.229842	0.0168921	4.83878	0.355624
ACKR3	317	322	FINRNY	826.421	6.25106	30	2.67919	0.006492	56.4039	0.136674	0.173544	0.0118561	3.65356	0.249601
ACKR3	317	322	FINRNY	826.421	6.25319	120	2.72378	0.018504	57.3428	0.389558	0.003889	0.0173063	0.0818737	0.364343
ACKR3+VUN700	317	322	FINRNY	826.421	6.23729	0	0	0	0	0
ACKR3+VUN700	317	322	FINRNY	826.421	6.23581	0.5	2.26483	0.02778	47.6807	0.584842
ACKR3+VUN700	317	322	FINRNY	826.421	6.23963	2	2.0863	0.025647	43.9221	0.539937
ACKR3+VUN700	317	322	FINRNY	826.421	6.23692	5	2.24696	0.031087	47.3044	0.654463
ACKR3+VUN700	317	322	FINRNY	826.421	6.23307	30	2.50564	0.02908	52.7504	0.612211
ACKR3+VUN700	317	322	FINRNY	826.421	6.23856	120	2.7199	0.043293	57.2609	0.911432
ACKR3	321	326	NYRYEL	857.415	6.23508	0	0	0	0	0	0	0	0	0
ACKR3	321	326	NYRYEL	857.415	6.23971	0.5	2.7634	0.018752	58.1768	0.394779	0.064825	0.00855262	1.36474	0.180055
ACKR3	321	326	NYRYEL	857.415	6.23908	2	2.43301	0.01499	51.2212	0.315579	-0.034633	0.0194734	-0.729116	0.409967
ACKR3	321	326	NYRYEL	857.415	6.2338	5	2.50095	0.029845	52.6515	0.628316	0.028051	0.0204863	0.590547	0.43129
ACKR3	321	326	NYRYEL	857.415	6.23362	30	2.50129	0.012908	52.6587	0.271747	0.034087	0.0212309	0.717621	0.446967
ACKR3	321	326	NYRYEL	857.415	6.23481	120	2.65522	0.084766	55.8993	1.78455	0.0257	0.0431421	0.541053	0.908256
ACKR3+VUN700	321	326	NYRYEL	857.415	6.22211	0	0	0	0	0
ACKR3+VUN700	321	326	NYRYEL	857.415	6.22105	0.5	2.69857	0.014048	56.812	0.295747
ACKR3+VUN700	321	326	NYRYEL	857.415	6.22308	2	2.46764	0.045585	51.9504	0.959684
ACKR3+VUN700	321	326	NYRYEL	857.415	6.22159	5	2.47289	0.041178	52.0609	0.866905
ACKR3+VUN700	321	326	NYRYEL	857.415	6.2166	30	2.4672	0.05081	51.9411	1.06968
ACKR3+VUN700	321	326	NYRYEL	857.415	6.22309	120	2.62952	0.076305	55.3582	1.60642
ACKR3	323	328	RYELMK	839.444	4.96334	0	0	0	0	0	0	0	0	0
ACKR3	323	328	RYELMK	839.444	4.98166	0.5	1.83709	0.09173	38.6755	1.93116	0.004702	0.0642027	0.0989895	1.35164
ACKR3	323	328	RYELMK	839.444	4.97785	2	2.02041	0.118669	42.5351	2.49829	-0.107065	0.084736	-2.254	1.78392
ACKR3	323	328	RYELMK	839.444	4.96727	5	2.1188	0.12203	44.6063	2.56905	-0.097732	0.0729893	-2.05752	1.53662
ACKR3	323	328	RYELMK	839.444	4.9707	30	2.11182	0.111697	44.4594	2.35152	-0.072103	0.0741848	-1.51796	1.56179
ACKR3	323	328	RYELMK	839.444	4.97389	120	2.2101	0.143622	46.5284	3.02362	-0.07601	0.087633	-1.60021	1.84491
ACKR3+VUN700	323	328	RYELMK	839.444	4.95864	0	0	0	0	0
ACKR3+VUN700	323	328	RYELMK	839.444	4.95013	0.5	1.83238	0.073951	38.5765	1.55686
ACKR3+VUN700	323	328	RYELMK	839.444	4.95841	2	2.12748	0.12994	44.7891	2.73558
ACKR3+VUN700	323	328	RYELMK	839.444	4.92694	5	2.21653	0.099383	46.6638	2.09227
ACKR3+VUN700	323	328	RYELMK	839.444	4.95081	30	2.18392	0.113604	45.9774	2.39166
ACKR3+VUN700	323	328	RYELMK	839.444	4.95349	120	2.28611	0.134406	48.1286	2.8296
ACKR3	325	330	ELMKAF	738.385	6.35063	0	0	0	0	0	0	0	0	0
ACKR3	325	330	ELMKAF	738.385	6.35693	0.5	1.47168	0.067382	30.9828	1.41857	0.07286	0.0546986	1.53389	1.15155
ACKR3	325	330	ELMKAF	738.385	6.35415	2	1.76104	0.065588	37.0746	1.3808	0.061322	0.0483786	1.29099	1.0185
ACKR3	325	330	ELMKAF	738.385	6.34986	5	1.8422	0.069851	38.7832	1.47055	-0.03136	0.0439317	-0.660211	0.924879
ACKR3	325	330	ELMKAF	738.385	6.34915	30	1.92769	0.085369	40.5828	1.79724	0.121535	0.0504059	2.55863	1.06118
ACKR3	325	330	ELMKAF	738.385	6.35005	120	1.97652	0.093909	41.611	1.97703	0.049085	0.0717685	1.03337	1.51092
ACKR3+VUN700	325	330	ELMKAF	738.385	6.34372	0	0	0	0	0
ACKR3+VUN700	325	330	ELMKAF	738.385	6.33796	0.5	1.39882	0.041862	29.4489	0.881305
ACKR3+VUN700	325	330	ELMKAF	738.385	6.34049	2	1.69972	0.052482	35.7836	1.10488
ACKR3+VUN700	325	330	ELMKAF	738.385	6.33971	5	1.87356	0.04157	39.4435	0.875158
ACKR3+VUN700	325	330	ELMKAF	738.385	6.33622	30	1.80615	0.04348	38.0242	0.915368
ACKR3+VUN700	325	330	ELMKAF	738.385	6.33788	120	1.92744	0.103676	40.5777	2.18265
ACKR3	327	332	MKAFIF	756.411	7.58555	0	0	0	0	0	0	0	0	0
ACKR3	327	332	MKAFIF	756.411	7.59232	0.5	2.24564	0.024949	47.2767	0.525242	0.132869	0.0151385	2.79724	0.318706
ACKR3	327	332	MKAFIF	756.411	7.58927	2	2.48754	0.011606	52.3692	0.244337	-0.022695	0.0109576	-0.477789	0.230685
ACKR3	327	332	MKAFIF	756.411	7.58186	5	2.60862	0.0101	54.9184	0.212632	-0.066816	0.00500013	-1.40665	0.105266
ACKR3	327	332	MKAFIF	756.411	7.58475	30	2.66422	0.017849	56.0889	0.375768	-0.039015	0.00888493	-0.821368	0.187051
ACKR3	327	332	MKAFIF	756.411	7.58458	120	2.79467	0.066224	58.8353	1.39419	0.001636	0.0302849	0.0344421	0.637576
ACKR3+VUN700	327	332	MKAFIF	756.411	7.56173	0	0	0	0	0
ACKR3+VUN700	327	332	MKAFIF	756.411	7.56501	0.5	2.11277	0.021726	44.4795	0.457389
ACKR3+VUN700	327	332	MKAFIF	756.411	7.56196	2	2.51023	0.024888	52.847	0.523958
ACKR3+VUN700	327	332	MKAFIF	756.411	7.55793	5	2.67544	0.008465	56.325	0.178211
ACKR3+VUN700	327	332	MKAFIF	756.411	7.55903	30	2.70324	0.015776	56.9103	0.332126
ACKR3+VUN700	327	332	MKAFIF	756.411	7.56245	120	2.79304	0.052673	58.8008	1.10891
ACKR3	333	345	KYSAKTGLTKLID	1437.83	5.44247	0	0	0	0	0	0	0	0	0
ACKR3	333	345	KYSAKTGLTKLID	1437.83	5.44696	0.5	6.91798	0.034777	60.684	0.305061	0.315229	0.00635778	2.76517	0.05577
ACKR3	333	345	KYSAKTGLTKLID	1437.83	5.44442	2	6.02992	0.054582	52.894	0.478789	0.207162	0.010949	1.81721	0.0960442
ACKR3	333	345	KYSAKTGLTKLID	1437.83	5.42821	5	6.02011	0.035603	52.8079	0.312307	0.180671	0.00691973	1.58483	0.0606994
ACKR3	333	345	KYSAKTGLTKLID	1437.83	5.4347	30	6.09076	0.041789	53.4277	0.36657	0.242899	0.00806834	2.13069	0.0707749
ACKR3	333	345	KYSAKTGLTKLID	1437.83	5.43943	120	6.35708	0.173951	55.7639	1.52589	0.374057	0.0355659	3.2812	0.311982
ACKR3+VUN700	333	345	KYSAKTGLTKLID	1437.83	5.42946	0	0	0	0	0
ACKR3+VUN700	333	345	KYSAKTGLTKLID	1437.83	5.40801	0.5	6.60275	0.0257	57.9189	0.225439
ACKR3+VUN700	333	345	KYSAKTGLTKLID	1437.83	5.40965	2	5.82276	0.035868	51.0768	0.314632
ACKR3+VUN700	333	345	KYSAKTGLTKLID	1437.83	5.40761	5	5.83943	0.020979	51.2231	0.184026
ACKR3+VUN700	333	345	KYSAKTGLTKLID	1437.83	5.40755	30	5.84786	0.024827	51.2971	0.217781
ACKR3+VUN700	333	345	KYSAKTGLTKLID	1437.83	5.41055	120	5.98302	0.135932	52.4826	1.19239
ACKR3	334	343	YSAKTGLTKL	1081.63	5.24946	0	0	0	0	0	0	0	0	0
ACKR3	334	343	YSAKTGLTKL	1081.63	5.25394	0.5	5.14193	0.09118	60.1395	1.06643	0.075454	0.0218916	0.882503	0.256043
ACKR3	334	343	YSAKTGLTKL	1081.63	5.25058	2	4.48069	0.146704	52.4058	1.71584	0.01568	0.0456672	0.183392	0.53412
ACKR3	334	343	YSAKTGLTKL	1081.63	5.24288	5	4.43744	0.037457	51.8999	0.438094	0.04444	0.017401	0.519766	0.20352
ACKR3	334	343	YSAKTGLTKL	1081.63	5.2468	30	4.4611	0.100868	52.1766	1.17974	0.174283	0.0368981	2.0384	0.431556
ACKR3	334	343	YSAKTGLTKL	1081.63	5.24439	120	4.68903	0.157963	54.8424	1.84752	0.105966	0.0456514	1.23937	0.533935
ACKR3+VUN700	334	343	YSAKTGLTKL	1081.63	5.24397	0	0	0	0	0
ACKR3+VUN700	334	343	YSAKTGLTKL	1081.63	5.23047	0.5	5.06647	0.06504	59.257	0.760702
ACKR3+VUN700	334	343	YSAKTGLTKL	1081.63	5.23358	2	4.46501	0.142146	52.2224	1.66253
ACKR3+VUN700	334	343	YSAKTGLTKL	1081.63	5.22708	5	4.393	0.066846	51.3802	0.781825
ACKR3+VUN700	334	343	YSAKTGLTKL	1081.63	5.22894	30	4.28682	0.124998	50.1382	1.46196
ACKR3+VUN700	334	343	YSAKTGLTKL	1081.63	5.23426	120	4.58306	0.141199	53.6031	1.65145
ACKR3	334	345	YSAKTGLTKLID	1309.74	5.81297	0	0	0	0	0	0	0	0	0
ACKR3	334	345	YSAKTGLTKLID	1309.74	5.80736	0.5	6.60113	0.103111	63.1687	0.986708	0.225533	0.0204021	2.15821	0.195235
ACKR3	334	345	YSAKTGLTKLID	1309.74	5.80453	2	5.75837	0.097657	55.1041	0.934517	0.087585	0.0269034	0.838134	0.257449
ACKR3	334	345	YSAKTGLTKLID	1309.74	5.79757	5	5.78708	0.088368	55.3788	0.845627	0.144823	0.0276279	1.38587	0.264382
ACKR3	334	345	YSAKTGLTKLID	1309.74	5.80036	30	5.79782	0.097599	55.4816	0.933962	0.170271	0.0272145	1.62939	0.260426
ACKR3	334	345	YSAKTGLTKLID	1309.74	5.80159	120	6.10674	0.208739	58.4377	1.9975	0.220092	0.0454422	2.10614	0.434854
ACKR3+VUN700	334	345	YSAKTGLTKLID	1309.74	5.80083	0	0	0	0	0
ACKR3+VUN700	334	345	YSAKTGLTKLID	1309.74	5.78374	0.5	6.37559	0.083677	61.0105	0.800737
ACKR3+VUN700	334	345	YSAKTGLTKLID	1309.74	5.78542	2	5.67079	0.118434	54.2659	1.13334
ACKR3+VUN700	334	345	YSAKTGLTKLID	1309.74	5.78491	5	5.64226	0.129911	53.9929	1.24317
ACKR3+VUN700	334	345	YSAKTGLTKLID	1309.74	5.78445	30	5.62755	0.120337	53.8522	1.15155
ACKR3+VUN700	334	345	YSAKTGLTKLID	1309.74	5.78546	120	5.88665	0.176266	56.3316	1.68676
ACKR3	335	343	SAKTGLTKL	918.562	4.85627	0	0	0	0	0	0	0	0	0
ACKR3	335	343	SAKTGLTKL	918.562	4.86861	0.5	4.55825	0.060541	59.977	0.796592	0.252386	0.0176972	3.32087	0.232858
ACKR3	335	343	SAKTGLTKL	918.562	4.86878	2	3.93055	0.040853	51.7177	0.537539	0.037651	0.016818	0.495408	0.221289
ACKR3	335	343	SAKTGLTKL	918.562	4.85784	5	3.95894	0.035792	52.0913	0.470947	0.065128	0.0207511	0.856947	0.273041
ACKR3	335	343	SAKTGLTKL	918.562	4.86108	30	3.96574	0.051793	52.1808	0.681487	0.092609	0.0194537	1.21854	0.25597
ACKR3	335	343	SAKTGLTKL	918.562	4.85986	120	4.18857	0.13758	55.1128	1.81026	0.198479	0.0404499	2.61157	0.532236
ACKR3+VUN700	335	343	SAKTGLTKL	918.562	4.85427	0	0	0	0	0
ACKR3+VUN700	335	343	SAKTGLTKL	918.562	4.83581	0.5	4.30586	0.05036	56.6561	0.662632
ACKR3+VUN700	335	343	SAKTGLTKL	918.562	4.85128	2	3.8929	0.051471	51.2223	0.67725
ACKR3+VUN700	335	343	SAKTGLTKL	918.562	4.7383	5	3.89381	0.072729	51.2344	0.956961
ACKR3+VUN700	335	343	SAKTGLTKL	918.562	4.84013	30	3.87313	0.055843	50.9623	0.734776
ACKR3+VUN700	335	343	SAKTGLTKL	918.562	4.84701	120	3.99009	0.094195	52.5012	1.23941
ACKR3	335	345	SAKTGLTKLID	1146.67	5.55889	0	0	0	0	0	0	0	0	0
ACKR3	335	345	SAKTGLTKLID	1146.67	5.55273	0.5	6.14924	0.064968	64.7288	0.683874	0.244241	0.0145166	2.57096	0.152806
ACKR3	335	345	SAKTGLTKLID	1146.67	5.55164	2	5.346	0.055981	56.2737	0.589274	0.080826	0.0168186	0.8508	0.177038
ACKR3	335	345	SAKTGLTKLID	1146.67	5.54309	5	5.37409	0.059981	56.5693	0.631379	0.119623	0.0116805	1.25919	0.122952
ACKR3	335	345	SAKTGLTKLID	1146.67	5.54685	30	5.37768	0.056237	56.6072	0.591968	0.140424	0.0113767	1.47815	0.119755
ACKR3	335	345	SAKTGLTKLID	1146.67	5.54687	120	5.66283	0.181605	59.6087	1.91163	0.210213	0.0418991	2.21277	0.441044
ACKR3+VUN700	335	345	SAKTGLTKLID	1146.67	5.55119	0	0	0	0	0
ACKR3+VUN700	335	345	SAKTGLTKLID	1146.67	5.53005	0.5	5.90499	0.058786	62.1578	0.6188
ACKR3+VUN700	335	345	SAKTGLTKLID	1146.67	5.53312	2	5.26517	0.069295	55.4229	0.729421
ACKR3+VUN700	335	345	SAKTGLTKLID	1146.67	5.53045	5	5.25446	0.018097	55.3101	0.190495
ACKR3+VUN700	335	345	SAKTGLTKLID	1146.67	5.53015	30	5.23726	0.023463	55.129	0.246979
ACKR3+VUN700	335	345	SAKTGLTKLID	1146.67	5.53108	120	5.45261	0.147026	57.3959	1.54764
ACKR3	338	343	TGLTKL	632.398	5.38006	0	0	0	0	0	0	0	0	0
ACKR3	338	343	TGLTKL	632.398	5.39	0.5	2.92644	0.084391	61.6093	1.77665	0.081125	0.0345708	1.70789	0.727806
ACKR3	338	343	TGLTKL	632.398	5.38791	2	2.55494	0.111009	53.7883	2.33703	-0.018117	0.0490013	-0.381411	1.03161
ACKR3	338	343	TGLTKL	632.398	5.3804	5	2.59343	0.114825	54.5986	2.41737	0.02001	0.0526892	0.421263	1.10925
ACKR3	338	343	TGLTKL	632.398	5.38281	30	2.59331	0.111389	54.596	2.34503	0.033486	0.0509977	0.704968	1.07364
ACKR3	338	343	TGLTKL	632.398	5.38251	120	2.71234	0.139797	57.1019	2.94309	0.060455	0.0603159	1.27274	1.26981
ACKR3+VUN700	338	343	TGLTKL	632.398	5.37542	0	0	0	0	0
ACKR3+VUN700	338	343	TGLTKL	632.398	5.36873	0.5	2.84532	0.054251	59.9014	1.14213
ACKR3+VUN700	338	343	TGLTKL	632.398	5.37203	2	2.57306	0.058298	54.1697	1.22733
ACKR3+VUN700	338	343	TGLTKL	632.398	5.36383	5	2.57342	0.073505	54.1773	1.54747
ACKR3+VUN700	338	343	TGLTKL	632.398	5.36717	30	2.55983	0.070377	53.8911	1.48162
ACKR3+VUN700	338	343	TGLTKL	632.398	5.36968	120	2.65189	0.083082	55.8292	1.74909
ACKR3	338	345	TGLTKLID	860.509	5.90735	0	0	0	0	0	0	0	0	0
ACKR3	338	345	TGLTKLID	860.509	5.90803	0.5	4.08876	0.007937	61.4851	0.119353	-0.145574	0.00509746	-2.18908	0.0766535
ACKR3	338	345	TGLTKLID	860.509	5.90648	2	3.61791	0.019855	54.4047	0.298571	-0.183084	0.00689456	-2.75314	0.103678
ACKR3	338	345	TGLTKLID	860.509	5.90039	5	3.67616	0.01114	55.2805	0.167519	-0.09766	0.00453214	-1.46857	0.0681525
ACKR3	338	345	TGLTKLID	860.509	5.90156	30	3.66567	0.00816	55.1228	0.122707	-0.10974	0.00243033	-1.65023	0.0365463
ACKR3	338	345	TGLTKLID	860.509	5.90132	120	3.7888	0.1079	56.9744	1.62256	-0.144043	0.0369645	-2.16606	0.555857
ACKR3+VUN700	338	345	TGLTKLID	860.509	5.90208	0	0	0	0	0
ACKR3+VUN700	338	345	TGLTKLID	860.509	5.89021	0.5	4.23433	0.019958	63.6742	0.30012
ACKR3+VUN700	338	345	TGLTKLID	860.509	5.89426	2	3.80099	0.015863	57.1578	0.238541
ACKR3+VUN700	338	345	TGLTKLID	860.509	5.89138	5	3.77382	0.012718	56.7491	0.191248
ACKR3+VUN700	338	345	TGLTKLID	860.509	5.89225	30	3.77541	0.003682	56.773	0.0553684
ACKR3+VUN700	338	345	TGLTKLID	860.509	5.89344	120	3.93284	0.09268	59.1405	1.39368
ACKR3	338	346	TGLTKLIDA	931.546	6.22135	0	0	0	0	0	0	0	0	0
ACKR3	338	346	TGLTKLIDA	931.546	6.22155	0.5	4.87646	0.079327	64.1639	1.04378	0.072143	0.0210547	0.94925	0.277036
ACKR3	338	346	TGLTKLIDA	931.546	6.21806	2	4.27314	0.065205	56.2255	0.857961	-0.038301	0.0235327	-0.503961	0.309641
ACKR3	338	346	TGLTKLIDA	931.546	6.20667	5	4.3091	0.067587	56.6987	0.889303	0.016969	0.020903	0.223276	0.27504
ACKR3	338	346	TGLTKLIDA	931.546	6.21343	30	4.25119	0.053174	55.9367	0.699658	-0.024132	0.0169602	-0.317526	0.22316
ACKR3	338	346	TGLTKLIDA	931.546	6.21658	120	4.50285	0.136205	59.248	1.79217	0.048066	0.0436275	0.632447	0.574046
ACKR3+VUN700	338	346	TGLTKLIDA	931.546	6.20452	0	0	0	0	0
ACKR3+VUN700	338	346	TGLTKLIDA	931.546	6.18557	0.5	4.80432	0.064219	63.2147	0.844987
ACKR3+VUN700	338	346	TGLTKLIDA	931.546	6.18781	2	4.31144	0.077239	56.7295	1.0163
ACKR3+VUN700	338	346	TGLTKLIDA	931.546	6.18925	5	4.29213	0.059307	56.4754	0.780355
ACKR3+VUN700	338	346	TGLTKLIDA	931.546	6.18423	30	4.27532	0.04897	56.2543	0.644342
ACKR3+VUN700	338	346	TGLTKLIDA	931.546	6.18783	120	4.45479	0.140052	58.6156	1.84279
ACKR3	339	345	GLTKLID	759.461	5.90907	0	0	0	0	0	0	0	0	0
ACKR3	339	345	GLTKLID	759.461	5.91112	0.5	3.46073	0.008418	60.7146	0.147684	0.047468	0.00670286	0.832772	0.117594
ACKR3	339	345	GLTKLID	759.461	5.91	2	3.02038	0.014718	52.9891	0.258211	-0.025403	0.00896842	-0.445667	0.157341
ACKR3	339	345	GLTKLID	759.461	5.90318	5	3.03899	0.024244	53.3156	0.425333	0.012197	0.00854309	0.213982	0.149879
ACKR3	339	345	GLTKLID	759.461	5.90421	30	3.03933	0.018271	53.3216	0.320544	0.010359	0.00669205	0.181737	0.117404
ACKR3	339	345	GLTKLID	759.461	5.90463	120	3.18903	0.100914	55.9479	1.77042	0.031656	0.0408165	0.555368	0.716079
ACKR3+VUN700	339	345	GLTKLID	759.461	5.90246	0	0	0	0	0
ACKR3+VUN700	339	345	GLTKLID	759.461	5.89121	0.5	3.41326	0.021319	59.8818	0.374018
ACKR3+VUN700	339	345	GLTKLID	759.461	5.89459	2	3.04578	0.022932	53.4348	0.402316
ACKR3+VUN700	339	345	GLTKLID	759.461	5.89151	5	3.02679	0.009251	53.1016	0.162298
ACKR3+VUN700	339	345	GLTKLID	759.461	5.8924	30	3.02897	0.008906	53.1399	0.156246
ACKR3+VUN700	339	345	GLTKLID	759.461	5.89417	120	3.15738	0.081399	55.3925	1.42805
ACKR3	340	345	LTKLID	702.44	5.90932	0	0	0	0	0	0	0	0	0
ACKR3	340	345	LTKLID	702.44	5.91219	0.5	3.16036	0.010231	66.5338	0.215389	0.020602	0.00973711	0.433726	0.204992
ACKR3	340	345	LTKLID	702.44	5.90984	2	2.7959	0.013782	58.8611	0.290147	-0.000926	0.0105922	-0.0194947	0.222993
ACKR3	340	345	LTKLID	702.44	5.90299	5	2.80114	0.012293	58.9714	0.2588	0.039364	0.00737138	0.828716	0.155187
ACKR3	340	345	LTKLID	702.44	5.90446	30	2.82936	0.016669	59.5655	0.350926	0.038584	0.00773182	0.812295	0.162775
ACKR3	340	345	LTKLID	702.44	5.90532	120	2.94532	0.085935	62.0068	1.80916	0.027879	0.0339127	0.586926	0.713951
ACKR3+VUN700	340	345	LTKLID	702.44	5.90311	0	0	0	0	0
ACKR3+VUN700	340	345	LTKLID	702.44	5.89159	0.5	3.13975	0.028833	66.1001	0.607011
ACKR3+VUN700	340	345	LTKLID	702.44	5.89587	2	2.79683	0.026221	58.8806	0.552021
ACKR3+VUN700	340	345	LTKLID	702.44	5.89289	5	2.76178	0.016357	58.1427	0.344358
ACKR3+VUN700	340	345	LTKLID	702.44	5.89304	30	2.79078	0.013974	58.7532	0.294189
ACKR3+VUN700	340	345	LTKLID	702.44	5.89431	120	2.91744	0.050429	61.4198	1.06166
ACKR3	343	353	LIDASRVSETE	1219.62	4.91701	0	0	0	0	0	0	0	0	0
ACKR3	343	353	LIDASRVSETE	1219.62	4.91689	0.5	5.12356	0.063489	53.9322	0.668305	-0.014507	0.0152933	-0.152705	0.160982
ACKR3	343	353	LIDASRVSETE	1219.62	4.91447	2	4.98494	0.056238	52.473	0.591979	-0.103472	0.0116608	-1.08918	0.122745
ACKR3	343	353	LIDASRVSETE	1219.62	4.90346	5	5.00019	0.05734	52.6335	0.603579	-0.02413	0.0129568	-0.254	0.136387
ACKR3	343	353	LIDASRVSETE	1219.62	4.90687	30	4.96708	0.136449	52.285	1.43631	-0.068482	0.0282904	-0.720863	0.297793
ACKR3	343	353	LIDASRVSETE	1219.62	4.90474	120	5.23325	0.222837	55.0868	2.34565	0.081293	0.0472838	0.855716	0.497724
ACKR3+VUN700	343	353	LIDASRVSETE	1219.62	4.92091	0	0	0	0	0
ACKR3+VUN700	343	353	LIDASRVSETE	1219.62	4.89541	0.5	5.13807	0.046052	54.0849	0.484758
ACKR3+VUN700	343	353	LIDASRVSETE	1219.62	4.90791	2	5.08841	0.015008	53.5622	0.157979
ACKR3+VUN700	343	353	LIDASRVSETE	1219.62	4.85009	5	5.02432	0.030302	52.8875	0.318968
ACKR3+VUN700	343	353	LIDASRVSETE	1219.62	4.90187	30	5.03556	0.034044	53.0059	0.358358
ACKR3+VUN700	343	353	LIDASRVSETE	1219.62	4.90419	120	5.15196	0.105912	54.2311	1.11486
ACKR3	344	354	IDASRVSETEY	1269.6	5.15997	0	0	0	0	0	0	0	0	0
ACKR3	344	354	IDASRVSETEY	1269.6	5.17482	0.5	6.23347	0.073611	65.6155	0.774853	0.00774	0.0122778	0.0814737	0.12924
ACKR3	344	354	IDASRVSETEY	1269.6	5.17175	2	5.39351	0.059091	56.7737	0.622011	0.025638	0.0203634	0.269874	0.214351
ACKR3	344	354	IDASRVSETEY	1269.6	5.16012	5	5.43289	0.033885	57.1883	0.356684	0.017475	0.00842877	0.183947	0.0887239
ACKR3	344	354	IDASRVSETEY	1269.6	5.16445	30	5.45548	0.04503	57.4261	0.474	-0.005817	0.0114853	-0.0612316	0.120898
ACKR3	344	354	IDASRVSETEY	1269.6	5.16665	120	5.6578	0.128019	59.5558	1.34757	0.183345	0.0260065	1.92995	0.273752
ACKR3+VUN700	344	354	IDASRVSETEY	1269.6	5.16351	0	0	0	0	0
ACKR3+VUN700	344	354	IDASRVSETEY	1269.6	5.14219	0.5	6.22573	0.02092	65.534	0.220211
ACKR3+VUN700	344	354	IDASRVSETEY	1269.6	5.15424	2	5.36787	0.092139	56.5039	0.969884
ACKR3+VUN700	344	354	IDASRVSETEY	1269.6	5.14122	5	5.41541	0.030703	57.0043	0.323189
ACKR3+VUN700	344	354	IDASRVSETEY	1269.6	5.14772	30	5.46129	0.043616	57.4873	0.459116
ACKR3+VUN700	344	354	IDASRVSETEY	1269.6	5.15327	120	5.47445	0.070183	57.6258	0.738768
ACKR3	346	354	ASRVSETEY	1041.48	4.66314	0	0	0	0	0	0	0	0	0
ACKR3	346	354	ASRVSETEY	1041.48	4.681	0.5	4.21406	0.012421	55.4481	0.163434	0.118849	0.00422653	1.5638	0.0556123
ACKR3	346	354	ASRVSETEY	1041.48	4.68993	2	3.6684	0.020114	48.2684	0.264658	-0.017664	0.00805666	-0.232421	0.106009
ACKR3	346	354	ASRVSETEY	1041.48	4.67622	5	3.69163	0.014837	48.574	0.195224	0.002159	0.00413939	0.0284079	0.0544657
ACKR3	346	354	ASRVSETEY	1041.48	4.67886	30	3.69161	0.012147	48.5738	0.159829	0.037659	0.00421015	0.495513	0.0553967
ACKR3	346	354	ASRVSETEY	1041.48	4.6708	120	3.88568	0.112794	51.1274	1.48413	0.075602	0.034647	0.994763	0.455881
ACKR3+VUN700	346	354	ASRVSETEY	1041.48	4.66946	0	0	0	0	0
ACKR3+VUN700	346	354	ASRVSETEY	1041.48	4.63566	0.5	4.09521	0.012405	53.8843	0.163224
ACKR3+VUN700	346	354	ASRVSETEY	1041.48	4.66977	2	3.68606	0.021759	48.5008	0.286303
ACKR3+VUN700	346	354	ASRVSETEY	1041.48	4.53478	5	3.68947	0.003655	48.5456	0.0480921
ACKR3+VUN700	346	354	ASRVSETEY	1041.48	4.6428	30	3.65395	0.009597	48.0783	0.126276
ACKR3+VUN700	346	354	ASRVSETEY	1041.48	4.66332	120	3.81008	0.072068	50.1326	0.948263
ACKR3	347	354	SRVSETEY	970.448	4.64915	0	0	0	0	0	0	0	0	0
ACKR3	347	354	SRVSETEY	970.448	4.66741	0.5	3.73862	0.041064	56.2199	0.617504	0.061109	0.0150041	0.918932	0.225626
ACKR3	347	354	SRVSETEY	970.448	4.67876	2	3.4522	0.06433	51.9128	0.967368	-0.016303	0.0271517	-0.245158	0.408297
ACKR3	347	354	SRVSETEY	970.448	4.6622	5	3.40345	0.06433	51.1797	0.967368	-0.070852	0.0255247	-1.06544	0.38383
ACKR3	347	354	SRVSETEY	970.448	4.66658	30	3.45642	0.060788	51.9762	0.914105	0.021232	0.0273156	0.319278	0.410761
ACKR3	347	354	SRVSETEY	970.448	4.65813	120	3.49747	0.092428	52.5936	1.38989	0.006069	0.0333484	0.0912632	0.50148
ACKR3+VUN700	347	354	SRVSETEY	970.448	4.65287	0	0	0	0	0
ACKR3+VUN700	347	354	SRVSETEY	970.448	4.61417	0.5	3.67751	0.03759	55.3009	0.565263
ACKR3+VUN700	347	354	SRVSETEY	970.448	4.65304	2	3.4685	0.068495	52.1579	1.03
ACKR3+VUN700	347	354	SRVSETEY	970.448	4.51156	5	3.4743	0.059597	52.2452	0.896195
ACKR3+VUN700	347	354	SRVSETEY	970.448	4.62526	30	3.43519	0.071798	51.657	1.07967
ACKR3+VUN700	347	354	SRVSETEY	970.448	4.6478	120	3.4914	0.071016	52.5023	1.06791
ACKR3	349	354	VSETEY	727.314	4.97123	0	0	0	0	0	0	0	0	0
ACKR3	349	354	VSETEY	727.314	4.97673	0.5	2.65953	0.004294	55.99	0.0904	0.020032	0.00445623	0.421726	0.0938153
ACKR3	349	354	VSETEY	727.314	4.98029	2	2.34621	0.028031	49.3938	0.590126	-0.044431	0.0172895	-0.935389	0.36399
ACKR3	349	354	VSETEY	727.314	4.97248	5	2.33738	0.007517	49.2081	0.158253	-0.063743	0.00974026	-1.34196	0.205058
ACKR3	349	354	VSETEY	727.314	4.97183	30	2.35763	0.017012	49.6343	0.358147	-0.048883	0.00824843	-1.02912	0.173651
ACKR3	349	354	VSETEY	727.314	4.97022	120	2.44995	0.087665	51.5779	1.84558	-0.004143	0.0416529	-0.0872211	0.876904
ACKR3+VUN700	349	354	VSETEY	727.314	4.971	0	0	0	0	0
ACKR3+VUN700	349	354	VSETEY	727.314	4.95911	0.5	2.6395	0.010963	55.5683	0.2308
ACKR3+VUN700	349	354	VSETEY	727.314	4.97146	2	2.39064	0.029877	50.3292	0.628989
ACKR3+VUN700	349	354	VSETEY	727.314	4.94483	5	2.40113	0.022076	50.55	0.464758
ACKR3+VUN700	349	354	VSETEY	727.314	4.96121	30	2.40651	0.009617	50.6634	0.202463
ACKR3+VUN700	349	354	VSETEY	727.314	4.96442	120	2.45409	0.052324	51.6651	1.10156
ACKR3	355	362	SALEQSTK	863.447	3.79104	0	0	0	0	0	0	0	0	0
ACKR3	355	362	SALEQSTK	863.447	3.79403	0.5	3.90492	0.130051	58.7206	1.95565	-0.037759	0.0451404	-0.567805	0.678803
ACKR3	355	362	SALEQSTK	863.447	3.7862	2	3.51425	0.076445	52.8458	1.14955	-0.065587	0.0271251	-0.986271	0.407896
ACKR3	355	362	SALEQSTK	863.447	3.77817	5	3.51208	0.098969	52.8133	1.48826	-0.066517	0.0314265	-1.00026	0.47258
ACKR3	355	362	SALEQSTK	863.447	3.78122	30	3.46323	0.105982	52.0786	1.59371	-0.11462	0.0332517	-1.72361	0.500026
ACKR3	355	362	SALEQSTK	863.447	3.78441	120	3.53649	0.110751	53.1803	1.66543	-0.133805	0.0381278	-2.01211	0.57335
ACKR3+VUN700	355	362	SALEQSTK	863.447	3.78749	0	0	0	0	0
ACKR3+VUN700	355	362	SALEQSTK	863.447	3.77611	0.5	3.94268	0.120137	59.2885	1.80657
ACKR3+VUN700	355	362	SALEQSTK	863.447	3.77784	2	3.57983	0.058009	53.8321	0.872316
ACKR3+VUN700	355	362	SALEQSTK	863.447	3.78473	5	3.5786	0.049785	53.8135	0.748647
ACKR3+VUN700	355	362	SALEQSTK	863.447	3.78016	30	3.57785	0.046538	53.8022	0.69982
ACKR3+VUN700	355	362	SALEQSTK	863.447	3.77897	120	3.67029	0.079823	55.1924	1.20035

## Sheet: dataset2 VUN700 
Protein state	Start	End	Sequence	Peptide mass (Da)	Retention time (min)	HDX time (min)	Uptake (D)	Uptake SD (D)	Uptake (%)	Uptake SD (%)	ΔUptake (Da)	ΔUptake SD (Da)	ΔUptake (%)	ΔUptake SD (%)
ACKR3	-6	3	DYKDDDDKDL	1241.52	4.68038	0	0	0	0	0	0	0	0	0
ACKR3	-6	3	DYKDDDDKDL	1241.52	4.63273	0.5	2.34048	0.042596	27.374	0.498199	0.049099	0.036561	0.574257	0.427614
ACKR3	-6	3	DYKDDDDKDL	1241.52	4.60677	5	2.06173	0.035223	24.1138	0.411965	-0.026713	0.022364	-0.312433	0.261567
ACKR3	-6	3	DYKDDDDKDL	1241.52	4.6683	30	2.06047	0.037336	24.099	0.436678	-0.009931	0.0295894	-0.116152	0.346075
ACKR3	-6	3	DYKDDDDKDL	1241.52	4.64937	120	2.16531	0.071545	25.3253	0.836784	0.002809	0.04003	0.0328538	0.468187
ACKR3_VUN700	-6	3	DYKDDDDKDL	1241.52	4.66696	0	0	0	0	0
ACKR3_VUN700	-6	3	DYKDDDDKDL	1241.52	4.63817	0.5	2.29138	0.072658	26.7998	0.849801
ACKR3_VUN700	-6	3	DYKDDDDKDL	1241.52	4.69743	5	2.08844	0.03014	24.4262	0.352515
ACKR3_VUN700	-6	3	DYKDDDDKDL	1241.52	4.63646	30	2.0704	0.048431	24.2152	0.566444
ACKR3_VUN700	-6	3	DYKDDDDKDL	1241.52	4.70022	120	2.1625	0.048868	25.2924	0.571556
ACKR3	-6	6	DYKDDDDKDLHLF	1638.73	6.47606	0	0	0	0	0	0	0	0	0
ACKR3	-6	6	DYKDDDDKDLHLF	1638.73	6.47997	0.5	2.96872	0.092201	26.0414	0.808781	-0.111851	0.0416193	-0.981149	0.365082
ACKR3	-6	6	DYKDDDDKDLHLF	1638.73	6.48339	5	2.85015	0.047648	25.0013	0.417965	-0.107553	0.0251078	-0.943447	0.220244
ACKR3	-6	6	DYKDDDDKDLHLF	1638.73	6.47373	30	2.81096	0.049366	24.6575	0.433035	-0.127831	0.0305768	-1.12132	0.268218
ACKR3	-6	6	DYKDDDDKDLHLF	1638.73	6.48529	120	2.85385	0.101323	25.0338	0.888798	-0.1271	0.0418412	-1.11491	0.367028
ACKR3_VUN700	-6	6	DYKDDDDKDLHLF	1638.73	6.47487	0	0	0	0	0
ACKR3_VUN700	-6	6	DYKDDDDKDLHLF	1638.73	6.47805	0.5	3.08057	0.085349	27.0226	0.748675
ACKR3_VUN700	-6	6	DYKDDDDKDLHLF	1638.73	6.47598	5	2.9577	0.055406	25.9447	0.486018
ACKR3_VUN700	-6	6	DYKDDDDKDLHLF	1638.73	6.47233	30	2.93879	0.073559	25.7789	0.645254
ACKR3_VUN700	-6	6	DYKDDDDKDLHLF	1638.73	6.4703	120	2.98095	0.065997	26.1487	0.578921
ACKR3	-5	0	YKDDDD	770.284	2.71296	0	0	0	0	0	0	0	0	0
ACKR3	-5	0	YKDDDD	770.284	2.71219	0.5	1.52317	0.022508	32.0668	0.473853	0.054194	0.0189159	1.14093	0.39823
ACKR3	-5	0	YKDDDD	770.284	2.71074	5	1.34916	0.020206	28.4035	0.425389	0.080715	0.0203531	1.69926	0.428486
ACKR3	-5	0	YKDDDD	770.284	2.71348	30	1.28933	0.042758	27.1437	0.900168	0.003639	0.0380409	0.0766105	0.800862
ACKR3	-5	0	YKDDDD	770.284	2.71515	120	1.40455	0.050145	29.5694	1.05568	0.079464	0.0384897	1.67293	0.81031
ACKR3_VUN700	-5	0	YKDDDD	770.284	2.71175	0	0	0	0	0
ACKR3_VUN700	-5	0	YKDDDD	770.284	2.71085	0.5	1.46898	0.017347	30.9258	0.3652
ACKR3_VUN700	-5	0	YKDDDD	770.284	2.71367	5	1.26845	0.017482	26.7042	0.368042
ACKR3_VUN700	-5	0	YKDDDD	770.284	2.70999	30	1.28569	0.023961	27.0671	0.504442
ACKR3_VUN700	-5	0	YKDDDD	770.284	2.71678	120	1.32508	0.019057	27.8965	0.4012
ACKR3	0	6	DKDLHLF	887.462	6.46753	0	0	0	0	0	0	0	0	0
ACKR3	0	6	DKDLHLF	887.462	6.47319	0.5	1.80637	0.018562	31.6908	0.325649	0.017727	0.0161509	0.311	0.283349
ACKR3	0	6	DKDLHLF	887.462	6.47457	5	1.54798	0.02434	27.1576	0.427018	-0.021203	0.0216196	-0.371982	0.379292
ACKR3	0	6	DKDLHLF	887.462	6.46788	30	1.5391	0.023118	27.0017	0.405579	-0.04041	0.026266	-0.708947	0.460806
ACKR3	0	6	DKDLHLF	887.462	6.47959	120	1.58051	0.0603	27.7283	1.05789	-0.072913	0.0514271	-1.27918	0.90223
ACKR3_VUN700	0	6	DKDLHLF	887.462	6.46316	0	0	0	0	0
ACKR3_VUN700	0	6	DKDLHLF	887.462	6.46609	0.5	1.78865	0.022287	31.3798	0.391
ACKR3_VUN700	0	6	DKDLHLF	887.462	6.46803	5	1.56919	0.023284	27.5296	0.408491
ACKR3_VUN700	0	6	DKDLHLF	887.462	6.46468	30	1.5795	0.034034	27.7106	0.597088
ACKR3_VUN700	0	6	DKDLHLF	887.462	6.46117	120	1.65343	0.057017	29.0075	1.0003
ACKR3	7	16	DYSEPGQFSD	1144.44	5.62297	0	0	0	0	0	0	0	0	0
ACKR3	7	16	DYSEPGQFSD	1144.44	5.61787	0.5	3.80414	0.501684	50.0544	6.60111	-0.034279	0.179746	-0.451039	2.36508
ACKR3	7	16	DYSEPGQFSD	1144.44	5.61621	5	3.27244	0.429932	43.0585	5.657	-0.070599	0.180241	-0.928934	2.37159
ACKR3	7	16	DYSEPGQFSD	1144.44	5.614	30	3.31071	0.434896	43.562	5.72232	-0.059843	0.181227	-0.787408	2.38456
ACKR3	7	16	DYSEPGQFSD	1144.44	5.62443	120	3.51304	0.463145	46.2242	6.09401	-0.018341	0.181822	-0.241329	2.39239
ACKR3_VUN700	7	16	DYSEPGQFSD	1144.44	5.62069	0	0	0	0	0
ACKR3_VUN700	7	16	DYSEPGQFSD	1144.44	5.61958	0.5	3.83841	0.468799	50.5054	6.16841
ACKR3_VUN700	7	16	DYSEPGQFSD	1144.44	5.62388	5	3.34304	0.412513	43.9874	5.4278
ACKR3_VUN700	7	16	DYSEPGQFSD	1144.44	5.62011	30	3.37055	0.420815	44.3494	5.53704
ACKR3_VUN700	7	16	DYSEPGQFSD	1144.44	5.61991	120	3.53138	0.442176	46.4655	5.81811
ACKR3	9	16	SEPGQFSD	866.353	5.03981	0	0	0	0	0	0	0	0	0
ACKR3	9	16	SEPGQFSD	866.353	5.01353	0.5	2.92792	0.034832	51.367	0.611088	0.0366	0.0164093	0.642105	0.287882
ACKR3	9	16	SEPGQFSD	866.353	4.95649	5	2.51451	0.059437	44.1142	1.04275	0.005281	0.0310231	0.0926491	0.544266
ACKR3	9	16	SEPGQFSD	866.353	5.02871	30	2.54058	0.05439	44.5716	0.954211	0.043405	0.0245591	0.761491	0.430862
ACKR3	9	16	SEPGQFSD	866.353	5.03021	120	2.66979	0.08931	46.8384	1.56684	0.040262	0.0411949	0.706351	0.722717
ACKR3_VUN700	9	16	SEPGQFSD	866.353	5.03197	0	0	0	0	0
ACKR3_VUN700	9	16	SEPGQFSD	866.353	5.016	0.5	2.89132	0.032678	50.7249	0.573298
ACKR3_VUN700	9	16	SEPGQFSD	866.353	5.03614	5	2.50923	0.050416	44.0215	0.884491
ACKR3_VUN700	9	16	SEPGQFSD	866.353	5.02044	30	2.49718	0.030052	43.8101	0.527228
ACKR3_VUN700	9	16	SEPGQFSD	866.353	5.03779	120	2.62953	0.063217	46.1321	1.10907
ACKR3	11	16	PGQFSD	650.278	5.62273	0	0	0	0	0	0	0	0	0
ACKR3	11	16	PGQFSD	650.278	5.61747	0.5	1.79401	0.006835	47.2107	0.179868	-0.059423	0.0093423	-1.56376	0.24585
ACKR3	11	16	PGQFSD	650.278	5.61534	5	1.55519	0.022013	40.9259	0.579289	-0.052486	0.0334795	-1.38121	0.881039
ACKR3	11	16	PGQFSD	650.278	5.61438	30	1.59466	0.022912	41.9647	0.602947	-0.044438	0.0153466	-1.16942	0.403858
ACKR3	11	16	PGQFSD	650.278	5.62488	120	1.654	0.025403	43.5263	0.6685	-0.094817	0.0369463	-2.49518	0.97227
ACKR3_VUN700	11	16	PGQFSD	650.278	5.62095	0	0	0	0	0
ACKR3_VUN700	11	16	PGQFSD	650.278	5.61893	0.5	1.85343	0.01581	48.7744	0.416053
ACKR3_VUN700	11	16	PGQFSD	650.278	5.62376	5	1.60767	0.048777	42.3072	1.28361
ACKR3_VUN700	11	16	PGQFSD	650.278	5.62003	30	1.6391	0.008839	43.1342	0.232605
ACKR3_VUN700	11	16	PGQFSD	650.278	5.62211	120	1.74882	0.058765	46.0215	1.54645
ACKR3	17	22	ISWPCQ	733.334	6.88949	0	0	0	0	0	0	0	0	0
ACKR3	17	22	ISWPCQ	733.334	6.87557	0.5	2.2609	0.07652	59.4974	2.01368	-0.040538	0.0503088	-1.06679	1.32392
ACKR3	17	22	ISWPCQ	733.334	6.88101	5	1.96014	0.067186	51.5826	1.76805	-0.067264	0.0505337	-1.77011	1.32984
ACKR3	17	22	ISWPCQ	733.334	6.87232	30	1.9942	0.067469	52.4788	1.7755	-0.042947	0.0495709	-1.13018	1.3045
ACKR3	17	22	ISWPCQ	733.334	6.88369	120	2.08587	0.092151	54.8912	2.42503	-0.046314	0.0616485	-1.21879	1.62233
ACKR3_VUN700	17	22	ISWPCQ	733.334	6.88277	0	0	0	0	0
ACKR3_VUN700	17	22	ISWPCQ	733.334	6.87669	0.5	2.30144	0.085665	60.5642	2.25434
ACKR3_VUN700	17	22	ISWPCQ	733.334	6.88204	5	2.0274	0.075282	53.3527	1.98111
ACKR3_VUN700	17	22	ISWPCQ	733.334	6.87818	30	2.03714	0.073806	53.609	1.94226
ACKR3_VUN700	17	22	ISWPCQ	733.334	6.87602	120	2.13218	0.091678	56.11	2.41258
ACKR3	17	24	ISWPCQSS	907.398	6.61276	0	0	0	0	0	0	0	0	0
ACKR3	17	24	ISWPCQSS	907.398	6.60689	0.5	3.33398	0.150178	58.4908	2.6347	0.033901	0.048045	0.594754	0.842895
ACKR3	17	24	ISWPCQSS	907.398	6.61195	5	2.88106	0.034908	50.5449	0.612421	0.012713	0.0187096	0.223035	0.328238
ACKR3	17	24	ISWPCQSS	907.398	6.60364	30	2.91722	0.043953	51.1792	0.771105	-0.061979	0.0248975	-1.08735	0.436798
ACKR3	17	24	ISWPCQSS	907.398	6.61287	120	3.07169	0.099897	53.8892	1.75258	0.027212	0.0455261	0.477404	0.798704
ACKR3_VUN700	17	24	ISWPCQSS	907.398	6.61348	0	0	0	0	0
ACKR3_VUN700	17	24	ISWPCQSS	907.398	6.6079	0.5	3.30008	0.055152	57.8961	0.967579
ACKR3_VUN700	17	24	ISWPCQSS	907.398	6.61041	5	2.86835	0.040892	50.3219	0.717404
ACKR3_VUN700	17	24	ISWPCQSS	907.398	6.60775	30	2.97919	0.059051	52.2666	1.03598
ACKR3_VUN700	17	24	ISWPCQSS	907.398	6.6072	120	3.04447	0.096992	53.4118	1.70161
ACKR3	17	25	ISWPCQSSD	1022.42	6.62436	0	0	0	0	0	0	0	0	0
ACKR3	17	25	ISWPCQSSD	1022.42	6.62148	0.5	3.52975	0.153865	53.079	2.31376	0.046094	0.0781753	0.693143	1.17557
ACKR3	17	25	ISWPCQSSD	1022.42	6.62727	5	3.01063	0.150335	45.2727	2.26068	-0.056649	0.0738438	-0.851865	1.11043
ACKR3	17	25	ISWPCQSSD	1022.42	6.61612	30	3.03411	0.175129	45.6257	2.63352	-0.070958	0.0817403	-1.06704	1.22918
ACKR3	17	25	ISWPCQSSD	1022.42	6.62565	120	3.30029	0.173375	49.6285	2.60714	0.034694	0.0665212	0.521714	1.00032
ACKR3_VUN700	17	25	ISWPCQSSD	1022.42	6.62517	0	0	0	0	0
ACKR3_VUN700	17	25	ISWPCQSSD	1022.42	6.62329	0.5	3.48366	0.226068	52.3859	3.39952
ACKR3_VUN700	17	25	ISWPCQSSD	1022.42	6.62571	5	3.06728	0.166862	46.1245	2.5092
ACKR3_VUN700	17	25	ISWPCQSSD	1022.42	6.62237	30	3.10507	0.179715	46.6927	2.70248
ACKR3_VUN700	17	25	ISWPCQSSD	1022.42	6.62491	120	3.2656	0.133264	49.1067	2.00397
ACKR3	17	26	ISWPCQSSDC	1125.43	6.86022	0	0	0	0	0	0	0	0	0
ACKR3	17	26	ISWPCQSSDC	1125.43	6.8472	0.5	3.46315	0.291073	45.5678	3.82991	0.26234	0.1753	3.45184	2.30658
ACKR3	17	26	ISWPCQSSDC	1125.43	6.85285	5	2.98366	0.24063	39.2586	3.16618	0.026696	0.143436	0.351263	1.88731
ACKR3	17	26	ISWPCQSSDC	1125.43	6.84385	30	2.98139	0.219539	39.2289	2.88867	0.023274	0.137074	0.306237	1.80361
ACKR3	17	26	ISWPCQSSDC	1125.43	6.85482	120	3.19895	0.256145	42.0914	3.37033	0.147082	0.153407	1.93529	2.01851
ACKR3_VUN700	17	26	ISWPCQSSDC	1125.43	6.8549	0	0	0	0	0
ACKR3_VUN700	17	26	ISWPCQSSDC	1125.43	6.85148	0.5	3.20081	0.492404	42.1159	6.479
ACKR3_VUN700	17	26	ISWPCQSSDC	1125.43	6.85611	5	2.95696	0.35074	38.9074	4.615
ACKR3_VUN700	17	26	ISWPCQSSDC	1125.43	6.85283	30	2.95812	0.342005	38.9226	4.50007
ACKR3_VUN700	17	26	ISWPCQSSDC	1125.43	6.85106	120	3.05187	0.399342	40.1562	5.2545
ACKR3	17	26	ISWPCQSSDC	1239.48	6.20256	0	0	0	0	0	0	0	0	0
ACKR3	17	26	ISWPCQSSDC	1239.48	6.20412	0.5	3.99987	0.031303	52.6299	0.411882	-0.002697	0.0193222	-0.0354868	0.25424
ACKR3	17	26	ISWPCQSSDC	1239.48	6.20149	5	3.45442	0.049183	45.4529	0.647145	-0.04989	0.0167114	-0.656447	0.219887
ACKR3	17	26	ISWPCQSSDC	1239.48	6.19686	30	3.47388	0.050908	45.709	0.669842	-0.064642	0.0200273	-0.850553	0.263517
ACKR3	17	26	ISWPCQSSDC	1239.48	6.20865	120	3.67739	0.073692	48.3866	0.969632	-0.033221	0.0329713	-0.437118	0.433833
ACKR3_VUN700	17	26	ISWPCQSSDC	1239.48	6.199	0	0	0	0	0
ACKR3_VUN700	17	26	ISWPCQSSDC	1239.48	6.19841	0.5	4.00257	0.070711	52.6654	0.930408
ACKR3_VUN700	17	26	ISWPCQSSDC	1239.48	6.20091	5	3.50431	0.030662	46.1093	0.403447
ACKR3_VUN700	17	26	ISWPCQSSDC	1239.48	6.20016	30	3.53852	0.048303	46.5595	0.635566
ACKR3_VUN700	17	26	ISWPCQSSDC	1239.48	6.1971	120	3.71061	0.097154	48.8238	1.27834
ACKR3	23	30	SSDCIVVD	894.387	5.49265	0	0	0	0	0	0	0	0	0
ACKR3	23	30	SSDCIVVD	894.387	5.47705	0.5	3.51046	0.014586	52.7889	0.219338	0.270121	0.0122128	4.06197	0.183651
ACKR3	23	30	SSDCIVVD	894.387	5.4756	5	3.03819	0.025533	45.6871	0.383955	-0.111393	0.0101201	-1.67508	0.152182
ACKR3	23	30	SSDCIVVD	894.387	5.48173	30	3.0383	0.02752	45.6887	0.413835	-0.134486	0.0153529	-2.02235	0.230871
ACKR3	23	30	SSDCIVVD	894.387	5.48734	120	3.27581	0.076259	49.2603	1.14675	-0.034967	0.0380721	-0.52582	0.572512
ACKR3_VUN700	23	30	SSDCIVVD	894.387	5.48842	0	0	0	0	0
ACKR3_VUN700	23	30	SSDCIVVD	894.387	5.47813	0.5	3.24034	0.037213	48.7269	0.559594
ACKR3_VUN700	23	30	SSDCIVVD	894.387	5.47938	5	3.14959	0.017758	47.3622	0.267038
ACKR3_VUN700	23	30	SSDCIVVD	894.387	5.48175	30	3.17278	0.039331	47.711	0.591444
ACKR3_VUN700	23	30	SSDCIVVD	894.387	5.48049	120	3.31078	0.099739	49.7861	1.49983
ACKR3	25	30	DCIVVD	720.323	5.44709	0	0	0	0	0	0	0	0	0
ACKR3	25	30	DCIVVD	720.323	5.4328	0.5	2.7795	0.008417	58.5159	0.1772	0.497936	0.00767807	10.4829	0.161644
ACKR3	25	30	DCIVVD	720.323	5.42817	5	2.3643	0.011049	49.7747	0.232611	-0.09089	0.00614906	-1.91347	0.129454
ACKR3	25	30	DCIVVD	720.323	5.43698	30	2.40579	0.012366	50.6483	0.260337	-0.090176	0.0133854	-1.89844	0.281797
ACKR3	25	30	DCIVVD	720.323	5.44137	120	2.54042	0.061531	53.4824	1.29539	0.001808	0.0305463	0.0380632	0.64308
ACKR3_VUN700	25	30	DCIVVD	720.323	5.44291	0	0	0	0	0
ACKR3_VUN700	25	30	DCIVVD	720.323	5.43737	0.5	2.28157	0.016098	48.033	0.338905
ACKR3_VUN700	25	30	DCIVVD	720.323	5.43301	5	2.45519	0.009812	51.6882	0.206568
ACKR3_VUN700	25	30	DCIVVD	720.323	5.43855	30	2.49597	0.030848	52.5468	0.649432
ACKR3_VUN700	25	30	DCIVVD	720.323	5.44036	120	2.53861	0.04725	53.4444	0.994737
ACKR3	26	31	CIVVDT	649.322	5.40747	0	0	0	0	0	0	0	0	0
ACKR3	26	31	CIVVDT	649.322	5.39363	0.5	2.88534	0.01875	60.744	0.394737	0.504477	0.0127944	10.6206	0.269355
ACKR3	26	31	CIVVDT	649.322	5.38559	5	2.47329	0.00827	52.0693	0.174105	-0.106616	0.00564601	-2.24455	0.118863
ACKR3	26	31	CIVVDT	649.322	5.40083	30	2.52668	0.011211	53.1933	0.236021	-0.09638	0.0132105	-2.02905	0.278116
ACKR3	26	31	CIVVDT	649.322	5.40179	120	2.67238	0.077749	56.2607	1.63682	-0.028881	0.0326862	-0.608021	0.688131
ACKR3_VUN700	26	31	CIVVDT	649.322	5.40199	0	0	0	0	0
ACKR3_VUN700	26	31	CIVVDT	649.322	5.39454	0.5	2.38086	0.02624	50.1235	0.552421
ACKR3_VUN700	26	31	CIVVDT	649.322	5.39072	5	2.57991	0.011737	54.3139	0.247095
ACKR3_VUN700	26	31	CIVVDT	649.322	5.39874	30	2.62306	0.032639	55.2223	0.687137
ACKR3_VUN700	26	31	CIVVDT	649.322	5.40007	120	2.70126	0.040244	56.8687	0.847242
ACKR3	27	33	IVVDTVM	776.422	6.39459	0	0	0	0	0	0	0	0	0
ACKR3	27	33	IVVDTVM	776.422	6.38947	0.5	3.33318	0.03512	58.4769	0.61614	0.81439	0.019606	14.2875	0.343964
ACKR3	27	33	IVVDTVM	776.422	6.39026	5	2.86553	0.050855	50.2724	0.892193	-0.051613	0.020437	-0.905491	0.358544
ACKR3	27	33	IVVDTVM	776.422	6.38732	30	2.87624	0.023998	50.4604	0.421018	-0.15919	0.0163132	-2.79281	0.286197
ACKR3	27	33	IVVDTVM	776.422	6.39489	120	3.07924	0.081297	54.0218	1.42626	-0.039692	0.0318045	-0.696351	0.557974
ACKR3_VUN700	27	33	IVVDTVM	776.422	6.394	0	0	0	0	0
ACKR3_VUN700	27	33	IVVDTVM	776.422	6.38878	0.5	2.51879	0.041646	44.1894	0.730632
ACKR3_VUN700	27	33	IVVDTVM	776.422	6.3919	5	2.91714	0.029564	51.1779	0.518667
ACKR3_VUN700	27	33	IVVDTVM	776.422	6.3892	30	3.03544	0.042551	53.2532	0.746509
ACKR3_VUN700	27	33	IVVDTVM	776.422	6.38438	120	3.11893	0.05531	54.7181	0.970351
ACKR3	31	40	TVMCPNMPQK	1148.53	5.2429	0	0	0	0	0	0	0	0	0
ACKR3	31	40	TVMCPNMPQK	1148.53	5.23103	0.5	3.85097	0.062848	57.9094	0.945083	0.98588	0.0184173	14.8253	0.276952
ACKR3	31	40	TVMCPNMPQK	1148.53	5.1972	5	3.21503	0.046602	48.3464	0.700782	0.274115	0.0238013	4.12203	0.357914
ACKR3	31	40	TVMCPNMPQK	1148.53	5.23715	30	3.38732	0.048655	50.9371	0.731654	0.169554	0.020903	2.54968	0.314331
ACKR3	31	40	TVMCPNMPQK	1148.53	5.24191	120	3.65735	0.094057	54.9977	1.41439	0.234005	0.0341142	3.51887	0.512996
ACKR3_VUN700	31	40	TVMCPNMPQK	1148.53	5.23593	0	0	0	0	0
ACKR3_VUN700	31	40	TVMCPNMPQK	1148.53	5.23462	0.5	2.86509	0.024455	43.0841	0.367744
ACKR3_VUN700	31	40	TVMCPNMPQK	1148.53	5.23424	5	2.94092	0.05552	44.2243	0.834887
ACKR3_VUN700	31	40	TVMCPNMPQK	1148.53	5.23616	30	3.21776	0.048865	48.3874	0.734812
ACKR3_VUN700	31	40	TVMCPNMPQK	1148.53	5.23891	120	3.42334	0.076732	51.4789	1.15386
ACKR3	33	40	MCPNMPQK	948.41	5.24244	0	0	0	0	0	0	0	0	0
ACKR3	33	40	MCPNMPQK	948.41	5.23451	0.5	2.88358	0.030295	60.707	0.637789	0.740796	0.0194657	15.5957	0.409804
ACKR3	33	40	MCPNMPQK	948.41	5.20274	5	2.3574	0.04774	49.6294	1.00505	0.179487	0.041481	3.77867	0.873284
ACKR3	33	40	MCPNMPQK	948.41	5.24056	30	2.43342	0.052426	51.2298	1.10371	0.030286	0.0309047	0.6376	0.650626
ACKR3	33	40	MCPNMPQK	948.41	5.24324	120	2.81953	0.110141	59.3586	2.31876	0.322813	0.048834	6.79606	1.02808
ACKR3_VUN700	33	40	MCPNMPQK	948.41	5.23817	0	0	0	0	0
ACKR3_VUN700	33	40	MCPNMPQK	948.41	5.23599	0.5	2.14279	0.035114	45.1113	0.739242
ACKR3_VUN700	33	40	MCPNMPQK	948.41	5.23377	5	2.17791	0.078844	45.8507	1.65987
ACKR3_VUN700	33	40	MCPNMPQK	948.41	5.23814	30	2.40313	0.053247	50.5922	1.12099
ACKR3_VUN700	33	40	MCPNMPQK	948.41	5.24248	120	2.49672	0.073167	52.5625	1.54036
ACKR3	44	49	LYTLSF	743.397	7.88491	0	0	0	0	0	0	0	0	0
ACKR3	44	49	LYTLSF	743.397	7.88719	0.5	0.025065	0.014682	0.527684	0.309095	0.01257	1.72777	0.264632	36.3742
ACKR3	44	49	LYTLSF	743.397	7.88911	5	0.15505	0.013091	3.26421	0.2756	0.117248	0.571323	2.46838	12.0278
ACKR3	44	49	LYTLSF	743.397	7.87953	30	0.467824	0.012568	9.84893	0.264589	0.422224	0.482218	8.88893	10.152
ACKR3	44	49	LYTLSF	743.397	7.87338	120	1.0387	0.065969	21.8673	1.38882	0.964978	0.285548	20.3153	6.01153
ACKR3_VUN700	44	49	LYTLSF	743.397	7.87446	0	0	0	0	0
ACKR3_VUN700	44	49	LYTLSF	743.397	7.87236	0.5	0.012495	0.02031	0.263053	0.427579
ACKR3_VUN700	44	49	LYTLSF	743.397	7.8762	5	0.037802	0.02136	0.795832	0.449684
ACKR3_VUN700	44	49	LYTLSF	743.397	7.87885	30	0.0456	0.021955	0.96	0.462211
ACKR3_VUN700	44	49	LYTLSF	743.397	7.88275	120	0.073719	0.020523	1.55198	0.432063
ACKR3	54	61	IFVIGMIA	863.506	8.39261	0	0	0	0	0	0	0	0	0
ACKR3	54	61	IFVIGMIA	863.506	8.39479	0.5	0.080947	0.026493	1.21725	0.398391	0.098379	1.30857	1.47938	19.6778
ACKR3	54	61	IFVIGMIA	863.506	8.39757	5	0.042654	0.023269	0.641414	0.34991	0.0482	4.46028	0.724812	67.0719
ACKR3	54	61	IFVIGMIA	863.506	8.39302	30	0.082316	0.017084	1.23783	0.256902	0.04525	0.619031	0.680451	9.30873
ACKR3	54	61	IFVIGMIA	863.506	8.3922	120	0.149594	0.028914	2.24953	0.434797	0.14049	2.88719	2.11263	43.4164
ACKR3_VUN700	54	61	IFVIGMIA	863.506	8.38775	0	0	0	0	0
ACKR3_VUN700	54	61	IFVIGMIA	863.506	8.39041	0.5	-0.017432	0.022086	-0.262135	0.33212
ACKR3_VUN700	54	61	IFVIGMIA	863.506	8.38702	5	-0.005546	0.024551	-0.0833985	0.369188
ACKR3_VUN700	54	61	IFVIGMIA	863.506	8.39635	30	0.037066	0.021617	0.557383	0.325068
ACKR3_VUN700	54	61	IFVIGMIA	863.506	8.39875	120	0.009104	0.026226	0.136902	0.394376
ACKR3	56	61	VIGMIA	603.353	6.5245	0	0	0	0	0	0	0	0	0
ACKR3	56	61	VIGMIA	603.353	6.52566	0.5	0.008463	0.007406	0.178168	0.155916	0.000153	1.09423	0.00322105	23.0365
ACKR3	56	61	VIGMIA	603.353	6.52698	5	0.01391	0.009509	0.292842	0.200189	-0.014221	0.690951	-0.299389	14.5463
ACKR3	56	61	VIGMIA	603.353	6.52281	30	0.028913	0.007017	0.608695	0.147726	0.012817	0.838036	0.269832	17.6429
ACKR3	56	61	VIGMIA	603.353	6.53017	120	0.074795	0.013371	1.57463	0.281495	0.040061	0.211121	0.843389	4.44464
ACKR3_VUN700	56	61	VIGMIA	603.353	6.523	0	0	0	0	0
ACKR3_VUN700	56	61	VIGMIA	603.353	6.52419	0.5	0.00831	0.005459	0.174947	0.114926
ACKR3_VUN700	56	61	VIGMIA	603.353	6.52527	5	0.028131	0.002826	0.592232	0.0594947
ACKR3_VUN700	56	61	VIGMIA	603.353	6.52417	30	0.016096	0.012911	0.338863	0.271811
ACKR3_VUN700	56	61	VIGMIA	603.353	6.51906	120	0.034734	0.003901	0.731242	0.0821263
ACKR3	60	65	IANSVV	602.351	5.07371	0	0	0	0	0	0	0	0	0
ACKR3	60	65	IANSVV	602.351	5.05491	0.5	0.131706	0.013413	2.77276	0.282379	0.019895	0.241451	0.418842	5.08319
ACKR3	60	65	IANSVV	602.351	5.03154	5	0.182736	0.01312	3.84707	0.276211	0.058863	0.122664	1.23922	2.58241
ACKR3	60	65	IANSVV	602.351	5.06848	30	0.303669	0.022743	6.39303	0.4788	0.153488	0.154724	3.23133	3.25735
ACKR3	60	65	IANSVV	602.351	5.06591	120	0.384633	0.021872	8.09754	0.460463	0.295258	0.194811	6.21596	4.10129
ACKR3_VUN700	60	65	IANSVV	602.351	5.06855	0	0	0	0	0
ACKR3_VUN700	60	65	IANSVV	602.351	5.05708	0.5	0.111811	0.024478	2.35392	0.515326
ACKR3_VUN700	60	65	IANSVV	602.351	5.0723	5	0.123873	0.01232	2.60785	0.259368
ACKR3_VUN700	60	65	IANSVV	602.351	5.06026	30	0.150181	0.020333	3.16171	0.428063
ACKR3_VUN700	60	65	IANSVV	602.351	5.07563	120	0.089375	0.016653	1.88158	0.350589
ACKR3	64	69	VVVWVN	715.414	6.65063	0	0	0	0	0	0	0	0	0
ACKR3	64	69	VVVWVN	715.414	6.65064	0.5	0.15353	0.014443	3.23221	0.304063	-0.071001	0.160626	-1.49476	3.3816
ACKR3	64	69	VVVWVN	715.414	6.65201	5	0.579551	0.010947	12.2011	0.230463	0.037955	0.0677957	0.799053	1.42728
ACKR3	64	69	VVVWVN	715.414	6.64587	30	0.785769	0.012242	16.5425	0.257726	0.142387	0.0401576	2.99762	0.845422
ACKR3	64	69	VVVWVN	715.414	6.65422	120	0.924164	0.032416	19.4561	0.682442	0.195608	0.0469973	4.11806	0.989417
ACKR3_VUN700	64	69	VVVWVN	715.414	6.64983	0	0	0	0	0
ACKR3_VUN700	64	69	VVVWVN	715.414	6.65121	0.5	0.224531	0.029233	4.72697	0.615432
ACKR3_VUN700	64	69	VVVWVN	715.414	6.6515	5	0.541596	0.035264	11.402	0.7424
ACKR3_VUN700	64	69	VVVWVN	715.414	6.65033	30	0.643382	0.023813	13.5449	0.501326
ACKR3_VUN700	64	69	VVVWVN	715.414	6.64529	120	0.728556	0.022789	15.338	0.479768
ACKR3	70	82	IQAKTTGYDTHCY	1557.7	4.63428	0	0	0	0	0	0	0	0	0
ACKR3	70	82	IQAKTTGYDTHCY	1557.7	4.60171	0.5	4.26955	0.044716	37.4522	0.392246	0.057223	0.0210843	0.501956	0.18495
ACKR3	70	82	IQAKTTGYDTHCY	1557.7	4.59312	5	3.55629	0.03187	31.1955	0.279561	-0.148339	0.00901584	-1.30122	0.0790864
ACKR3	70	82	IQAKTTGYDTHCY	1557.7	4.62508	30	3.64552	0.026828	31.9782	0.235333	-0.114525	0.0147494	-1.00461	0.129381
ACKR3	70	82	IQAKTTGYDTHCY	1557.7	4.61416	120	3.90775	0.110996	34.2785	0.973649	0.047652	0.0348607	0.418	0.305796
ACKR3_VUN700	70	82	IQAKTTGYDTHCY	1557.7	4.6196	0	0	0	0	0
ACKR3_VUN700	70	82	IQAKTTGYDTHCY	1557.7	4.60549	0.5	4.21233	0.077082	36.9502	0.676158
ACKR3_VUN700	70	82	IQAKTTGYDTHCY	1557.7	4.63747	5	3.70463	0.003659	32.4968	0.0320965
ACKR3_VUN700	70	82	IQAKTTGYDTHCY	1557.7	4.60179	30	3.76004	0.048062	32.9828	0.421596
ACKR3_VUN700	70	82	IQAKTTGYDTHCY	1557.7	4.64553	120	3.8601	0.078016	33.8605	0.684351
ACKR3	76	82	GYDTHCY	915.33	4.826	0	0	0	0	0	0	0	0	0
ACKR3	76	82	GYDTHCY	915.33	4.77387	0.5	1.76339	0.034724	30.9366	0.609193	0.015586	0.0350805	0.273439	0.615448
ACKR3	76	82	GYDTHCY	915.33	4.7398	5	1.39665	0.035919	24.5026	0.630158	-0.044851	0.0280167	-0.78686	0.491521
ACKR3	76	82	GYDTHCY	915.33	4.80901	30	1.43403	0.047244	25.1585	0.828842	-0.073996	0.0407541	-1.29818	0.714984
ACKR3	76	82	GYDTHCY	915.33	4.79101	120	1.61745	0.040871	28.3763	0.717035	-0.061297	0.0417497	-1.07539	0.732451
ACKR3_VUN700	76	82	GYDTHCY	915.33	4.82151	0	0	0	0	0
ACKR3_VUN700	76	82	GYDTHCY	915.33	4.77149	0.5	1.7478	0.050743	30.6632	0.890228
ACKR3_VUN700	76	82	GYDTHCY	915.33	4.8531	5	1.4415	0.016021	25.2895	0.28107
ACKR3_VUN700	76	82	GYDTHCY	915.33	4.78982	30	1.50803	0.036178	26.4566	0.634702
ACKR3_VUN700	76	82	GYDTHCY	915.33	4.84964	120	1.67874	0.055792	29.4516	0.978807
ACKR3	83	89	ILNLAIA	727.471	7.15142	0	0	0	0	0	0	0	0	0
ACKR3	83	89	ILNLAIA	727.471	7.14407	0.5	0.022526	0.009666	0.395193	0.169579	0.016667	1.37552	0.292404	24.132
ACKR3	83	89	ILNLAIA	727.471	7.14246	5	0.0231	0.009074	0.405263	0.159193	0.006057	0.475411	0.106263	8.34055
ACKR3	83	89	ILNLAIA	727.471	7.1411	30	0.033404	0.008766	0.586035	0.153789	-0.00021	0.347948	-0.00368421	6.10434
ACKR3	83	89	ILNLAIA	727.471	7.14787	120	0.077834	0.010301	1.36551	0.180719	-0.074953	0.169112	-1.31496	2.96687
ACKR3_VUN700	83	89	ILNLAIA	727.471	7.14473	0	0	0	0	0
ACKR3_VUN700	83	89	ILNLAIA	727.471	7.14077	0.5	0.005859	0.007657	0.102789	0.134333
ACKR3_VUN700	83	89	ILNLAIA	727.471	7.14256	5	0.017043	0.004564	0.299	0.0800702
ACKR3_VUN700	83	89	ILNLAIA	727.471	7.14631	30	0.033614	0.00768	0.589719	0.134737
ACKR3_VUN700	83	89	ILNLAIA	727.471	7.14153	120	0.152787	0.016085	2.68047	0.282193
ACKR3	86	91	LAIADL	615.371	7.10197	0	0	0	0	0	0	0	0	0
ACKR3	86	91	LAIADL	615.371	7.09366	0.5	0.03699	0.009037	0.778737	0.190253	-0.010793	0.385777	-0.227221	8.12162
ACKR3	86	91	LAIADL	615.371	7.09173	5	0.121292	0.018124	2.55352	0.381558	0.034373	0.261565	0.723642	5.50663
ACKR3	86	91	LAIADL	615.371	7.09012	30	0.117197	0.011263	2.46731	0.237116	0.12532	2.18727	2.63832	46.0477
ACKR3	86	91	LAIADL	615.371	7.09776	120	0.181983	0.009634	3.83122	0.202821	0.192902	1.34265	4.06109	28.2663
ACKR3_VUN700	86	91	LAIADL	615.371	7.09403	0	0	0	0	0
ACKR3_VUN700	86	91	LAIADL	615.371	7.09183	0.5	0.047783	0.014266	1.00596	0.300337
ACKR3_VUN700	86	91	LAIADL	615.371	7.093	5	0.086919	0.01866	1.82987	0.392842
ACKR3_VUN700	86	91	LAIADL	615.371	7.09474	30	-0.008123	0.01775	-0.171011	0.373684
ACKR3_VUN700	86	91	LAIADL	615.371	7.09052	120	-0.010919	0.014649	-0.229874	0.3084
ACKR3	90	95	DLWVVL	744.429	8.79664	0	0	0	0	0	0	0	0	0
ACKR3	90	95	DLWVVL	744.429	8.7951	0.5	0.084433	0.044898	1.77754	0.945221	-0.000882	0.665499	-0.0185684	14.0105
ACKR3	90	95	DLWVVL	744.429	8.79799	5	0.027471	0.02432	0.578337	0.512	-0.069913	0.939778	-1.47185	19.7848
ACKR3	90	95	DLWVVL	744.429	8.79242	30	0.231175	0.041426	4.86684	0.872126	0.078795	0.272494	1.65884	5.73671
ACKR3	90	95	DLWVVL	744.429	8.78937	120	0.288493	0.052592	6.07354	1.1072	0.097322	0.24235	2.04888	5.10211
ACKR3_VUN700	90	95	DLWVVL	744.429	8.78466	0	0	0	0	0
ACKR3_VUN700	90	95	DLWVVL	744.429	8.78682	0.5	0.085315	0.034139	1.79611	0.718716
ACKR3_VUN700	90	95	DLWVVL	744.429	8.78203	5	0.097384	0.030708	2.05019	0.646484
ACKR3_VUN700	90	95	DLWVVL	744.429	8.79151	30	0.15238	0.031281	3.208	0.658547
ACKR3_VUN700	90	95	DLWVVL	744.429	8.81813	120	0.191171	0.030528	4.02465	0.642695
ACKR3	95	100	LTIPVW	728.434	8.14999	0	0	0	0	0	0	0	0	0
ACKR3	95	100	LTIPVW	728.434	8.15376	0.5	0.050664	0.010571	1.33326	0.278184	-0.04829	0.251516	-1.27079	6.61885
ACKR3	95	100	LTIPVW	728.434	8.15634	5	0.11688	0.010781	3.07579	0.283711	0.029568	0.292765	0.778105	7.70433
ACKR3	95	100	LTIPVW	728.434	8.14789	30	0.17722	0.012589	4.66368	0.331289	-0.001919	0.151775	-0.0505	3.99407
ACKR3	95	100	LTIPVW	728.434	8.14389	120	0.256553	0.020339	6.75139	0.535237	0.061524	0.105576	1.61905	2.77832
ACKR3_VUN700	95	100	LTIPVW	728.434	8.1408	0	0	0	0	0
ACKR3_VUN700	95	100	LTIPVW	728.434	8.13893	0.5	0.098954	0.013898	2.60405	0.365737
ACKR3_VUN700	95	100	LTIPVW	728.434	8.14029	5	0.087312	0.02426	2.29768	0.638421
ACKR3_VUN700	95	100	LTIPVW	728.434	8.14738	30	0.179139	0.024027	4.71418	0.632289
ACKR3_VUN700	95	100	LTIPVW	728.434	8.14903	120	0.195029	0.013598	5.13234	0.357842
ACKR3	95	102	LTIPVWVV	926.571	8.58684	0	0	0	0	0	0	0	0	0
ACKR3	95	102	LTIPVWVV	926.571	8.58444	0.5	0.069652	0.056512	1.22196	0.991439	0.037023	1.3853	0.649526	24.3034
ACKR3	95	102	LTIPVWVV	926.571	8.58692	5	0.132124	0.079928	2.31796	1.40225	0.040304	0.912835	0.707088	16.0146
ACKR3	95	102	LTIPVWVV	926.571	8.58447	30	0.099739	0.06787	1.74981	1.1907	0.054945	1.17441	0.963947	20.6037
ACKR3	95	102	LTIPVWVV	926.571	8.58695	120	0.103849	0.059031	1.82191	1.03563	0.087568	2.89518	1.53628	50.7926
ACKR3_VUN700	95	102	LTIPVWVV	926.571	8.57967	0	0	0	0	0
ACKR3_VUN700	95	102	LTIPVWVV	926.571	8.58394	0.5	0.032629	0.036637	0.572439	0.642754
ACKR3_VUN700	95	102	LTIPVWVV	926.571	8.58007	5	0.09182	0.062768	1.61088	1.10119
ACKR3_VUN700	95	102	LTIPVWVV	926.571	8.5876	30	0.044794	0.042876	0.78586	0.752211
ACKR3_VUN700	95	102	LTIPVWVV	926.571	8.6049	120	0.016281	0.046219	0.285632	0.81086
ACKR3	95	103	LTIPVWVVS	1013.6	8.48934	0	0	0	0	0	0	0	0	0
ACKR3	95	103	LTIPVWVVS	1013.6	8.48587	0.5	0.070486	0.055147	1.05994	0.829278	0.004704	1.16468	0.0707368	17.514
ACKR3	95	103	LTIPVWVVS	1013.6	8.48871	5	0.158733	0.051336	2.38696	0.77197	0.045336	0.57128	0.681744	8.59068
ACKR3	95	103	LTIPVWVVS	1013.6	8.48869	30	0.309531	0.04709	4.6546	0.70812	0.11123	0.319883	1.67263	4.81027
ACKR3	95	103	LTIPVWVVS	1013.6	8.49023	120	0.609346	0.072071	9.1631	1.08377	0.363495	0.227284	5.46609	3.41781
ACKR3_VUN700	95	103	LTIPVWVVS	1013.6	8.48325	0	0	0	0	0
ACKR3_VUN700	95	103	LTIPVWVVS	1013.6	8.4861	0.5	0.065782	0.056754	0.989203	0.853444
ACKR3_VUN700	95	103	LTIPVWVVS	1013.6	8.47903	5	0.113397	0.053401	1.70522	0.803023
ACKR3_VUN700	95	103	LTIPVWVVS	1013.6	8.491	30	0.198301	0.0558	2.98197	0.839098
ACKR3_VUN700	95	103	LTIPVWVVS	1013.6	8.48333	120	0.245851	0.047716	3.69701	0.717534
ACKR3	95	104	LTIPVWVVSL	1126.69	8.8863	0	0	0	0	0	0	0	0	0
ACKR3	95	104	LTIPVWVVSL	1126.69	8.88641	0.5	0.098824	0.026132	1.30032	0.343842	0.058425	0.707571	0.76875	9.31015
ACKR3	95	104	LTIPVWVVSL	1126.69	8.889	5	0.162353	0.054507	2.13622	0.717197	0.063906	0.540327	0.840868	7.10957
ACKR3	95	104	LTIPVWVVSL	1126.69	8.88213	30	0.391149	0.058204	5.1467	0.765842	0.265879	0.513461	3.49841	6.75607
ACKR3	95	104	LTIPVWVVSL	1126.69	8.87503	120	0.726765	0.109956	9.5627	1.44679	0.559207	0.290444	7.35799	3.82163
ACKR3_VUN700	95	104	LTIPVWVVSL	1126.69	8.86864	0	0	0	0	0
ACKR3_VUN700	95	104	LTIPVWVVSL	1126.69	8.87315	0.5	0.040399	0.026514	0.531566	0.348868
ACKR3_VUN700	95	104	LTIPVWVVSL	1126.69	8.86807	5	0.098447	0.041679	1.29536	0.548408
ACKR3_VUN700	95	104	LTIPVWVVSL	1126.69	8.88183	30	0.12527	0.061561	1.64829	0.810013
ACKR3_VUN700	95	104	LTIPVWVVSL	1126.69	8.91695	120	0.167558	0.041542	2.20471	0.546605
ACKR3	96	102	TIPVWVV	813.487	8.11444	0	0	0	0	0	0	0	0	0
ACKR3	96	102	TIPVWVV	813.487	8.11766	0.5	0.081612	0.014446	1.71815	0.304126	0.006934	0.450306	0.145979	9.48013
ACKR3	96	102	TIPVWVV	813.487	8.12105	5	0.153147	0.011051	3.22415	0.232653	0.068902	0.356016	1.45057	7.49506
ACKR3	96	102	TIPVWVV	813.487	8.11223	30	0.240781	0.010018	5.06907	0.210905	0.106609	0.239437	2.2444	5.04078
ACKR3	96	102	TIPVWVV	813.487	8.10728	120	0.352153	0.031842	7.41375	0.670358	0.19422	0.238869	4.08884	5.02882
ACKR3_VUN700	96	102	TIPVWVV	813.487	8.10436	0	0	0	0	0
ACKR3_VUN700	96	102	TIPVWVV	813.487	8.10408	0.5	0.074678	0.030921	1.57217	0.650968
ACKR3_VUN700	96	102	TIPVWVV	813.487	8.10371	5	0.084245	0.02937	1.77358	0.618316
ACKR3_VUN700	96	102	TIPVWVV	813.487	8.11041	30	0.134172	0.031637	2.82467	0.666042
ACKR3_VUN700	96	102	TIPVWVV	813.487	8.1136	120	0.157933	0.034918	3.32491	0.735116
ACKR3	98	104	PVWVVSL	799.471	8.48834	0	0	0	0	0	0	0	0	0
ACKR3	98	104	PVWVVSL	799.471	8.48453	0.5	0.100659	0.036256	2.11914	0.763284	0.085167	1.74712	1.79299	36.7815
ACKR3	98	104	PVWVVSL	799.471	8.48878	5	0.116499	0.017374	2.45261	0.365768	0.0619	0.528906	1.30316	11.1349
ACKR3	98	104	PVWVVSL	799.471	8.48841	30	0.219407	0.019984	4.61909	0.420716	0.152717	0.418196	3.21509	8.80413
ACKR3	98	104	PVWVVSL	799.471	8.48995	120	0.515261	0.04985	10.8476	1.04947	0.34801	0.272261	7.32653	5.73181
ACKR3_VUN700	98	104	PVWVVSL	799.471	8.48204	0	0	0	0	0
ACKR3_VUN700	98	104	PVWVVSL	799.471	8.48585	0.5	0.015492	0.026485	0.326147	0.557579
ACKR3_VUN700	98	104	PVWVVSL	799.471	8.47805	5	0.054599	0.027706	1.14945	0.583284
ACKR3_VUN700	98	104	PVWVVSL	799.471	8.4919	30	0.06669	0.02722	1.404	0.573053
ACKR3_VUN700	98	104	PVWVVSL	799.471	8.50114	120	0.167251	0.042564	3.52107	0.896084
ACKR3	105	115	VQHNQWPMGEL	1338.63	7.07946	0	0	0	0	0	0	0	0	0
ACKR3	105	115	VQHNQWPMGEL	1338.63	7.06604	0.5	2.47954	0.019504	29.0005	0.228117	0.462746	0.0109875	5.41223	0.128509
ACKR3	105	115	VQHNQWPMGEL	1338.63	7.06265	5	2.84045	0.039526	33.2216	0.462292	0.148828	0.0144228	1.74068	0.168687
ACKR3	105	115	VQHNQWPMGEL	1338.63	7.06135	30	2.93265	0.046059	34.3	0.538702	-0.107738	0.0162249	-1.26009	0.189764
ACKR3	105	115	VQHNQWPMGEL	1338.63	7.07287	120	3.06602	0.098196	35.8599	1.14849	0.004694	0.0406767	0.0549006	0.475751
ACKR3_VUN700	105	115	VQHNQWPMGEL	1338.63	7.06902	0	0	0	0	0
ACKR3_VUN700	105	115	VQHNQWPMGEL	1338.63	7.06352	0.5	2.0168	0.015472	23.5883	0.180959
ACKR3_VUN700	105	115	VQHNQWPMGEL	1338.63	7.06397	5	2.69162	0.010206	31.481	0.119368
ACKR3_VUN700	105	115	VQHNQWPMGEL	1338.63	7.06407	30	3.04039	0.01238	35.5601	0.144795
ACKR3_VUN700	105	115	VQHNQWPMGEL	1338.63	7.06034	120	3.06133	0.076769	35.805	0.897883
ACKR3	108	115	NQWPMGEL	974.44	7.65481	0	0	0	0	0	0	0	0	0
ACKR3	108	115	NQWPMGEL	974.44	7.568	0.5	1.88147	0.092479	33.0082	1.62244	0.264365	0.075913	4.63798	1.33181
ACKR3	108	115	NQWPMGEL	974.44	7.567	5	2.14369	0.087149	37.6085	1.52893	0.109223	0.0598201	1.91619	1.04947
ACKR3	108	115	NQWPMGEL	974.44	7.56169	30	2.2521	0.112614	39.5105	1.97568	-0.018634	0.0516738	-0.326912	0.906557
ACKR3	108	115	NQWPMGEL	974.44	7.5672	120	2.31774	0.133175	40.6621	2.3364	0.000131	0.0676229	0.00229825	1.18637
ACKR3_VUN700	108	115	NQWPMGEL	974.44	7.56283	0	0	0	0	0
ACKR3_VUN700	108	115	NQWPMGEL	974.44	7.54609	0.5	1.6171	0.093552	28.3702	1.64126
ACKR3_VUN700	108	115	NQWPMGEL	974.44	7.56401	5	2.03446	0.089278	35.6923	1.56628
ACKR3_VUN700	108	115	NQWPMGEL	974.44	7.56198	30	2.27073	0.029587	39.8374	0.51907
ACKR3_VUN700	108	115	NQWPMGEL	974.44	7.56258	120	2.31761	0.082636	40.6598	1.44975
ACKR3	116	124	TCKVTHLIF	1061.58	6.57135	0	0	0	0	0	0	0	0	0
ACKR3	116	124	TCKVTHLIF	1061.58	6.57198	0.5	0.298924	0.066522	3.93321	0.875289	0.135136	0.315066	1.77811	4.14561
ACKR3	116	124	TCKVTHLIF	1061.58	6.57928	5	0.438472	0.040477	5.76937	0.532592	0.236291	0.179813	3.10909	2.36596
ACKR3	116	124	TCKVTHLIF	1061.58	6.56762	30	0.805912	0.04457	10.6041	0.586447	0.375565	0.166628	4.94164	2.19247
ACKR3	116	124	TCKVTHLIF	1061.58	6.57697	120	1.47337	0.07613	19.3865	1.00171	0.946029	0.0935022	12.4477	1.23029
ACKR3_VUN700	116	124	TCKVTHLIF	1061.58	6.57191	0	0	0	0	0
ACKR3_VUN700	116	124	TCKVTHLIF	1061.58	6.5743	0.5	0.163788	0.03653	2.15511	0.480658
ACKR3_VUN700	116	124	TCKVTHLIF	1061.58	6.57182	5	0.202181	0.031198	2.66028	0.4105
ACKR3_VUN700	116	124	TCKVTHLIF	1061.58	6.57056	30	0.430347	0.067643	5.66246	0.890039
ACKR3_VUN700	116	124	TCKVTHLIF	1061.58	6.56474	120	0.527344	0.041095	6.93874	0.540724
ACKR3	119	124	VTHLIF	729.429	7.02014	0	0	0	0	0	0	0	0	0
ACKR3	119	124	VTHLIF	729.429	7.01039	0.5	0.018475	0.017288	0.388947	0.363958	-0.010273	1.08181	-0.216274	22.775
ACKR3	119	124	VTHLIF	729.429	7.01374	5	0.06005	0.022074	1.26421	0.464716	0.003676	0.610539	0.0773895	12.8535
ACKR3	119	124	VTHLIF	729.429	7.0081	30	0.157106	0.0448	3.30749	0.943158	0.055261	0.420954	1.16339	8.86219
ACKR3	119	124	VTHLIF	729.429	7.01896	120	0.27834	0.047125	5.85979	0.992105	0.12508	0.325051	2.63326	6.84317
ACKR3_VUN700	119	124	VTHLIF	729.429	7.01156	0	0	0	0	0
ACKR3_VUN700	119	124	VTHLIF	729.429	7.00941	0.5	0.028748	0.015606	0.605221	0.328547
ACKR3_VUN700	119	124	VTHLIF	729.429	7.01101	5	0.056374	0.027481	1.18682	0.578547
ACKR3_VUN700	119	124	VTHLIF	729.429	7.01107	30	0.101845	0.031537	2.14411	0.663937
ACKR3_VUN700	119	124	VTHLIF	729.429	7.00692	120	0.15326	0.042526	3.22653	0.895284
ACKR3	125	133	SINLFGSIF	997.535	8.9018	0	0	0	0	0	0	0	0	0
ACKR3	125	133	SINLFGSIF	997.535	8.90243	0.5	-0.039004	0.032995	-0.513211	0.434145	-0.016793	1.03249	-0.220961	13.5853
ACKR3	125	133	SINLFGSIF	997.535	8.90396	5	0.02929	0.031775	0.385395	0.418092	0.024021	3.03359	0.316066	39.9157
ACKR3	125	133	SINLFGSIF	997.535	8.89568	30	0.055582	0.020452	0.731342	0.269105	0.049958	3.41568	0.657342	44.9432
ACKR3	125	133	SINLFGSIF	997.535	8.89124	120	0.079606	0.030833	1.04745	0.405697	0.050415	0.85126	0.663355	11.2008
ACKR3_VUN700	125	133	SINLFGSIF	997.535	8.88196	0	0	0	0	0
ACKR3_VUN700	125	133	SINLFGSIF	997.535	8.88738	0.5	-0.022211	0.013148	-0.29225	0.173
ACKR3_VUN700	125	133	SINLFGSIF	997.535	8.88324	5	0.005269	0.014927	0.0693289	0.196408
ACKR3_VUN700	125	133	SINLFGSIF	997.535	8.89537	30	0.005624	0.019098	0.074	0.251289
ACKR3_VUN700	125	133	SINLFGSIF	997.535	8.93196	120	0.029191	0.022128	0.384092	0.291158
ACKR3	128	133	LFGSIF	683.376	8.4978	0	0	0	0	0	0	0	0	0
ACKR3	128	133	LFGSIF	683.376	8.49669	0.5	0.004356	0.01421	0.0917053	0.299158	-0.012562	3.269	-0.264463	68.821
ACKR3	128	133	LFGSIF	683.376	8.49991	5	0.040494	0.009673	0.852505	0.203642	0.009842	0.267202	0.2072	5.6253
ACKR3	128	133	LFGSIF	683.376	8.49535	30	0.088638	0.008445	1.86606	0.177789	0.044572	0.146845	0.938358	3.09148
ACKR3	128	133	LFGSIF	683.376	8.49895	120	0.182268	0.024927	3.83722	0.524779	0.123649	0.149246	2.60314	3.14203
ACKR3_VUN700	128	133	LFGSIF	683.376	8.48912	0	0	0	0	0
ACKR3_VUN700	128	133	LFGSIF	683.376	8.49082	0.5	0.016918	0.003573	0.356168	0.0752211
ACKR3_VUN700	128	133	LFGSIF	683.376	8.48668	5	0.030652	0.00367	0.645305	0.0772632
ACKR3_VUN700	128	133	LFGSIF	683.376	8.49595	30	0.044066	0.004924	0.927705	0.103663
ACKR3_VUN700	128	133	LFGSIF	683.376	8.50421	120	0.058619	0.003503	1.23408	0.0737474
ACKR3	138	143	MSVDRY	770.35	5.02449	0	0	0	0	0	0	0	0	0
ACKR3	138	143	MSVDRY	770.35	4.97832	0.5	0.257965	0.027033	5.43084	0.569116	0.144229	0.204416	3.0364	4.3035
ACKR3	138	143	MSVDRY	770.35	4.94798	5	0.742653	0.026089	15.6348	0.549242	0.372058	0.0652736	7.8328	1.37418
ACKR3	138	143	MSVDRY	770.35	5.01514	30	1.18212	0.020379	24.8867	0.429032	0.466719	0.032916	9.82566	0.692968
ACKR3	138	143	MSVDRY	770.35	5.01614	120	1.6321	0.04128	34.3599	0.869053	0.73797	0.0360671	15.5362	0.759308
ACKR3_VUN700	138	143	MSVDRY	770.35	5.01786	0	0	0	0	0
ACKR3_VUN700	138	143	MSVDRY	770.35	4.9909	0.5	0.113736	0.019962	2.39444	0.420253
ACKR3_VUN700	138	143	MSVDRY	770.35	5.02363	5	0.370595	0.020388	7.802	0.429221
ACKR3_VUN700	138	143	MSVDRY	770.35	4.99774	30	0.715397	0.02006	15.061	0.422316
ACKR3_VUN700	138	143	MSVDRY	770.35	5.02553	120	0.894126	0.02299	18.8237	0.484
ACKR3	142	147	RYLSIT	752.43	5.65798	0	0	0	0	0	0	0	0	0
ACKR3	142	147	RYLSIT	752.43	5.65253	0.5	0.932233	0.0113	19.626	0.237895	0.239278	0.0219647	5.03743	0.462415
ACKR3	142	147	RYLSIT	752.43	5.64892	5	1.5906	0.013042	33.4863	0.274568	0.419608	0.0126266	8.83385	0.265824
ACKR3	142	147	RYLSIT	752.43	5.64706	30	1.96547	0.024322	41.3783	0.512042	0.297465	0.0174729	6.26242	0.36785
ACKR3	142	147	RYLSIT	752.43	5.65579	120	2.2162	0.034781	46.6569	0.732232	0.371681	0.0286778	7.82486	0.603743
ACKR3_VUN700	142	147	RYLSIT	752.43	5.65369	0	0	0	0	0
ACKR3_VUN700	142	147	RYLSIT	752.43	5.65308	0.5	0.692955	0.012693	14.5885	0.267221
ACKR3_VUN700	142	147	RYLSIT	752.43	5.65523	5	1.17099	0.011244	24.6524	0.236716
ACKR3_VUN700	142	147	RYLSIT	752.43	5.64935	30	1.668	0.020576	35.1159	0.433179
ACKR3_VUN700	142	147	RYLSIT	752.43	5.65015	120	1.84452	0.044273	38.8321	0.932063
ACKR3	148	158	YFTNTPSSRKK	1328.7	2.72441	0	0	0	0	0	0	0	0	0
ACKR3	148	158	YFTNTPSSRKK	1328.7	2.72271	0.5	2.85427	0.131173	33.3832	1.53419	-0.121539	0.0671408	-1.42151	0.785272
ACKR3	148	158	YFTNTPSSRKK	1328.7	2.7216	5	2.50427	0.12601	29.2897	1.4738	-0.163289	0.0656845	-1.90981	0.76824
ACKR3	148	158	YFTNTPSSRKK	1328.7	2.7237	30	2.55061	0.10976	29.8317	1.28374	-0.096838	0.0614568	-1.13261	0.718793
ACKR3	148	158	YFTNTPSSRKK	1328.7	2.72519	120	2.65788	0.159992	31.0863	1.87125	-0.09175	0.0859344	-1.0731	1.00508
ACKR3_VUN700	148	158	YFTNTPSSRKK	1328.7	2.72088	0	0	0	0	0
ACKR3_VUN700	148	158	YFTNTPSSRKK	1328.7	2.72063	0.5	2.9758	0.145658	34.8047	1.7036
ACKR3_VUN700	148	158	YFTNTPSSRKK	1328.7	2.72188	5	2.66756	0.112625	31.1995	1.31725
ACKR3_VUN700	148	158	YFTNTPSSRKK	1328.7	2.71948	30	2.64745	0.11616	30.9643	1.3586
ACKR3_VUN700	148	158	YFTNTPSSRKK	1328.7	2.72526	120	2.74963	0.168632	32.1594	1.9723
ACKR3	148	159	YFTNTPSSRKKM	1459.74	2.72607	0	0	0	0	0	0	0	0	0
ACKR3	148	159	YFTNTPSSRKKM	1459.74	2.72345	0.5	3.17291	0.160447	33.399	1.68892	-0.026792	0.0705241	-0.282021	0.742359
ACKR3	148	159	YFTNTPSSRKKM	1459.74	2.72377	5	2.77245	0.11659	29.1836	1.22726	-0.108468	0.0729198	-1.14177	0.767577
ACKR3	148	159	YFTNTPSSRKKM	1459.74	2.72531	30	2.80695	0.131502	29.5469	1.38423	-0.022209	0.0700151	-0.233779	0.737002
ACKR3	148	159	YFTNTPSSRKKM	1459.74	2.72689	120	2.90681	0.196621	30.598	2.06969	-0.038649	0.0926063	-0.406832	0.974803
ACKR3_VUN700	148	159	YFTNTPSSRKKM	1459.74	2.72362	0	0	0	0	0
ACKR3_VUN700	148	159	YFTNTPSSRKKM	1459.74	2.72042	0.5	3.1997	0.157292	33.681	1.65571
ACKR3_VUN700	148	159	YFTNTPSSRKKM	1459.74	2.72406	5	2.88091	0.171622	30.3254	1.80655
ACKR3_VUN700	148	159	YFTNTPSSRKKM	1459.74	2.72062	30	2.82916	0.147207	29.7807	1.54955
ACKR3_VUN700	148	159	YFTNTPSSRKKM	1459.74	2.72679	120	2.94546	0.1863	31.0048	1.96105
ACKR3	149	158	FTNTPSSRKK	1165.63	2.71487	0	0	0	0	0	0	0	0	0
ACKR3	149	158	FTNTPSSRKK	1165.63	2.71559	0.5	1.96599	0.05369	25.8683	0.706447	-0.117847	0.0429476	-1.55062	0.565101
ACKR3	149	158	FTNTPSSRKK	1165.63	2.71362	5	1.87029	0.0316	24.6091	0.415789	-0.085509	0.0349768	-1.12512	0.460221
ACKR3	149	158	FTNTPSSRKK	1165.63	2.71679	30	1.96038	0.045737	25.7945	0.601803	-0.172952	0.0237827	-2.27568	0.31293
ACKR3	149	158	FTNTPSSRKK	1165.63	2.71789	120	2.03234	0.057443	26.7413	0.755829	-0.109749	0.0492546	-1.44407	0.648087
ACKR3_VUN700	149	158	FTNTPSSRKK	1165.63	2.71497	0	0	0	0	0
ACKR3_VUN700	149	158	FTNTPSSRKK	1165.63	2.71398	0.5	2.08384	0.069072	27.4189	0.908842
ACKR3_VUN700	149	158	FTNTPSSRKK	1165.63	2.71719	5	1.9558	0.059897	25.7342	0.788118
ACKR3_VUN700	149	158	FTNTPSSRKK	1165.63	2.71489	30	2.13333	0.009845	28.0702	0.129539
ACKR3_VUN700	149	158	FTNTPSSRKK	1165.63	2.72048	120	2.14209	0.086407	28.1854	1.13693
ACKR3	160	167	VRRVVCIL	957.603	6.24286	0	0	0	0	0	0	0	0	0
ACKR3	160	167	VRRVVCIL	957.603	6.2476	0.5	0.053551	0.025966	0.805278	0.390466	-0.014352	0.497716	-0.21582	7.48446
ACKR3	160	167	VRRVVCIL	957.603	6.24529	5	0.216699	0.021281	3.25863	0.320015	-0.01299	0.108216	-0.195338	1.6273
ACKR3	160	167	VRRVVCIL	957.603	6.24278	30	0.623532	0.020927	9.37642	0.314692	0.087239	0.0659916	1.31186	0.992354
ACKR3	160	167	VRRVVCIL	957.603	6.25052	120	0.995128	0.031229	14.9643	0.469609	0.192342	0.0404855	2.89236	0.608805
ACKR3_VUN700	160	167	VRRVVCIL	957.603	6.23698	0	0	0	0	0
ACKR3_VUN700	160	167	VRRVVCIL	957.603	6.23598	0.5	0.067903	0.007625	1.0211	0.114662
ACKR3_VUN700	160	167	VRRVVCIL	957.603	6.23826	5	0.229689	0.010441	3.45397	0.157008
ACKR3_VUN700	160	167	VRRVVCIL	957.603	6.23617	30	0.536293	0.030472	8.06456	0.458226
ACKR3_VUN700	160	167	VRRVVCIL	957.603	6.23288	120	0.802786	0.020534	12.072	0.308782
ACKR3	166	171	ILVWLL	756.502	9.39691	0	0	0	0	0	0	0	0	0
ACKR3	166	171	ILVWLL	756.502	9.39572	0.5	0.015341	0.01416	0.322968	0.298105	0.011063	2.47366	0.232905	52.077
ACKR3	166	171	ILVWLL	756.502	9.39089	5	0.007946	0.012078	0.167284	0.254274	0.005575	8.50679	0.117368	179.09
ACKR3	166	171	ILVWLL	756.502	9.39414	30	0.015754	0.013593	0.331663	0.286168	0.009641	2.10273	0.202968	44.268
ACKR3	166	171	ILVWLL	756.502	9.39286	120	0.000883	0.013258	0.0185895	0.279116	0.001847	18.3177	0.0388842	385.637
ACKR3_VUN700	166	171	ILVWLL	756.502	9.39134	0	0	0	0	0
ACKR3_VUN700	166	171	ILVWLL	756.502	9.38881	0.5	0.004278	0.009818	0.0900632	0.206695
ACKR3_VUN700	166	171	ILVWLL	756.502	9.38418	5	0.002371	0.019845	0.0499158	0.417789
ACKR3_VUN700	166	171	ILVWLL	756.502	9.39874	30	0.006113	0.011722	0.128695	0.246779
ACKR3_VUN700	166	171	ILVWLL	756.502	9.39917	120	-0.000964	0.010115	-0.0202947	0.212947
ACKR3	172	181	AFCVSLPDTY	1115.51	7.50185	0	0	0	0	0	0	0	0	0
ACKR3	172	181	AFCVSLPDTY	1115.51	7.50012	0.5	0.344882	0.030206	4.53792	0.397447	0.186425	0.217693	2.45296	2.86438
ACKR3	172	181	AFCVSLPDTY	1115.51	7.49907	5	0.744718	0.058792	9.79892	0.773579	0.358161	0.122792	4.71264	1.61569
ACKR3	172	181	AFCVSLPDTY	1115.51	7.4951	30	1.54194	0.062121	20.2887	0.817382	0.885211	0.0783193	11.6475	1.03052
ACKR3	172	181	AFCVSLPDTY	1115.51	7.50017	120	2.12385	0.114603	27.9454	1.50793	1.16315	0.0977907	15.3047	1.28672
ACKR3_VUN700	172	181	AFCVSLPDTY	1115.51	7.4915	0	0	0	0	0
ACKR3_VUN700	172	181	AFCVSLPDTY	1115.51	7.47748	0.5	0.158457	0.03158	2.08496	0.415526
ACKR3_VUN700	172	181	AFCVSLPDTY	1115.51	7.49932	5	0.386557	0.036356	5.08628	0.478368
ACKR3_VUN700	172	181	AFCVSLPDTY	1115.51	7.49648	30	0.656733	0.044108	8.64122	0.580368
ACKR3_VUN700	172	181	AFCVSLPDTY	1115.51	7.49548	120	0.960693	0.07835	12.6407	1.03092
ACKR3	173	181	FCVSLPDTY	1044.47	7.39449	0	0	0	0	0	0	0	0	0
ACKR3	173	181	FCVSLPDTY	1044.47	7.391	0.5	0.25827	0.018193	3.88376	0.273579	0.024236	0.106886	0.364451	1.60731
ACKR3	173	181	FCVSLPDTY	1044.47	7.39235	5	0.78776	0.013613	11.846	0.204707	0.382344	0.0465281	5.74953	0.699671
ACKR3	173	181	FCVSLPDTY	1044.47	7.38499	30	1.50739	0.01623	22.6675	0.24406	0.845017	0.0345523	12.707	0.519583
ACKR3	173	181	FCVSLPDTY	1044.47	7.38873	120	2.00584	0.036863	30.1631	0.554331	1.02983	0.0366971	15.4861	0.551837
ACKR3_VUN700	173	181	FCVSLPDTY	1044.47	7.38485	0	0	0	0	0
ACKR3_VUN700	173	181	FCVSLPDTY	1044.47	7.37259	0.5	0.234034	0.018814	3.51931	0.282917
ACKR3_VUN700	173	181	FCVSLPDTY	1044.47	7.39262	5	0.405416	0.017514	6.09648	0.263368
ACKR3_VUN700	173	181	FCVSLPDTY	1044.47	7.38921	30	0.662374	0.021747	9.96051	0.327023
ACKR3_VUN700	173	181	FCVSLPDTY	1044.47	7.38981	120	0.976018	0.031002	14.677	0.466195
ACKR3	173	182	FCVSLPDTYY	1207.53	7.07835	0	0	0	0	0	0	0	0	0
ACKR3	173	182	FCVSLPDTYY	1207.53	7.0712	0.5	1.55585	0.032917	20.4718	0.433118	0.234063	0.0277626	3.07978	0.365298
ACKR3	173	182	FCVSLPDTYY	1207.53	7.0666	5	1.92787	0.053991	25.3667	0.710408	0.288854	0.0473123	3.80071	0.62253
ACKR3	173	182	FCVSLPDTYY	1207.53	7.0621	30	1.95673	0.053181	25.7465	0.69975	0.075528	0.0309958	0.993789	0.40784
ACKR3	173	182	FCVSLPDTYY	1207.53	7.07509	120	2.05601	0.045623	27.0528	0.600303	0.188697	0.0262518	2.48286	0.345419
ACKR3_VUN700	173	182	FCVSLPDTYY	1207.53	7.07181	0	0	0	0	0
ACKR3_VUN700	173	182	FCVSLPDTYY	1207.53	7.06461	0.5	1.32179	0.023761	17.392	0.312645
ACKR3_VUN700	173	182	FCVSLPDTYY	1207.53	7.06691	5	1.63902	0.062501	21.566	0.822382
ACKR3_VUN700	173	182	FCVSLPDTYY	1207.53	7.0664	30	1.88121	0.028034	24.7527	0.368868
ACKR3_VUN700	173	182	FCVSLPDTYY	1207.53	7.06066	120	1.86731	0.026193	24.5699	0.344645
ACKR3	174	180	CVSLPDT	734.339	5.67319	0	0	0	0	0	0	0	0	0
ACKR3	174	180	CVSLPDT	734.339	5.67023	0.5	0.233422	0.026802	4.91415	0.564253	-0.015384	0.177653	-0.323874	3.74006
ACKR3	174	180	CVSLPDT	734.339	5.66908	5	0.575622	0.030764	12.1184	0.647663	0.180274	0.0808021	3.79524	1.7011
ACKR3	174	180	CVSLPDT	734.339	5.66799	30	1.05722	0.017154	22.2572	0.361137	0.467052	0.0465496	9.83267	0.979991
ACKR3	174	180	CVSLPDT	734.339	5.67537	120	1.29709	0.01382	27.3071	0.290947	0.502647	0.0265252	10.582	0.558426
ACKR3_VUN700	174	180	CVSLPDT	734.339	5.66803	0	0	0	0	0
ACKR3_VUN700	174	180	CVSLPDT	734.339	5.66932	0.5	0.248806	0.033728	5.23802	0.710063
ACKR3_VUN700	174	180	CVSLPDT	734.339	5.67459	5	0.395348	0.023959	8.32312	0.5044
ACKR3_VUN700	174	180	CVSLPDT	734.339	5.67228	30	0.590165	0.025749	12.4245	0.542084
ACKR3_VUN700	174	180	CVSLPDT	734.339	5.67069	120	0.794441	0.019298	16.7251	0.406274
ACKR3	174	181	CVSLPDTY	897.402	6.34095	0	0	0	0	0	0	0	0	0
ACKR3	174	181	CVSLPDTY	897.402	6.34266	0.5	0.305544	0.020081	5.36042	0.352298	0.104011	0.122957	1.82475	2.15714
ACKR3	174	181	CVSLPDTY	897.402	6.3421	5	0.783047	0.048562	13.7377	0.851965	0.347265	0.121704	6.09237	2.13516
ACKR3	174	181	CVSLPDTY	897.402	6.33732	30	1.64334	0.144442	28.8305	2.53407	0.889541	0.112581	15.606	1.9751
ACKR3	174	181	CVSLPDTY	897.402	6.34608	120	2.16854	0.188323	38.0446	3.30391	1.04771	0.122887	18.3809	2.15591
ACKR3_VUN700	174	181	CVSLPDTY	897.402	6.34017	0	0	0	0	0
ACKR3_VUN700	174	181	CVSLPDTY	897.402	6.33995	0.5	0.201533	0.020943	3.53567	0.367421
ACKR3_VUN700	174	181	CVSLPDTY	897.402	6.34331	5	0.435782	0.045634	7.6453	0.800596
ACKR3_VUN700	174	181	CVSLPDTY	897.402	6.34045	30	0.753796	0.053028	13.2245	0.930316
ACKR3_VUN700	174	181	CVSLPDTY	897.402	6.33512	120	1.12083	0.097451	19.6637	1.70967
ACKR3	175	181	VSLPDTY	794.393	6.16499	0	0	0	0	0	0	0	0	0
ACKR3	175	181	VSLPDTY	794.393	6.16384	0.5	0.270473	0.00726	5.69417	0.152842	0.019499	0.050498	0.410505	1.06312
ACKR3	175	181	VSLPDTY	794.393	6.16285	5	0.742482	0.007334	15.6312	0.1544	0.328738	0.040379	6.9208	0.850085
ACKR3	175	181	VSLPDTY	794.393	6.15749	30	1.62347	0.007866	34.1784	0.1656	0.882234	0.0363759	18.5733	0.765808
ACKR3	175	181	VSLPDTY	794.393	6.16693	120	2.10913	0.012505	44.4028	0.263263	1.03157	0.00988129	21.7172	0.208027
ACKR3_VUN700	175	181	VSLPDTY	794.393	6.1616	0	0	0	0	0
ACKR3_VUN700	175	181	VSLPDTY	794.393	6.161	0.5	0.250974	0.010735	5.28366	0.226
ACKR3_VUN700	175	181	VSLPDTY	794.393	6.16376	5	0.413744	0.016199	8.7104	0.341032
ACKR3_VUN700	175	181	VSLPDTY	794.393	6.16299	30	0.74124	0.026723	15.6051	0.562589
ACKR3_VUN700	175	181	VSLPDTY	794.393	6.15833	120	1.07756	0.008518	22.6855	0.179326
ACKR3	185	195	TVTSASNNETY	1186.52	4.63737	0	0	0	0	0	0	0	0	0
ACKR3	185	195	TVTSASNNETY	1186.52	4.5648	0.5	4.84355	0.059936	50.9848	0.630905	1.17385	0.0190095	12.3563	0.2001
ACKR3	185	195	TVTSASNNETY	1186.52	4.53538	5	4.47265	0.038023	47.0806	0.400242	0.311795	0.016116	3.28205	0.169642
ACKR3	185	195	TVTSASNNETY	1186.52	4.62398	30	4.63938	0.0601	48.8356	0.632632	0.201789	0.0265056	2.12409	0.279006
ACKR3	185	195	TVTSASNNETY	1186.52	4.58714	120	4.90206	0.157409	51.6006	1.65694	0.35354	0.0390257	3.72147	0.410797
ACKR3_VUN700	185	195	TVTSASNNETY	1186.52	4.62803	0	0	0	0	0
ACKR3_VUN700	185	195	TVTSASNNETY	1186.52	4.57805	0.5	3.6697	0.052955	38.6284	0.557421
ACKR3_VUN700	185	195	TVTSASNNETY	1186.52	4.67009	5	4.16086	0.056968	43.7985	0.599663
ACKR3_VUN700	185	195	TVTSASNNETY	1186.52	4.58885	30	4.43759	0.102616	46.7115	1.08017
ACKR3_VUN700	185	195	TVTSASNNETY	1186.52	4.66378	120	4.54852	0.100881	47.8791	1.06191
ACKR3	188	195	SASNNETY	885.359	4.27436	0	0	0	0	0	0	0	0	0
ACKR3	188	195	SASNNETY	885.359	4.20504	0.5	2.20226	0.063589	33.1167	0.956226	0.557389	0.0366917	8.38179	0.551754
ACKR3	188	195	SASNNETY	885.359	4.16627	5	2.41558	0.047412	36.3245	0.712962	0.432309	0.0280966	6.50089	0.422506
ACKR3	188	195	SASNNETY	885.359	4.26846	30	2.51432	0.021212	37.8093	0.318977	0.299029	0.0303403	4.49668	0.456246
ACKR3	188	195	SASNNETY	885.359	4.23185	120	2.67825	0.058128	40.2745	0.874105	0.18538	0.0336532	2.78767	0.506063
ACKR3_VUN700	188	195	SASNNETY	885.359	4.25626	0	0	0	0	0
ACKR3_VUN700	188	195	SASNNETY	885.359	4.19914	0.5	1.64487	0.037239	24.7349	0.559985
ACKR3_VUN700	188	195	SASNNETY	885.359	4.29445	5	1.98327	0.039872	29.8236	0.599579
ACKR3_VUN700	188	195	SASNNETY	885.359	4.2171	30	2.21529	0.064562	33.3126	0.970857
ACKR3_VUN700	188	195	SASNNETY	885.359	4.30976	120	2.49287	0.064115	37.4868	0.964135
ACKR3	198	203	SFYPEH	779.336	5.15375	0	0	0	0	0	0	0	0	0
ACKR3	198	203	SFYPEH	779.336	5.13836	0.5	1.00633	0.022283	26.4823	0.586395	0.346577	0.038853	9.12045	1.02245
ACKR3	198	203	SFYPEH	779.336	5.10314	5	1.10749	0.010283	29.1445	0.270605	0.468221	0.0553774	12.3216	1.4573
ACKR3	198	203	SFYPEH	779.336	5.14309	30	1.13834	0.009288	29.9563	0.244421	0.295566	0.0263685	7.77805	0.693907
ACKR3	198	203	SFYPEH	779.336	5.149	120	1.14865	0.039155	30.2275	1.03039	0.025997	0.0389273	0.684132	1.0244
ACKR3_VUN700	198	203	SFYPEH	779.336	5.1462	0	0	0	0	0
ACKR3_VUN700	198	203	SFYPEH	779.336	5.13942	0.5	0.659752	0.021063	17.3619	0.554289
ACKR3_VUN700	198	203	SFYPEH	779.336	5.14659	5	0.639271	0.0349	16.8229	0.918421
ACKR3_VUN700	198	203	SFYPEH	779.336	5.13794	30	0.842774	0.021132	22.1783	0.556105
ACKR3_VUN700	198	203	SFYPEH	779.336	5.14832	120	1.12265	0.021103	29.5434	0.555342
ACKR3	198	206	SFYPEHSIK	1107.55	5.08248	0	0	0	0	0	0	0	0	0
ACKR3	198	206	SFYPEHSIK	1107.55	5.04725	0.5	1.97239	0.016376	29.6601	0.246256	1.07856	0.0284888	16.2189	0.428403
ACKR3	198	206	SFYPEHSIK	1107.55	5.02659	5	1.93927	0.013354	29.162	0.200812	0.390681	0.018127	5.8749	0.272587
ACKR3	198	206	SFYPEHSIK	1107.55	5.07326	30	1.96481	0.019099	29.5461	0.287203	0.082241	0.0178174	1.23671	0.267931
ACKR3	198	206	SFYPEHSIK	1107.55	5.07183	120	2.11034	0.033149	31.7344	0.498481	-0.021701	0.0203352	-0.326331	0.305793
ACKR3_VUN700	198	206	SFYPEHSIK	1107.55	5.07613	0	0	0	0	0
ACKR3_VUN700	198	206	SFYPEHSIK	1107.55	5.05059	0.5	0.893838	0.024359	13.4412	0.366301
ACKR3_VUN700	198	206	SFYPEHSIK	1107.55	5.07425	5	1.54859	0.025967	23.2871	0.390481
ACKR3_VUN700	198	206	SFYPEHSIK	1107.55	5.05979	30	1.88257	0.028111	28.3094	0.422722
ACKR3_VUN700	198	206	SFYPEHSIK	1107.55	5.07918	120	2.13204	0.027534	32.0607	0.414045
ACKR3	201	206	PEHSIK	710.383	5.08659	0	0	0	0	0	0	0	0	0
ACKR3	201	206	PEHSIK	710.383	5.05162	0.5	1.03771	0.051482	27.3082	1.35479	0.606298	0.0520979	15.9552	1.371
ACKR3	201	206	PEHSIK	710.383	5.02995	5	1.00641	0.023513	26.4845	0.618763	0.146007	0.0450775	3.84229	1.18625
ACKR3	201	206	PEHSIK	710.383	5.077	30	1.04882	0.039011	27.6006	1.02661	-0.017763	0.0394152	-0.467447	1.03724
ACKR3	201	206	PEHSIK	710.383	5.07465	120	1.14696	0.010365	30.1831	0.272763	0.032237	0.0193421	0.848342	0.509002
ACKR3_VUN700	201	206	PEHSIK	710.383	5.07986	0	0	0	0	0
ACKR3_VUN700	201	206	PEHSIK	710.383	5.05295	0.5	0.431412	0.006861	11.3529	0.180553
ACKR3_VUN700	201	206	PEHSIK	710.383	5.07882	5	0.860404	0.033169	22.6422	0.872868
ACKR3_VUN700	201	206	PEHSIK	710.383	5.06558	30	1.06658	0.01391	28.068	0.366053
ACKR3_VUN700	201	206	PEHSIK	710.383	5.0843	120	1.11472	0.019063	29.3347	0.501658
ACKR3	204	209	SIKEWL	775.435	7.03139	0	0	0	0	0	0	0	0	0
ACKR3	204	209	SIKEWL	775.435	7.02228	0.5	1.55968	0.140065	32.8355	2.94874	1.19816	0.323839	25.2245	6.81766
ACKR3	204	209	SIKEWL	775.435	7.02157	5	2.18289	0.133952	45.9556	2.82004	1.18993	0.131291	25.0512	2.76403
ACKR3	204	209	SIKEWL	775.435	7.01517	30	2.71041	0.117711	57.0612	2.47813	1.13368	0.105219	23.8669	2.21514
ACKR3	204	209	SIKEWL	775.435	7.0267	120	2.82119	0.118192	59.3935	2.48825	0.71419	0.0817045	15.0356	1.72009
ACKR3_VUN700	204	209	SIKEWL	775.435	7.02149	0	0	0	0	0
ACKR3_VUN700	204	209	SIKEWL	775.435	7.01891	0.5	0.361521	0.112483	7.61097	2.36806
ACKR3_VUN700	204	209	SIKEWL	775.435	7.01907	5	0.992959	0.115251	20.9044	2.42634
ACKR3_VUN700	204	209	SIKEWL	775.435	7.02105	30	1.57673	0.151111	33.1944	3.18128
ACKR3_VUN700	204	209	SIKEWL	775.435	7.01377	120	2.107	0.147798	44.3579	3.11154
ACKR3	204	211	SIKEWLIG	945.54	7.30596	0	0	0	0	0	0	0	0	0
ACKR3	204	211	SIKEWLIG	945.54	7.31573	0.5	1.81926	0.147147	27.3573	2.21274	1.39285	0.105777	20.9451	1.59063
ACKR3	204	211	SIKEWLIG	945.54	7.30068	5	2.87599	0.04968	43.2479	0.747068	1.79351	0.0426996	26.9701	0.642099
ACKR3	204	211	SIKEWLIG	945.54	7.28936	30	3.98301	0.022034	59.895	0.331338	2.23036	0.0278003	33.5392	0.418049
ACKR3	204	211	SIKEWLIG	945.54	7.29683	120	4.30743	0.093162	64.7733	1.40093	1.93961	0.0234679	29.1671	0.352901
ACKR3_VUN700	204	211	SIKEWLIG	945.54	7.29326	0	0	0	0	0
ACKR3_VUN700	204	211	SIKEWLIG	945.54	7.28342	0.5	0.426412	0.029067	6.41221	0.437098
ACKR3_VUN700	204	211	SIKEWLIG	945.54	7.29999	5	1.08247	0.04227	16.2778	0.635639
ACKR3_VUN700	204	211	SIKEWLIG	945.54	7.29322	30	1.75266	0.04775	26.3558	0.718045
ACKR3_VUN700	204	211	SIKEWLIG	945.54	7.29531	120	2.36782	0.021567	35.6063	0.324316
ACKR3	214	220	LVSVVLG	686.445	6.53124	0	0	0	0	0	0	0	0	0
ACKR3	214	220	LVSVVLG	686.445	6.53295	0.5	0.058802	0.005525	1.03161	0.0969298	0.037841	0.303313	0.663877	5.32128
ACKR3	214	220	LVSVVLG	686.445	6.5344	5	0.293356	0.017617	5.1466	0.30907	0.241071	0.1066	4.22932	1.87018
ACKR3	214	220	LVSVVLG	686.445	6.52971	30	1.01805	0.006673	17.8606	0.11707	0.888033	0.041241	15.5795	0.723527
ACKR3	214	220	LVSVVLG	686.445	6.53386	120	2.17321	0.047117	38.1266	0.826614	1.95574	0.0434023	34.3112	0.761443
ACKR3_VUN700	214	220	LVSVVLG	686.445	6.53186	0	0	0	0	0
ACKR3_VUN700	214	220	LVSVVLG	686.445	6.53315	0.5	0.020961	0.006045	0.367737	0.106053
ACKR3_VUN700	214	220	LVSVVLG	686.445	6.53314	5	0.052285	0.004605	0.917281	0.0807895
ACKR3_VUN700	214	220	LVSVVLG	686.445	6.5339	30	0.13002	0.005294	2.28105	0.0928772
ACKR3_VUN700	214	220	LVSVVLG	686.445	6.52645	120	0.217478	0.008177	3.8154	0.143456
ACKR3	215	220	VSVVLG	573.361	5.87764	0	0	0	0	0	0	0	0	0
ACKR3	215	220	VSVVLG	573.361	5.87471	0.5	0.05888	0.009136	1.23958	0.192337	0.037362	0.639835	0.786568	13.4702
ACKR3	215	220	VSVVLG	573.361	5.87155	5	0.165437	0.015702	3.48288	0.330568	0.106978	0.20971	2.25217	4.41495
ACKR3	215	220	VSVVLG	573.361	5.87341	30	0.563386	0.012608	11.8608	0.265432	0.436052	0.126386	9.18004	2.66077
ACKR3	215	220	VSVVLG	573.361	5.87648	120	1.40871	0.036216	29.657	0.762442	1.26035	0.0562573	26.5336	1.18436
ACKR3_VUN700	215	220	VSVVLG	573.361	5.87507	0	0	0	0	0
ACKR3_VUN700	215	220	VSVVLG	573.361	5.88164	0.5	0.021518	0.013357	0.453011	0.2812
ACKR3_VUN700	215	220	VSVVLG	573.361	5.87707	5	0.058459	0.010932	1.23072	0.230147
ACKR3_VUN700	215	220	VSVVLG	573.361	5.87887	30	0.127334	0.015839	2.68072	0.333453
ACKR3_VUN700	215	220	VSVVLG	573.361	5.87537	120	0.148363	0.007424	3.12343	0.156295
ACKR3	217	227	VVLGFAVPFSI	1148.67	8.8867	0	0	0	0	0	0	0	0	0
ACKR3	217	227	VVLGFAVPFSI	1148.67	8.88668	0.5	0.05965	0.020547	0.697661	0.240316	-0.022526	0.403768	-0.263462	4.72244
ACKR3	217	227	VVLGFAVPFSI	1148.67	8.88779	5	0.218694	0.017036	2.55782	0.199251	0.102261	0.156857	1.19604	1.83459
ACKR3	217	227	VVLGFAVPFSI	1148.67	8.88185	30	0.404901	0.010854	4.73568	0.126947	0.311046	0.36917	3.63796	4.31778
ACKR3	217	227	VVLGFAVPFSI	1148.67	8.87752	120	0.744489	0.041831	8.70747	0.489251	0.594867	0.209079	6.95751	2.44537
ACKR3_VUN700	217	227	VVLGFAVPFSI	1148.67	8.86929	0	0	0	0	0
ACKR3_VUN700	217	227	VVLGFAVPFSI	1148.67	8.87398	0.5	0.082176	0.017311	0.961123	0.202468
ACKR3_VUN700	217	227	VVLGFAVPFSI	1148.67	8.86898	5	0.116433	0.015852	1.36179	0.185404
ACKR3_VUN700	217	227	VVLGFAVPFSI	1148.67	8.88191	30	0.093855	0.034557	1.09772	0.404175
ACKR3_VUN700	217	227	VVLGFAVPFSI	1148.67	8.91473	120	0.149622	0.030132	1.74996	0.352421
ACKR3	218	223	VLGFAV	605.366	7.59208	0	0	0	0	0	0	0	0	0
ACKR3	218	223	VLGFAV	605.366	7.59236	0.5	0.012315	0.007548	0.259263	0.158905	0.010492	7.66579	0.220884	161.385
ACKR3	218	223	VLGFAV	605.366	7.59211	5	0.081129	0.011222	1.70798	0.236253	0.046963	0.243409	0.988695	5.1244
ACKR3	218	223	VLGFAV	605.366	7.58726	30	0.305147	0.004208	6.42415	0.0885895	0.250984	0.191642	5.28387	4.03457
ACKR3	218	223	VLGFAV	605.366	7.59032	120	0.857104	0.048436	18.0443	1.01971	0.765088	0.0958782	16.1071	2.01849
ACKR3_VUN700	218	223	VLGFAV	605.366	7.58202	0	0	0	0	0
ACKR3_VUN700	218	223	VLGFAV	605.366	7.5729	0.5	0.001823	0.01393	0.0383789	0.293263
ACKR3_VUN700	218	223	VLGFAV	605.366	7.58701	5	0.034166	0.006843	0.719284	0.144063
ACKR3_VUN700	218	223	VLGFAV	605.366	7.58774	30	0.054163	0.010353	1.14027	0.217958
ACKR3_VUN700	218	223	VLGFAV	605.366	7.58674	120	0.092016	0.007127	1.93718	0.150042
ACKR3	218	229	VLGFAVPFSIIA	1233.72	8.96906	0	0	0	0	0	0	0	0	0
ACKR3	218	229	VLGFAVPFSIIA	1233.72	8.95387	0.5	-0.02353	0.043548	-0.247684	0.4584	-0.156361	1.86123	-1.64591	19.5919
ACKR3	218	229	VLGFAVPFSIIA	1233.72	8.97111	5	0.014783	0.008849	0.155611	0.0931474	-0.112087	0.669319	-1.17986	7.04546
ACKR3	218	229	VLGFAVPFSIIA	1233.72	8.96208	30	0.282892	0.02936	2.97781	0.309053	0.169311	0.208933	1.78222	2.1993
ACKR3	218	229	VLGFAVPFSIIA	1233.72	8.95674	120	0.880188	0.020172	9.26514	0.212337	0.766784	0.223542	8.07141	2.35308
ACKR3_VUN700	218	229	VLGFAVPFSIIA	1233.72	8.94643	0	0	0	0	0
ACKR3_VUN700	218	229	VLGFAVPFSIIA	1233.72	8.95421	0.5	0.132831	0.026211	1.39822	0.275905
ACKR3_VUN700	218	229	VLGFAVPFSIIA	1233.72	8.94841	5	0.12687	0.037992	1.33547	0.399916
ACKR3_VUN700	218	229	VLGFAVPFSIIA	1233.72	8.9679	30	0.113581	0.020596	1.19559	0.2168
ACKR3_VUN700	218	229	VLGFAVPFSIIA	1233.72	8.99799	120	0.113404	0.025217	1.19373	0.265442
ACKR3	221	227	FAVPFSI	780.429	8.16639	0	0	0	0	0	0	0	0	0
ACKR3	221	227	FAVPFSI	780.429	8.17036	0.5	0.016487	0.008064	0.347095	0.169768	-0.007424	0.627229	-0.156295	13.2048
ACKR3	221	227	FAVPFSI	780.429	8.1728	5	0.07723	0.020599	1.62589	0.433663	0.013727	0.384887	0.288989	8.10288
ACKR3	221	227	FAVPFSI	780.429	8.16526	30	0.235458	0.01938	4.95701	0.408	0.163007	0.249844	3.43173	5.25988
ACKR3	221	227	FAVPFSI	780.429	8.15886	120	0.610263	0.019542	12.8476	0.411411	0.48207	0.107864	10.1488	2.27082
ACKR3_VUN700	221	227	FAVPFSI	780.429	8.1581	0	0	0	0	0
ACKR3_VUN700	221	227	FAVPFSI	780.429	8.15659	0.5	0.023911	0.009389	0.503389	0.197663
ACKR3_VUN700	221	227	FAVPFSI	780.429	8.15441	5	0.063503	0.017621	1.33691	0.370968
ACKR3_VUN700	221	227	FAVPFSI	780.429	8.16362	30	0.072451	0.017091	1.52528	0.359811
ACKR3_VUN700	221	227	FAVPFSI	780.429	8.16596	120	0.128193	0.013204	2.6988	0.277979
ACKR3	221	228	FAVPFSII	893.513	8.66362	0	0	0	0	0	0	0	0	0
ACKR3	221	228	FAVPFSII	893.513	8.66287	0.5	0.047796	0.021886	0.838526	0.383965	0.04104	6.85708	0.72	120.3
ACKR3	221	228	FAVPFSII	893.513	8.66308	5	0.076085	0.020079	1.33482	0.352263	0.049292	2.5641	0.864772	44.9841
ACKR3	221	228	FAVPFSII	893.513	8.66139	30	0.198583	0.024074	3.48391	0.422351	0.155353	1.49288	2.72549	26.1909
ACKR3	221	228	FAVPFSII	893.513	8.66024	120	0.627839	0.083342	11.0147	1.46214	0.556828	0.817763	9.76891	14.3467
ACKR3_VUN700	221	228	FAVPFSII	893.513	8.65178	0	0	0	0	0
ACKR3_VUN700	221	228	FAVPFSII	893.513	8.65383	0.5	0.006756	0.046223	0.118526	0.81093
ACKR3_VUN700	221	228	FAVPFSII	893.513	8.64664	5	0.026793	0.068335	0.470053	1.19886
ACKR3_VUN700	221	228	FAVPFSII	893.513	8.6601	30	0.04323	0.064324	0.758421	1.12849
ACKR3_VUN700	221	228	FAVPFSII	893.513	8.68066	120	0.071011	0.0573	1.24581	1.00526
ACKR3	221	229	FAVPFSIIA	964.55	8.38191	0	0	0	0	0	0	0	0	0
ACKR3	221	229	FAVPFSIIA	964.55	8.3827	0.5	0.034423	0.042865	0.517639	0.644586	0.022401	3.39267	0.336857	51.0176
ACKR3	221	229	FAVPFSIIA	964.55	8.38883	5	0.072141	0.044078	1.08483	0.662827	0.025577	0.92117	0.384617	13.8522
ACKR3	221	229	FAVPFSIIA	964.55	8.38432	30	0.192728	0.041905	2.89817	0.63015	0.126443	0.545652	1.9014	8.2053
ACKR3	221	229	FAVPFSIIA	964.55	8.38234	120	0.607523	0.053849	9.13568	0.809759	0.522759	0.429172	7.86104	6.45371
ACKR3_VUN700	221	229	FAVPFSIIA	964.55	8.37652	0	0	0	0	0
ACKR3_VUN700	221	229	FAVPFSIIA	964.55	8.3785	0.5	0.012022	0.03794	0.180782	0.570526
ACKR3_VUN700	221	229	FAVPFSIIA	964.55	8.37338	5	0.046564	0.0321	0.700211	0.482707
ACKR3_VUN700	221	229	FAVPFSIIA	964.55	8.38484	30	0.066285	0.033173	0.996767	0.498842
ACKR3_VUN700	221	229	FAVPFSIIA	964.55	8.38523	120	0.084764	0.035594	1.27465	0.535248
ACKR3	222	228	AVPFSII	746.445	7.76962	0	0	0	0	0	0	0	0	0
ACKR3	222	228	AVPFSII	746.445	7.7718	0.5	0.048646	0.011354	1.02413	0.239032	-0.021148	0.308671	-0.445221	6.49833
ACKR3	222	228	AVPFSII	746.445	7.77416	5	0.08095	0.012089	1.70421	0.254505	0.050151	0.36143	1.05581	7.60905
ACKR3	222	228	AVPFSII	746.445	7.76941	30	0.16687	0.019824	3.51305	0.417347	0.077595	0.205374	1.63358	4.32367
ACKR3	222	228	AVPFSII	746.445	7.7653	120	0.464692	0.013263	9.78299	0.279221	0.323313	0.089468	6.80659	1.88354
ACKR3_VUN700	222	228	AVPFSII	746.445	7.76222	0	0	0	0	0
ACKR3_VUN700	222	228	AVPFSII	746.445	7.75984	0.5	0.069794	0.014098	1.46935	0.2968
ACKR3_VUN700	222	228	AVPFSII	746.445	7.76364	5	0.030799	0.010137	0.6484	0.213411
ACKR3_VUN700	222	228	AVPFSII	746.445	7.76878	30	0.089275	0.014956	1.87947	0.314863
ACKR3_VUN700	222	228	AVPFSII	746.445	7.76987	120	0.141379	0.011988	2.9764	0.252379
ACKR3	235	247	LARAISASSDQEK	1375.72	2.72596	0	0	0	0	0	0	0	0	0
ACKR3	235	247	LARAISASSDQEK	1375.72	2.72179	0.5	5.6309	0.015014	49.3939	0.131702	-0.348481	0.0108923	-3.05685	0.0955469
ACKR3	235	247	LARAISASSDQEK	1375.72	2.72375	5	5.21187	0.044511	45.7182	0.390447	-0.266252	0.0161812	-2.33554	0.141941
ACKR3	235	247	LARAISASSDQEK	1375.72	2.72067	30	5.38615	0.03488	47.2469	0.305965	-0.277004	0.0100602	-2.42986	0.0882471
ACKR3	235	247	LARAISASSDQEK	1375.72	2.72387	120	5.67993	0.166975	49.8239	1.46469	-0.113755	0.0403198	-0.997851	0.353682
ACKR3_VUN700	235	247	LARAISASSDQEK	1375.72	2.72281	0	0	0	0	0
ACKR3_VUN700	235	247	LARAISASSDQEK	1375.72	2.71933	0.5	5.97938	0.063148	52.4507	0.55393
ACKR3_VUN700	235	247	LARAISASSDQEK	1375.72	2.72207	5	5.47812	0.075291	48.0537	0.660447
ACKR3_VUN700	235	247	LARAISASSDQEK	1375.72	2.7199	30	5.66315	0.043599	49.6768	0.382447
ACKR3_VUN700	235	247	LARAISASSDQEK	1375.72	2.7251	120	5.79368	0.159876	50.8218	1.40242
ACKR3	239	252	ISASSDQEKHSSRK	1559.78	2.72727	0	0	0	0	0	0	0	0	0
ACKR3	239	252	ISASSDQEKHSSRK	1559.78	2.7294	0.5	2.91739	0.036029	23.6226	0.291733	-0.235397	0.0206012	-1.90605	0.166812
ACKR3	239	252	ISASSDQEKHSSRK	1559.78	2.72664	5	2.44232	0.12489	19.7759	1.01126	-0.442889	0.0533802	-3.58615	0.432228
ACKR3	239	252	ISASSDQEKHSSRK	1559.78	2.72892	30	2.57957	0.029335	20.8872	0.23753	-0.351178	0.0202665	-2.84355	0.164102
ACKR3	239	252	ISASSDQEKHSSRK	1559.78	2.73184	120	2.70532	0.101585	21.9054	0.822551	-0.184242	0.0532538	-1.49184	0.431205
ACKR3_VUN700	239	252	ISASSDQEKHSSRK	1559.78	2.72531	0	0	0	0	0
ACKR3_VUN700	239	252	ISASSDQEKHSSRK	1559.78	2.72728	0.5	3.15279	0.051987	25.5286	0.420947
ACKR3_VUN700	239	252	ISASSDQEKHSSRK	1559.78	2.72995	5	2.88521	0.04419	23.362	0.357814
ACKR3_VUN700	239	252	ISASSDQEKHSSRK	1559.78	2.72722	30	2.93075	0.049164	23.7307	0.398089
ACKR3_VUN700	239	252	ISASSDQEKHSSRK	1559.78	2.7331	120	2.88956	0.109115	23.3973	0.883522
ACKR3	245	257	QEKHSSRKIIFSY	1622.86	5.41004	0	0	0	0	0	0	0	0	0
ACKR3	245	257	QEKHSSRKIIFSY	1622.86	5.4059	0.5	2.48081	0.075677	21.7615	0.663833	0.387858	0.0416641	3.40226	0.365475
ACKR3	245	257	QEKHSSRKIIFSY	1622.86	5.39847	5	3.59376	0.047743	31.5242	0.418798	0.557277	0.0257658	4.88839	0.226016
ACKR3	245	257	QEKHSSRKIIFSY	1622.86	5.4022	30	4.26302	0.045927	37.3949	0.402868	0.449056	0.0214973	3.93909	0.188573
ACKR3	245	257	QEKHSSRKIIFSY	1622.86	5.4077	120	4.35147	0.109807	38.1708	0.963219	-0.133053	0.0308138	-1.16713	0.270296
ACKR3_VUN700	245	257	QEKHSSRKIIFSY	1622.86	5.40292	0	0	0	0	0
ACKR3_VUN700	245	257	QEKHSSRKIIFSY	1622.86	5.40017	0.5	2.09295	0.059395	18.3592	0.521009
ACKR3_VUN700	245	257	QEKHSSRKIIFSY	1622.86	5.38677	5	3.03649	0.067036	26.6359	0.588035
ACKR3_VUN700	245	257	QEKHSSRKIIFSY	1622.86	5.39907	30	3.81396	0.070951	33.4558	0.622377
ACKR3_VUN700	245	257	QEKHSSRKIIFSY	1622.86	5.39826	120	4.48453	0.079303	39.338	0.69564
ACKR3	248	257	HSSRKIIFSY	1237.67	5.67232	0	0	0	0	0	0	0	0	0
ACKR3	248	257	HSSRKIIFSY	1237.67	5.67044	0.5	2.35445	0.035052	27.5375	0.409965	0.649164	0.0312081	7.59256	0.365007
ACKR3	248	257	HSSRKIIFSY	1237.67	5.66763	5	3.42551	0.023089	40.0645	0.270047	0.101048	0.0236218	1.18185	0.276278
ACKR3	248	257	HSSRKIIFSY	1237.67	5.66052	30	3.93079	0.030028	45.9741	0.351205	0.045414	0.0150622	0.531158	0.176166
ACKR3	248	257	HSSRKIIFSY	1237.67	5.67231	120	4.10017	0.092619	47.9552	1.08326	-0.188249	0.0301922	-2.20174	0.353125
ACKR3_VUN700	248	257	HSSRKIIFSY	1237.67	5.66899	0	0	0	0	0
ACKR3_VUN700	248	257	HSSRKIIFSY	1237.67	5.66814	0.5	1.70529	0.046773	19.9449	0.547053
ACKR3_VUN700	248	257	HSSRKIIFSY	1237.67	5.67447	5	3.32446	0.075265	38.8826	0.880292
ACKR3_VUN700	248	257	HSSRKIIFSY	1237.67	5.66789	30	3.88537	0.050437	45.443	0.589906
ACKR3_VUN700	248	257	HSSRKIIFSY	1237.67	5.66887	120	4.28842	0.085908	50.1569	1.00477
ACKR3	249	257	SSRKIIFSY	1100.61	6.05884	0	0	0	0	0	0	0	0	0
ACKR3	249	257	SSRKIIFSY	1100.61	6.05408	0.5	2.85225	0.033918	37.5296	0.446289	0.293925	0.013159	3.86743	0.173145
ACKR3	249	257	SSRKIIFSY	1100.61	6.0548	5	3.57139	0.020902	46.992	0.275026	0.400267	0.0117105	5.26667	0.154085
ACKR3	249	257	SSRKIIFSY	1100.61	6.04583	30	3.96569	0.025036	52.1801	0.329421	0.20334	0.00770991	2.67553	0.101446
ACKR3	249	257	SSRKIIFSY	1100.61	6.05694	120	4.06898	0.060227	53.5392	0.792461	0.065468	0.0170232	0.861421	0.22399
ACKR3_VUN700	249	257	SSRKIIFSY	1100.61	6.05111	0	0	0	0	0
ACKR3_VUN700	249	257	SSRKIIFSY	1100.61	6.04805	0.5	2.55832	0.014415	33.6622	0.189671
ACKR3_VUN700	249	257	SSRKIIFSY	1100.61	6.04996	5	3.17112	0.032165	41.7253	0.423224
ACKR3_VUN700	249	257	SSRKIIFSY	1100.61	6.0467	30	3.76235	0.016651	49.5046	0.219092
ACKR3_VUN700	249	257	SSRKIIFSY	1100.61	6.04435	120	4.00351	0.033664	52.6778	0.442947
ACKR3	251	257	RKIIFSY	926.546	6.0035	0	0	0	0	0	0	0	0	0
ACKR3	251	257	RKIIFSY	926.546	6.00117	0.5	1.70293	0.027698	29.8759	0.48593	0.399594	0.0396247	7.01042	0.695171
ACKR3	251	257	RKIIFSY	926.546	5.99832	5	2.84899	0.004234	49.9822	0.0742807	0.619652	0.00789545	10.8711	0.138517
ACKR3	251	257	RKIIFSY	926.546	5.98966	30	3.49025	0.025606	61.2324	0.449228	0.123873	0.012251	2.17321	0.21493
ACKR3	251	257	RKIIFSY	926.546	5.9993	120	3.54404	0.049633	62.1761	0.870754	0.03771	0.0175359	0.661579	0.307647
ACKR3_VUN700	251	257	RKIIFSY	926.546	5.99374	0	0	0	0	0
ACKR3_VUN700	251	257	RKIIFSY	926.546	5.99611	0.5	1.30333	0.047093	22.8655	0.826193
ACKR3_VUN700	251	257	RKIIFSY	926.546	5.99629	5	2.22934	0.017287	39.1112	0.303281
ACKR3_VUN700	251	257	RKIIFSY	926.546	5.99006	30	3.36637	0.033029	59.0592	0.579456
ACKR3_VUN700	251	257	RKIIFSY	926.546	5.98889	120	3.50632	0.037004	61.5145	0.649193
ACKR3	258	263	VVVFLV	675.444	8.27866	0	0	0	0	0	0	0	0	0
ACKR3	258	263	VVVFLV	675.444	8.28099	0.5	-0.013538	0.007333	-0.285011	0.154379	0.010112	0.669947	0.212884	14.1041
ACKR3	258	263	VVVFLV	675.444	8.28476	5	-0.009594	0.010046	-0.201979	0.211495	-0.017869	1.61211	-0.376189	33.9391
ACKR3	258	263	VVVFLV	675.444	8.27754	30	0.03243	0.009724	0.682737	0.204716	0.030092	4.78187	0.633516	100.671
ACKR3	258	263	VVVFLV	675.444	8.27465	120	0.045423	0.009064	0.956274	0.190821	0.025904	0.670037	0.545347	14.106
ACKR3_VUN700	258	263	VVVFLV	675.444	8.26838	0	0	0	0	0
ACKR3_VUN700	258	263	VVVFLV	675.444	8.2682	0.5	-0.02365	0.009324	-0.497895	0.196295
ACKR3_VUN700	258	263	VVVFLV	675.444	8.26586	5	0.008275	0.010143	0.174211	0.213537
ACKR3_VUN700	258	263	VVVFLV	675.444	8.27563	30	0.002338	0.011158	0.0492211	0.234905
ACKR3_VUN700	258	263	VVVFLV	675.444	8.27721	120	0.019519	0.012485	0.410926	0.262842
ACKR3	262	271	LVCWLPYHVA	1200.62	7.71973	0	0	0	0	0	0	0	0	0
ACKR3	262	271	LVCWLPYHVA	1200.62	7.72154	0.5	0.031054	0.024738	0.408605	0.3255	0.07832	0.964022	1.03053	12.6845
ACKR3	262	271	LVCWLPYHVA	1200.62	7.72582	5	0.097627	0.024595	1.28457	0.323618	0.137497	1.18883	1.80917	15.6424
ACKR3	262	271	LVCWLPYHVA	1200.62	7.71821	30	0.167225	0.027482	2.20033	0.361605	0.20936	0.486306	2.75474	6.39876
ACKR3	262	271	LVCWLPYHVA	1200.62	7.71472	120	0.404984	0.035246	5.32874	0.463763	0.468164	0.259818	6.16005	3.41866
ACKR3_VUN700	262	271	LVCWLPYHVA	1200.62	7.71169	0	0	0	0	0
ACKR3_VUN700	262	271	LVCWLPYHVA	1200.62	7.70935	0.5	-0.047266	0.025661	-0.621921	0.337645
ACKR3_VUN700	262	271	LVCWLPYHVA	1200.62	7.71662	5	-0.03987	0.046322	-0.524605	0.6095
ACKR3_VUN700	262	271	LVCWLPYHVA	1200.62	7.71854	30	-0.042135	0.019285	-0.554408	0.25375
ACKR3_VUN700	262	271	LVCWLPYHVA	1200.62	7.71816	120	-0.06318	0.015467	-0.831316	0.203513
ACKR3	264	271	CWLPYHVA	988.471	6.95713	0	0	0	0	0	0	0	0	0
ACKR3	264	271	CWLPYHVA	988.471	6.94355	0.5	0.020071	0.014377	0.352123	0.252228	-0.01167	1.29747	-0.204737	22.7626
ACKR3	264	271	CWLPYHVA	988.471	6.95042	5	0.069384	0.0204	1.21726	0.357895	0.022767	0.920395	0.399421	16.1473
ACKR3	264	271	CWLPYHVA	988.471	6.94236	30	0.186299	0.029454	3.2684	0.516737	0.074099	0.36261	1.29998	6.36157
ACKR3	264	271	CWLPYHVA	988.471	6.95413	120	0.39049	0.028089	6.8507	0.492789	0.263583	0.250822	4.62426	4.40039
ACKR3_VUN700	264	271	CWLPYHVA	988.471	6.94754	0	0	0	0	0
ACKR3_VUN700	264	271	CWLPYHVA	988.471	6.94539	0.5	0.031741	0.034338	0.55686	0.602421
ACKR3_VUN700	264	271	CWLPYHVA	988.471	6.9505	5	0.046617	0.040658	0.817842	0.713298
ACKR3_VUN700	264	271	CWLPYHVA	988.471	6.94792	30	0.1122	0.036614	1.96842	0.642351
ACKR3_VUN700	264	271	CWLPYHVA	988.471	6.94348	120	0.126907	0.030494	2.22644	0.534982
ACKR3	266	271	LPYHVA	699.382	6.95588	0	0	0	0	0	0	0	0	0
ACKR3	266	271	LPYHVA	699.382	6.94194	0.5	0.019216	0.014368	0.505684	0.378105	-0.014059	0.93991	-0.369974	24.7345
ACKR3	266	271	LPYHVA	699.382	6.95022	5	0.033605	0.01096	0.884342	0.288421	0.001532	0.783795	0.0403158	20.6262
ACKR3	266	271	LPYHVA	699.382	6.941	30	0.076707	0.014298	2.01861	0.376263	0.048251	0.777557	1.26976	20.462
ACKR3	266	271	LPYHVA	699.382	6.95366	120	0.17283	0.023048	4.54816	0.606526	0.126452	0.404519	3.32768	10.6452
ACKR3_VUN700	266	271	LPYHVA	699.382	6.95072	0	0	0	0	0
ACKR3_VUN700	266	271	LPYHVA	699.382	6.94853	0.5	0.033275	0.018951	0.875658	0.498711
ACKR3_VUN700	266	271	LPYHVA	699.382	6.94961	5	0.032073	0.022859	0.844026	0.601553
ACKR3_VUN700	266	271	LPYHVA	699.382	6.94638	30	0.028456	0.021481	0.748842	0.565289
ACKR3_VUN700	266	271	LPYHVA	699.382	6.94243	120	0.046378	0.017712	1.22047	0.466105
ACKR3	272	277	VLLDIF	719.434	8.64269	0	0	0	0	0	0	0	0	0
ACKR3	272	277	VLLDIF	719.434	8.64085	0.5	0.078467	0.014397	1.65194	0.303095	0.078909	6.62471	1.66124	139.468
ACKR3	272	277	VLLDIF	719.434	8.64193	5	0.069397	0.013618	1.46099	0.286695	0.046793	0.289008	0.985116	6.08438
ACKR3	272	277	VLLDIF	719.434	8.63926	30	0.154501	0.012643	3.25265	0.266168	0.106393	0.175041	2.23985	3.68507
ACKR3	272	277	VLLDIF	719.434	8.64006	120	0.381529	0.01595	8.03219	0.335789	0.352019	0.135289	7.41093	2.8482
ACKR3_VUN700	272	277	VLLDIF	719.434	8.63327	0	0	0	0	0
ACKR3_VUN700	272	277	VLLDIF	719.434	8.6361	0.5	-0.000442	0.002927	-0.00930526	0.0616211
ACKR3_VUN700	272	277	VLLDIF	719.434	8.62961	5	0.022604	0.004796	0.475874	0.100968
ACKR3_VUN700	272	277	VLLDIF	719.434	8.64036	30	0.048108	0.007444	1.0128	0.156716
ACKR3_VUN700	272	277	VLLDIF	719.434	8.65803	120	0.02951	0.003797	0.621263	0.0799368
ACKR3	281	289	HYIPFTCRL	1149.59	6.70662	0	0	0	0	0	0	0	0	0
ACKR3	281	289	HYIPFTCRL	1149.59	6.69636	0.5	2.18311	0.09216	32.8287	1.38586	0.78791	0.051645	11.8483	0.776617
ACKR3	281	289	HYIPFTCRL	1149.59	6.70192	5	2.3517	0.046059	35.3638	0.692617	0.980197	0.0381761	14.7398	0.574076
ACKR3	281	289	HYIPFTCRL	1149.59	6.68937	30	2.67957	0.051728	40.2942	0.777865	1.12917	0.0238295	16.98	0.358339
ACKR3	281	289	HYIPFTCRL	1149.59	6.70033	120	3.07285	0.071156	46.2083	1.07002	1.40171	0.0349083	21.0783	0.524936
ACKR3_VUN700	281	289	HYIPFTCRL	1149.59	6.6922	0	0	0	0	0
ACKR3_VUN700	281	289	HYIPFTCRL	1149.59	6.69222	0.5	1.3952	0.041508	20.9804	0.62418
ACKR3_VUN700	281	289	HYIPFTCRL	1149.59	6.7011	5	1.3715	0.044943	20.624	0.675835
ACKR3_VUN700	281	289	HYIPFTCRL	1149.59	6.69225	30	1.55039	0.02166	23.3142	0.325714
ACKR3_VUN700	281	289	HYIPFTCRL	1149.59	6.69134	120	1.67114	0.043654	25.13	0.656451
ACKR3	294	300	FTALHVT	788.43	5.59821	0	0	0	0	0	0	0	0	0
ACKR3	294	300	FTALHVT	788.43	5.59666	0.5	0.089429	0.032724	1.56893	0.574105	0.019959	0.851278	0.350158	14.9347
ACKR3	294	300	FTALHVT	788.43	5.59461	5	0.218014	0.050107	3.82481	0.87907	0.119804	0.485287	2.10182	8.51381
ACKR3	294	300	FTALHVT	788.43	5.59419	30	0.507057	0.050648	8.89574	0.888561	0.361144	0.400915	6.33586	7.03359
ACKR3	294	300	FTALHVT	788.43	5.60242	120	1.42021	0.034128	24.9159	0.598737	1.24735	0.375376	21.8833	6.58554
ACKR3_VUN700	294	300	FTALHVT	788.43	5.59467	0	0	0	0	0
ACKR3_VUN700	294	300	FTALHVT	788.43	5.59671	0.5	0.06947	0.053396	1.21877	0.936772
ACKR3_VUN700	294	300	FTALHVT	788.43	5.60006	5	0.09821	0.041976	1.72298	0.736421
ACKR3_VUN700	294	300	FTALHVT	788.43	5.59705	30	0.145913	0.056654	2.55988	0.99393
ACKR3_VUN700	294	300	FTALHVT	788.43	5.59459	120	0.172859	0.064754	3.03261	1.13604
ACKR3	294	301	FTALHVTQ	916.489	5.42408	0	0	0	0	0	0	0	0	0
ACKR3	294	301	FTALHVTQ	916.489	5.40298	0.5	0.162551	0.019017	2.44438	0.28597	0.035167	0.15958	0.528827	2.39969
ACKR3	294	301	FTALHVTQ	916.489	5.39635	5	0.229783	0.025901	3.45538	0.389489	0.138145	0.334037	2.07737	5.02311
ACKR3	294	301	FTALHVTQ	916.489	5.4033	30	0.685038	0.020286	10.3013	0.305053	0.579628	0.187666	8.71621	2.82204
ACKR3	294	301	FTALHVTQ	916.489	5.41069	120	1.59988	0.109557	24.0584	1.64747	1.43408	0.157692	21.5651	2.37132
ACKR3_VUN700	294	301	FTALHVTQ	916.489	5.41667	0	0	0	0	0
ACKR3_VUN700	294	301	FTALHVTQ	916.489	5.40155	0.5	0.127384	0.013825	1.91555	0.207895
ACKR3_VUN700	294	301	FTALHVTQ	916.489	5.3976	5	0.091638	0.028815	1.37802	0.433308
ACKR3_VUN700	294	301	FTALHVTQ	916.489	5.40284	30	0.10541	0.019534	1.58511	0.293744
ACKR3_VUN700	294	301	FTALHVTQ	916.489	5.40124	120	0.165803	0.023552	2.49328	0.354165
ACKR3	294	302	FTALHVTQC	1019.5	5.82326	0	0	0	0	0	0	0	0	0
ACKR3	294	302	FTALHVTQC	1019.5	5.82327	0.5	0.125526	0.055548	1.65166	0.730895	0.011131	0.490907	0.146461	6.4593
ACKR3	294	302	FTALHVTQC	1019.5	5.82037	5	0.292529	0.020339	3.84907	0.267618	0.172979	0.165365	2.27604	2.17585
ACKR3	294	302	FTALHVTQC	1019.5	5.81809	30	0.520364	0.035879	6.84689	0.472092	0.320134	0.112839	4.21229	1.48472
ACKR3	294	302	FTALHVTQC	1019.5	5.82864	120	1.46078	0.018381	19.2208	0.241855	1.25372	0.0846954	16.4963	1.11441
ACKR3_VUN700	294	302	FTALHVTQC	1019.5	5.81971	0	0	0	0	0
ACKR3_VUN700	294	302	FTALHVTQC	1019.5	5.8302	0.5	0.114395	0.024311	1.5052	0.319882
ACKR3_VUN700	294	302	FTALHVTQC	1019.5	5.8243	5	0.11955	0.017937	1.57303	0.236013
ACKR3_VUN700	294	302	FTALHVTQC	1019.5	5.8234	30	0.20023	0.017885	2.63461	0.235329
ACKR3_VUN700	294	302	FTALHVTQC	1019.5	5.82179	120	0.207067	0.017343	2.72457	0.228197
ACKR3	294	303	FTALHVTQCL	1132.58	6.75364	0	0	0	0	0	0	0	0	0
ACKR3	294	303	FTALHVTQCL	1132.58	6.74455	0.5	0.271506	0.058359	3.17551	0.682561	0.236375	0.247875	2.76462	2.89912
ACKR3	294	303	FTALHVTQCL	1132.58	6.75035	5	0.290273	0.02814	3.39501	0.329123	0.216826	0.152056	2.53598	1.77844
ACKR3	294	303	FTALHVTQCL	1132.58	6.74073	30	0.469817	0.031587	5.49494	0.369439	0.392471	0.150101	4.5903	1.75557
ACKR3	294	303	FTALHVTQCL	1132.58	6.74154	120	1.38467	0.017586	16.195	0.205684	1.30757	0.136582	15.2932	1.59745
ACKR3_VUN700	294	303	FTALHVTQCL	1132.58	6.74937	0	0	0	0	0
ACKR3_VUN700	294	303	FTALHVTQCL	1132.58	6.74442	0.5	0.035131	0.004337	0.410889	0.0507251
ACKR3_VUN700	294	303	FTALHVTQCL	1132.58	6.75194	5	0.073447	0.008604	0.859029	0.100632
ACKR3_VUN700	294	303	FTALHVTQCL	1132.58	6.74639	30	0.077346	0.01038	0.904632	0.121404
ACKR3_VUN700	294	303	FTALHVTQCL	1132.58	6.74295	120	0.077101	0.010485	0.901766	0.122632
ACKR3	295	300	TALHVT	641.362	5.59784	0	0	0	0	0	0	0	0	0
ACKR3	295	300	TALHVT	641.362	5.59587	0.5	0.093577	0.016107	1.97004	0.339095	0.07132	0.496066	1.50147	10.4435
ACKR3	295	300	TALHVT	641.362	5.59339	5	0.208186	0.016097	4.38286	0.338884	0.106641	0.111268	2.24507	2.34249
ACKR3	295	300	TALHVT	641.362	5.59348	30	0.444474	0.020103	9.35735	0.423221	0.3315	0.119483	6.97895	2.51543
ACKR3	295	300	TALHVT	641.362	5.60222	120	1.23134	0.011553	25.923	0.243221	1.0581	0.0324132	22.2757	0.682384
ACKR3_VUN700	295	300	TALHVT	641.362	5.59452	0	0	0	0	0
ACKR3_VUN700	295	300	TALHVT	641.362	5.59691	0.5	0.022257	0.010355	0.468568	0.218
ACKR3_VUN700	295	300	TALHVT	641.362	5.60018	5	0.101545	0.008125	2.13779	0.171053
ACKR3_VUN700	295	300	TALHVT	641.362	5.59712	30	0.112974	0.012494	2.3784	0.263032
ACKR3_VUN700	295	300	TALHVT	641.362	5.59406	120	0.173244	0.005375	3.64724	0.113158
ACKR3	297	302	LHVTQC	700.345	4.42647	0	0	0	0	0	0	0	0	0
ACKR3	297	302	LHVTQC	700.345	4.37115	0.5	0.116855	0.015452	2.46011	0.325305	0.030528	0.220264	0.642695	4.63714
ACKR3	297	302	LHVTQC	700.345	4.62548	5	0.142727	0.028717	3.00478	0.604568	0.043671	0.259101	0.919389	5.45476
ACKR3	297	302	LHVTQC	700.345	4.41929	30	0.233873	0.02861	4.92364	0.602316	0.136332	0.260587	2.87015	5.48603
ACKR3	297	302	LHVTQC	700.345	4.39618	120	0.433759	0.045441	9.13177	0.956653	0.341036	0.168981	7.17971	3.55749
ACKR3_VUN700	297	302	LHVTQC	700.345	4.41076	0	0	0	0	0
ACKR3_VUN700	297	302	LHVTQC	700.345	4.36289	0.5	0.086327	0.015207	1.81741	0.320147
ACKR3_VUN700	297	302	LHVTQC	700.345	4.43456	5	0.099056	0.016171	2.08539	0.340442
ACKR3_VUN700	297	302	LHVTQC	700.345	4.36775	30	0.097541	0.022443	2.05349	0.472484
ACKR3_VUN700	297	302	LHVTQC	700.345	4.44533	120	0.092723	0.012294	1.95206	0.258821
ACKR3	297	303	LHVTQCL	813.429	5.9496	0	0	0	0	0	0	0	0	0
ACKR3	297	303	LHVTQCL	813.429	5.94653	0.5	0.087912	0.00625	1.54232	0.109649	0.080829	1.58045	1.41805	27.7272
ACKR3	297	303	LHVTQCL	813.429	5.94518	5	0.103717	0.011094	1.8196	0.194632	0.065085	0.324758	1.14184	5.6975
ACKR3	297	303	LHVTQCL	813.429	5.94214	30	0.13826	0.007223	2.42561	0.126719	0.065377	0.236312	1.14696	4.14583
ACKR3	297	303	LHVTQCL	813.429	5.95151	120	0.364632	0.036156	6.39705	0.634316	0.30534	0.210597	5.35684	3.69468
ACKR3_VUN700	297	303	LHVTQCL	813.429	5.94358	0	0	0	0	0
ACKR3_VUN700	297	303	LHVTQCL	813.429	5.94892	0.5	0.007083	0.011183	0.124263	0.196193
ACKR3_VUN700	297	303	LHVTQCL	813.429	5.94907	5	0.038632	0.011846	0.677754	0.207825
ACKR3_VUN700	297	303	LHVTQCL	813.429	5.94643	30	0.072883	0.016797	1.27865	0.294684
ACKR3_VUN700	297	303	LHVTQCL	813.429	5.94358	120	0.059292	0.011016	1.04021	0.193263
ACKR3	298	303	HVTQCL	700.345	5.01718	0	0	0	0	0	0	0	0	0
ACKR3	298	303	HVTQCL	700.345	4.99335	0.5	0.09666	0.007563	2.03495	0.159221	0.043645	0.341591	0.918842	7.1914
ACKR3	298	303	HVTQCL	700.345	5.0101	5	0.132645	0.007454	2.79253	0.156926	0.050689	0.0751962	1.06714	1.58308
ACKR3	298	303	HVTQCL	700.345	5.01216	30	0.16808	0.008661	3.53853	0.182337	0.053716	0.0766981	1.13086	1.6147
ACKR3	298	303	HVTQCL	700.345	5.00856	120	0.413313	0.010106	8.70133	0.212758	0.305586	0.0471503	6.43339	0.992638
ACKR3_VUN700	298	303	HVTQCL	700.345	5.00917	0	0	0	0	0
ACKR3_VUN700	298	303	HVTQCL	700.345	4.99266	0.5	0.053015	0.017628	1.11611	0.371116
ACKR3_VUN700	298	303	HVTQCL	700.345	5.01659	5	0.081956	0.004095	1.72539	0.0862105
ACKR3_VUN700	298	303	HVTQCL	700.345	4.99762	30	0.114364	0.006497	2.40766	0.136779
ACKR3_VUN700	298	303	HVTQCL	700.345	5.01871	120	0.107727	0.004343	2.26794	0.0914316
ACKR3	304	309	SLVHCC	661.28	5.26722	0	0	0	0	0	0	0	0	0
ACKR3	304	309	SLVHCC	661.28	5.25601	0.5	0.024893	0.037223	0.524063	0.783642	-0.013526	1.63763	-0.284758	34.4764
ACKR3	304	309	SLVHCC	661.28	5.2425	5	0.035303	0.038941	0.743221	0.819811	-0.013215	1.20056	-0.278211	25.275
ACKR3	304	309	SLVHCC	661.28	5.26185	30	0.077055	0.028805	1.62221	0.606421	0.031297	0.770213	0.658884	16.215
ACKR3	304	309	SLVHCC	661.28	5.26523	120	0.083494	0.034572	1.75777	0.727832	0.042989	0.818156	0.905032	17.2243
ACKR3_VUN700	304	309	SLVHCC	661.28	5.25801	0	0	0	0	0
ACKR3_VUN700	304	309	SLVHCC	661.28	5.25594	0.5	0.038419	0.025653	0.808821	0.540063
ACKR3_VUN700	304	309	SLVHCC	661.28	5.258	5	0.048518	0.022995	1.02143	0.484105
ACKR3_VUN700	304	309	SLVHCC	661.28	5.25653	30	0.045758	0.030814	0.963326	0.648716
ACKR3_VUN700	304	309	SLVHCC	661.28	5.26288	120	0.040505	0.028582	0.852737	0.601726
ACKR3	308	314	CCVNPVL	747.353	6.44309	0	0	0	0	0	0	0	0	0
ACKR3	308	314	CCVNPVL	747.353	6.44481	0.5	0.078715	0.008485	1.65716	0.178632	-0.033494	0.222181	-0.705137	4.67749
ACKR3	308	314	CCVNPVL	747.353	6.44416	5	0.140534	0.010613	2.95861	0.223432	0.006629	0.113123	0.139558	2.38154
ACKR3	308	314	CCVNPVL	747.353	6.44183	30	0.190072	0.01088	4.00152	0.229053	0.057723	0.221183	1.21522	4.65648
ACKR3	308	314	CCVNPVL	747.353	6.44883	120	0.28015	0.020857	5.89789	0.439095	0.060938	0.0925222	1.28291	1.94784
ACKR3_VUN700	308	314	CCVNPVL	747.353	6.44162	0	0	0	0	0
ACKR3_VUN700	308	314	CCVNPVL	747.353	6.4427	0.5	0.112209	0.0218	2.36229	0.458947
ACKR3_VUN700	308	314	CCVNPVL	747.353	6.44494	5	0.133905	0.011278	2.81905	0.237432
ACKR3_VUN700	308	314	CCVNPVL	747.353	6.44366	30	0.132349	0.028276	2.78629	0.595284
ACKR3_VUN700	308	314	CCVNPVL	747.353	6.4385	120	0.219212	0.012042	4.61499	0.253516
ACKR3	309	314	CVNPVL	644.344	6.11087	0	0	0	0	0	0	0	0	0
ACKR3	309	314	CVNPVL	644.344	6.10906	0.5	0.039924	0.009666	1.05063	0.254368	0.021428	0.484958	0.563895	12.7621
ACKR3	309	314	CVNPVL	644.344	6.10684	5	0.06193	0.01118	1.62974	0.294211	-0.017564	0.206688	-0.462211	5.43916
ACKR3	309	314	CVNPVL	644.344	6.10563	30	0.099841	0.017005	2.62739	0.4475	0.06198	0.391515	1.63105	10.303
ACKR3	309	314	CVNPVL	644.344	6.1117	120	0.199528	0.017844	5.25074	0.469579	0.104733	0.14473	2.75613	3.80868
ACKR3_VUN700	309	314	CVNPVL	644.344	6.10706	0	0	0	0	0
ACKR3_VUN700	309	314	CVNPVL	644.344	6.10854	0.5	0.018496	0.007772	0.486737	0.204526
ACKR3_VUN700	309	314	CVNPVL	644.344	6.10931	5	0.079494	0.008001	2.09195	0.210553
ACKR3_VUN700	309	314	CVNPVL	644.344	6.10904	30	0.037861	0.013347	0.996342	0.351237
ACKR3_VUN700	309	314	CVNPVL	644.344	6.10534	120	0.094795	0.010787	2.49461	0.283868
ACKR3	309	315	CVNPVLY	807.407	6.54155	0	0	0	0	0	0	0	0	0
ACKR3	309	315	CVNPVLY	807.407	6.54267	0.5	0.156459	0.005894	3.29387	0.124084	0.100833	0.330936	2.1228	6.96708
ACKR3	309	315	CVNPVLY	807.407	6.54411	5	0.184174	0.007568	3.87735	0.159326	0.101725	0.453732	2.14158	9.55225
ACKR3	309	315	CVNPVLY	807.407	6.53807	30	0.313568	0.010712	6.60143	0.225516	0.075115	0.104285	1.58137	2.19547
ACKR3	309	315	CVNPVLY	807.407	6.54539	120	0.677754	0.025978	14.2685	0.546905	0.298019	0.0773028	6.27408	1.62743
ACKR3_VUN700	309	315	CVNPVLY	807.407	6.54016	0	0	0	0	0
ACKR3_VUN700	309	315	CVNPVLY	807.407	6.54308	0.5	0.055626	0.018289	1.17107	0.385032
ACKR3_VUN700	309	315	CVNPVLY	807.407	6.54359	5	0.082449	0.037256	1.73577	0.784337
ACKR3_VUN700	309	315	CVNPVLY	807.407	6.54149	30	0.238453	0.023495	5.02006	0.494632
ACKR3_VUN700	309	315	CVNPVLY	807.407	6.53646	120	0.379735	0.025492	7.99442	0.536674
ACKR3	310	315	VNPVLY	704.398	6.38007	0	0	0	0	0	0	0	0	0
ACKR3	310	315	VNPVLY	704.398	6.3802	0.5	0.082514	0.007679	2.17142	0.202079	0.019686	0.184677	0.518053	4.85993
ACKR3	310	315	VNPVLY	704.398	6.38031	5	0.135428	0.007248	3.56389	0.190737	0.047395	0.1475	1.24724	3.88159
ACKR3	310	315	VNPVLY	704.398	6.37712	30	0.26194	0.006938	6.89316	0.182579	0.089577	0.0641311	2.35729	1.68766
ACKR3	310	315	VNPVLY	704.398	6.38366	120	0.653758	0.022525	17.2042	0.592763	0.246181	0.0443553	6.47845	1.16725
ACKR3_VUN700	310	315	VNPVLY	704.398	6.37788	0	0	0	0	0
ACKR3_VUN700	310	315	VNPVLY	704.398	6.37922	0.5	0.062828	0.010022	1.65337	0.263737
ACKR3_VUN700	310	315	VNPVLY	704.398	6.38125	5	0.088033	0.0121	2.31666	0.318421
ACKR3_VUN700	310	315	VNPVLY	704.398	6.37916	30	0.172363	0.010067	4.53587	0.264921
ACKR3_VUN700	310	315	VNPVLY	704.398	6.37226	120	0.407577	0.011385	10.7257	0.299605
ACKR3	315	320	YSFINR	799.41	5.76948	0	0	0	0	0	0	0	0	0
ACKR3	315	320	YSFINR	799.41	5.76675	0.5	1.58472	0.007817	33.3626	0.164568	0.161516	0.00740593	3.40034	0.155914
ACKR3	315	320	YSFINR	799.41	5.76363	5	2.01823	0.014891	42.4889	0.313495	0.309327	0.0131029	6.51215	0.27585
ACKR3	315	320	YSFINR	799.41	5.76071	30	2.3004	0.020802	48.4295	0.437937	0.148563	0.013259	3.12764	0.279136
ACKR3	315	320	YSFINR	799.41	5.771	120	2.38106	0.048373	50.1276	1.01838	0.09165	0.0256276	1.92947	0.539529
ACKR3_VUN700	315	320	YSFINR	799.41	5.76461	0	0	0	0	0
ACKR3_VUN700	315	320	YSFINR	799.41	5.76888	0.5	1.42321	0.007862	29.9623	0.165516
ACKR3_VUN700	315	320	YSFINR	799.41	5.76812	5	1.7089	0.018504	35.9768	0.389558
ACKR3_VUN700	315	320	YSFINR	799.41	5.76401	30	2.15184	0.020866	45.3019	0.439284
ACKR3_VUN700	315	320	YSFINR	799.41	5.76434	120	2.28941	0.035765	48.1981	0.752947
ACKR3	315	321	YSFINRN	913.453	5.66276	0	0	0	0	0	0	0	0	0
ACKR3	315	321	YSFINRN	913.453	5.65784	0.5	2.51822	0.014942	44.1793	0.26214	0.08164	0.00709742	1.43228	0.124516
ACKR3	315	321	YSFINRN	913.453	5.65584	5	2.6906	0.021855	47.2035	0.383421	0.176418	0.010852	3.09505	0.190386
ACKR3	315	321	YSFINRN	913.453	5.65261	30	2.931	0.019544	51.4211	0.342877	0.035244	0.00953486	0.618316	0.167278
ACKR3	315	321	YSFINRN	913.453	5.66336	120	3.06739	0.075615	53.8138	1.32658	0.02042	0.0328332	0.358246	0.576021
ACKR3_VUN700	315	321	YSFINRN	913.453	5.65644	0	0	0	0	0
ACKR3_VUN700	315	321	YSFINRN	913.453	5.65777	0.5	2.43658	0.009489	42.747	0.166474
ACKR3_VUN700	315	321	YSFINRN	913.453	5.66136	5	2.51418	0.018093	44.1085	0.317421
ACKR3_VUN700	315	321	YSFINRN	913.453	5.65551	30	2.89576	0.019736	50.8027	0.346246
ACKR3_VUN700	315	321	YSFINRN	913.453	5.65669	120	3.04697	0.06608	53.4555	1.1593
ACKR3	315	322	YSFINRNY	1076.52	6.23093	0	0	0	0	0	0	0	0	0
ACKR3	315	322	YSFINRNY	1076.52	6.23189	0.5	2.99025	0.015439	44.9662	0.232165	0.076323	0.00767057	1.14771	0.115347
ACKR3	315	322	YSFINRNY	1076.52	6.23055	5	3.23107	0.029607	48.5875	0.445218	0.183911	0.01096	2.76558	0.164813
ACKR3	315	322	YSFINRNY	1076.52	6.22509	30	3.52233	0.031182	52.9674	0.468902	-0.009345	0.0128024	-0.140526	0.192517
ACKR3	315	322	YSFINRNY	1076.52	6.23621	120	3.66355	0.096648	55.091	1.45335	-0.035139	0.0342369	-0.528406	0.514841
ACKR3_VUN700	315	322	YSFINRNY	1076.52	6.22754	0	0	0	0	0
ACKR3_VUN700	315	322	YSFINRNY	1076.52	6.22445	0.5	2.91393	0.01653	43.8185	0.248571
ACKR3_VUN700	315	322	YSFINRNY	1076.52	6.2279	5	3.04716	0.018323	45.8219	0.275534
ACKR3_VUN700	315	322	YSFINRNY	1076.52	6.22427	30	3.53167	0.032662	53.1079	0.491158
ACKR3_VUN700	315	322	YSFINRNY	1076.52	6.22148	120	3.69869	0.080714	55.6194	1.21374
ACKR3	321	326	NYRYEL	857.415	6.21323	0	0	0	0	0	0	0	0	0
ACKR3	321	326	NYRYEL	857.415	6.21206	0.5	2.74221	0.010391	57.7308	0.218758	-0.036522	0.00602549	-0.768884	0.126852
ACKR3	321	326	NYRYEL	857.415	6.2111	5	2.42368	0.029859	51.0248	0.628611	0.067838	0.0127975	1.42817	0.269421
ACKR3	321	326	NYRYEL	857.415	6.20595	30	2.46574	0.022073	51.9102	0.464695	0.008587	0.0163927	0.180779	0.345109
ACKR3	321	326	NYRYEL	857.415	6.21261	120	2.68537	0.010146	56.5342	0.2136	0.093567	0.00686351	1.96983	0.144495
ACKR3_VUN700	321	326	NYRYEL	857.415	6.20747	0	0	0	0	0
ACKR3_VUN700	321	326	NYRYEL	857.415	6.20625	0.5	2.77874	0.013018	58.4997	0.274063
ACKR3_VUN700	321	326	NYRYEL	857.415	6.21104	5	2.35584	0.008161	49.5967	0.171811
ACKR3_VUN700	321	326	NYRYEL	857.415	6.20742	30	2.45715	0.033743	51.7294	0.710379
ACKR3_VUN700	321	326	NYRYEL	857.415	6.20765	120	2.59181	0.014851	54.5644	0.312653
ACKR3	323	328	RYELMK	839.444	4.88023	0	0	0	0	0	0	0	0	0
ACKR3	323	328	RYELMK	839.444	4.83985	0.5	2.00487	0.111116	42.2077	2.33928	0.016602	0.077232	0.349516	1.62594
ACKR3	323	328	RYELMK	839.444	4.79966	5	2.10617	0.141553	44.3405	2.98006	0.063428	0.0776288	1.33533	1.63429
ACKR3	323	328	RYELMK	839.444	4.86944	30	2.11429	0.117552	44.5115	2.47478	0.009708	0.0680369	0.204379	1.43236
ACKR3	323	328	RYELMK	839.444	4.85206	120	2.2259	0.151735	46.8611	3.19442	0.048635	0.0817164	1.02389	1.72034
ACKR3_VUN700	323	328	RYELMK	839.444	4.87668	0	0	0	0	0
ACKR3_VUN700	323	328	RYELMK	839.444	4.83268	0.5	1.98826	0.106943	41.8582	2.25143
ACKR3_VUN700	323	328	RYELMK	839.444	4.9034	5	2.04274	0.079358	43.0051	1.67069
ACKR3_VUN700	323	328	RYELMK	839.444	4.83788	30	2.10459	0.082531	44.3071	1.73749
ACKR3_VUN700	323	328	RYELMK	839.444	4.90257	120	2.17727	0.098115	45.8372	2.06558
ACKR3	327	332	MKAFIF	756.411	7.57512	0	0	0	0	0	0	0	0	0
ACKR3	327	332	MKAFIF	756.411	7.57559	0.5	2.69151	0.017114	56.6633	0.360295	0.146693	0.0120172	3.08827	0.252994
ACKR3	327	332	MKAFIF	756.411	7.57382	5	2.6871	0.025414	56.5705	0.535032	0.046787	0.0118037	0.984989	0.248499
ACKR3	327	332	MKAFIF	756.411	7.56852	30	2.72712	0.033797	57.4131	0.711516	-0.000554	0.014665	-0.0116632	0.308736
ACKR3	327	332	MKAFIF	756.411	7.57352	120	2.95438	0.00926	62.1974	0.194947	0.087901	0.00467686	1.85055	0.0984602
ACKR3_VUN700	327	332	MKAFIF	756.411	7.56232	0	0	0	0	0
ACKR3_VUN700	327	332	MKAFIF	756.411	7.54827	0.5	2.54481	0.02595	53.575	0.546316
ACKR3_VUN700	327	332	MKAFIF	756.411	7.56638	5	2.64031	0.018647	55.5855	0.392568
ACKR3_VUN700	327	332	MKAFIF	756.411	7.56453	30	2.72768	0.021387	57.4248	0.450253
ACKR3_VUN700	327	332	MKAFIF	756.411	7.56422	120	2.86647	0.00995	60.3468	0.209474
ACKR3	335	342	SAKTGLTK	805.478	2.71148	0	0	0	0	0	0	0	0	0
ACKR3	335	342	SAKTGLTK	805.478	2.71239	0.5	3.55608	0.05051	53.4749	0.759549	-0.069981	0.0185631	-1.05235	0.279144
ACKR3	335	342	SAKTGLTK	805.478	2.71067	5	3.08301	0.050029	46.3611	0.752316	-0.12587	0.019183	-1.89278	0.288466
ACKR3	335	342	SAKTGLTK	805.478	2.71334	30	3.11679	0.050808	46.869	0.76403	-0.122061	0.0199576	-1.8355	0.300115
ACKR3	335	342	SAKTGLTK	805.478	2.71529	120	3.36724	0.043927	50.6351	0.660556	-0.064968	0.0159142	-0.976962	0.239312
ACKR3_VUN700	335	342	SAKTGLTK	805.478	2.71154	0	0	0	0	0
ACKR3_VUN700	335	342	SAKTGLTK	805.478	2.7124	0.5	3.62606	0.043337	54.5273	0.651684
ACKR3_VUN700	335	342	SAKTGLTK	805.478	2.71473	5	3.20888	0.032828	48.2538	0.493654
ACKR3_VUN700	335	342	SAKTGLTK	805.478	2.7113	30	3.23885	0.037292	48.7045	0.560782
ACKR3_VUN700	335	342	SAKTGLTK	805.478	2.71738	120	3.43221	0.031284	51.6121	0.470436
ACKR3	335	343	SAKTGLTKL	918.562	4.7441	0	0	0	0	0	0	0	0	0
ACKR3	335	343	SAKTGLTKL	918.562	4.69041	0.5	4.18352	0.02881	55.0464	0.379079	0.042794	0.0101309	0.563079	0.133301
ACKR3	335	343	SAKTGLTKL	918.562	4.66112	5	3.58805	0.063276	47.2112	0.832579	-0.04579	0.0221149	-0.6025	0.290986
ACKR3	335	343	SAKTGLTKL	918.562	4.73308	30	3.63894	0.064356	47.8807	0.846789	-0.000775	0.0244985	-0.0101974	0.322349
ACKR3	335	343	SAKTGLTKL	918.562	4.70455	120	3.95102	0.071802	51.9871	0.944763	0.061219	0.0192715	0.805513	0.253573
ACKR3_VUN700	335	343	SAKTGLTKL	918.562	4.73014	0	0	0	0	0
ACKR3_VUN700	335	343	SAKTGLTKL	918.562	4.69095	0.5	4.14073	0.030767	54.4833	0.404829
ACKR3_VUN700	335	343	SAKTGLTKL	918.562	4.76404	5	3.63384	0.048491	47.8137	0.638039
ACKR3_VUN700	335	343	SAKTGLTKL	918.562	4.69653	30	3.63971	0.061704	47.8909	0.811895
ACKR3_VUN700	335	343	SAKTGLTKL	918.562	4.73727	120	3.8898	0.024947	51.1816	0.32825
ACKR3	335	345	SAKTGLTKLID	1146.67	5.53275	0	0	0	0	0	0	0	0	0
ACKR3	335	345	SAKTGLTKLID	1146.67	5.51362	0.5	5.90928	0.031447	62.2029	0.331021	0.050696	0.00977771	0.533642	0.102923
ACKR3	335	345	SAKTGLTKLID	1146.67	5.51312	5	5.076	0.047591	53.4316	0.500958	-0.034253	0.0125681	-0.360558	0.132296
ACKR3	335	345	SAKTGLTKLID	1146.67	5.51398	30	5.13617	0.047757	54.065	0.502705	0.019739	0.0160634	0.207779	0.169089
ACKR3	335	345	SAKTGLTKLID	1146.67	5.5173	120	5.58158	0.052169	58.7535	0.549147	0.06871	0.0116418	0.723263	0.122546
ACKR3_VUN700	335	345	SAKTGLTKLID	1146.67	5.52826	0	0	0	0	0
ACKR3_VUN700	335	345	SAKTGLTKLID	1146.67	5.51214	0.5	5.85858	0.048056	61.6693	0.505853
ACKR3_VUN700	335	345	SAKTGLTKLID	1146.67	5.51545	5	5.11026	0.042772	53.7922	0.450232
ACKR3_VUN700	335	345	SAKTGLTKLID	1146.67	5.51517	30	5.11644	0.067019	53.8572	0.705463
ACKR3_VUN700	335	345	SAKTGLTKLID	1146.67	5.51241	120	5.51287	0.038263	58.0303	0.402768
ACKR3	338	343	TGLTKL	632.398	5.34631	0	0	0	0	0	0	0	0	0
ACKR3	338	343	TGLTKL	632.398	5.3336	0.5	2.7975	0.008789	58.8947	0.185032	0.010802	0.00421777	0.227411	0.0887952
ACKR3	338	343	TGLTKL	632.398	5.32463	5	2.41676	0.025704	50.8792	0.541137	-0.011313	0.0111393	-0.238168	0.234511
ACKR3	338	343	TGLTKL	632.398	5.33929	30	2.47475	0.019092	52.1	0.401937	0.008164	0.0149169	0.171874	0.31404
ACKR3	338	343	TGLTKL	632.398	5.33737	120	2.65099	0.016138	55.8103	0.339747	0.024431	0.00636453	0.514337	0.13399
ACKR3_VUN700	338	343	TGLTKL	632.398	5.33797	0	0	0	0	0
ACKR3_VUN700	338	343	TGLTKL	632.398	5.33297	0.5	2.78669	0.007842	58.6673	0.165095
ACKR3_VUN700	338	343	TGLTKL	632.398	5.33126	5	2.42807	0.00804	51.1173	0.169263
ACKR3_VUN700	338	343	TGLTKL	632.398	5.3359	30	2.46659	0.031491	51.9282	0.662968
ACKR3_VUN700	338	343	TGLTKL	632.398	5.33993	120	2.62656	0.004878	55.296	0.102695
ACKR3	338	345	TGLTKLID	860.509	5.93837	0	0	0	0	0	0	0	0	0
ACKR3	338	345	TGLTKLID	860.509	5.92176	0.5	4.25034	0.022235	63.9149	0.334361	-0.019661	0.00706349	-0.295654	0.106218
ACKR3	338	345	TGLTKLID	860.509	5.9234	5	3.68466	0.031326	55.4085	0.471068	-0.050543	0.00981412	-0.760045	0.147581
ACKR3	338	345	TGLTKLID	860.509	5.9205	30	3.73531	0.020552	56.17	0.309053	-0.043803	0.0109061	-0.658692	0.164002
ACKR3	338	345	TGLTKLID	860.509	5.92376	120	4.04724	0.035106	60.8608	0.52791	0.015478	0.00925293	0.232752	0.139142
ACKR3_VUN700	338	345	TGLTKLID	860.509	5.93299	0	0	0	0	0
ACKR3_VUN700	338	345	TGLTKLID	860.509	5.92824	0.5	4.27	0.020266	64.2105	0.304752
ACKR3_VUN700	338	345	TGLTKLID	860.509	5.92692	5	3.73521	0.018313	56.1685	0.275383
ACKR3_VUN700	338	345	TGLTKLID	860.509	5.92567	30	3.77911	0.035586	56.8287	0.535128
ACKR3_VUN700	338	345	TGLTKLID	860.509	5.92528	120	4.03176	0.012988	60.628	0.195308
ACKR3	338	346	TGLTKLIDA	931.546	6.20328	0	0	0	0	0	0	0	0	0
ACKR3	338	346	TGLTKLIDA	931.546	6.18734	0.5	4.85009	0.036794	63.817	0.484132	0.005396	0.0107204	0.071	0.141058
ACKR3	338	346	TGLTKLIDA	931.546	6.18946	5	4.23178	0.040868	55.6813	0.537737	0.095538	0.0104848	1.25708	0.137958
ACKR3	338	346	TGLTKLIDA	931.546	6.18576	30	4.1866	0.032556	55.0869	0.428368	-0.026629	0.0177602	-0.350382	0.233687
ACKR3	338	346	TGLTKLIDA	931.546	6.18443	120	4.63859	0.029762	61.0341	0.391605	0.148016	0.00730541	1.94758	0.0961238
ACKR3_VUN700	338	346	TGLTKLIDA	931.546	6.19846	0	0	0	0	0
ACKR3_VUN700	338	346	TGLTKLIDA	931.546	6.18224	0.5	4.84469	0.036697	63.746	0.482855
ACKR3_VUN700	338	346	TGLTKLIDA	931.546	6.18989	5	4.13624	0.016886	54.4243	0.222184
ACKR3_VUN700	338	346	TGLTKLIDA	931.546	6.18525	30	4.21323	0.067274	55.4373	0.885184
ACKR3_VUN700	338	346	TGLTKLIDA	931.546	6.18337	120	4.49057	0.015686	59.0865	0.206395
ACKR3	339	345	GLTKLID	759.461	5.89712	0	0	0	0	0	0	0	0	0
ACKR3	339	345	GLTKLID	759.461	5.88548	0.5	3.44636	0.014884	60.4625	0.261123	-0.017415	0.00511341	-0.305526	0.089709
ACKR3	339	345	GLTKLID	759.461	5.88484	5	2.96644	0.039373	52.0428	0.690754	-0.057857	0.0147662	-1.01504	0.259056
ACKR3	339	345	GLTKLID	759.461	5.88252	30	3.01277	0.029015	52.8556	0.509035	-0.039443	0.0145129	-0.691982	0.254613
ACKR3	339	345	GLTKLID	759.461	5.88596	120	3.25629	0.005396	57.1279	0.0946667	-0.023632	0.00613283	-0.414596	0.107593
ACKR3_VUN700	339	345	GLTKLID	759.461	5.89095	0	0	0	0	0
ACKR3_VUN700	339	345	GLTKLID	759.461	5.89054	0.5	3.46378	0.009483	60.7681	0.166368
ACKR3_VUN700	339	345	GLTKLID	759.461	5.88808	5	3.02429	0.01957	53.0578	0.343333
ACKR3_VUN700	339	345	GLTKLID	759.461	5.88689	30	3.05221	0.033138	53.5476	0.581368
ACKR3_VUN700	339	345	GLTKLID	759.461	5.88726	120	3.27992	0.019367	57.5425	0.339772
ACKR3	340	345	LTKLID	702.44	5.89693	0	0	0	0	0	0	0	0	0
ACKR3	340	345	LTKLID	702.44	5.88614	0.5	3.21092	0.014509	67.5984	0.305453	0.059835	0.00548817	1.25968	0.115541
ACKR3	340	345	LTKLID	702.44	5.88485	5	2.72948	0.042116	57.4628	0.886653	-0.031454	0.0157162	-0.662189	0.330867
ACKR3	340	345	LTKLID	702.44	5.88302	30	2.8178	0.038693	59.3221	0.814589	-0.002148	0.0158526	-0.0452211	0.33374
ACKR3	340	345	LTKLID	702.44	5.88702	120	3.05001	0.016393	64.2108	0.345116	0.02684	0.00674839	0.565053	0.142071
ACKR3_VUN700	340	345	LTKLID	702.44	5.89085	0	0	0	0	0
ACKR3_VUN700	340	345	LTKLID	702.44	5.88998	0.5	3.15109	0.009815	66.3387	0.206632
ACKR3_VUN700	340	345	LTKLID	702.44	5.88813	5	2.76094	0.008243	58.125	0.173537
ACKR3_VUN700	340	345	LTKLID	702.44	5.88676	30	2.81995	0.022338	59.3674	0.470274
ACKR3_VUN700	340	345	LTKLID	702.44	5.88761	120	3.02317	0.012337	63.6457	0.259726
ACKR3	346	353	ASRVSETE	958.388	2.71778	0	0	0	0	0	0	0	0	0
ACKR3	346	353	ASRVSETE	958.388	2.71753	0.5	2.90539	0.044528	43.6901	0.669594	-0.084715	0.0196162	-1.27391	0.29498
ACKR3	346	353	ASRVSETE	958.388	2.7151	5	2.68294	0.039599	40.345	0.595474	0.04829	0.0178155	0.726165	0.267902
ACKR3	346	353	ASRVSETE	958.388	2.71644	30	2.63811	0.042746	39.6709	0.642797	0.03519	0.0174975	0.529173	0.263121
ACKR3	346	353	ASRVSETE	958.388	2.71952	120	2.76983	0.086938	41.6516	1.30734	-0.038361	0.0337211	-0.576857	0.507084
ACKR3_VUN700	346	353	ASRVSETE	958.388	2.7165	0	0	0	0	0
ACKR3_VUN700	346	353	ASRVSETE	958.388	2.71591	0.5	2.99011	0.03661	44.964	0.550526
ACKR3_VUN700	346	353	ASRVSETE	958.388	2.71897	5	2.63465	0.026287	39.6189	0.395293
ACKR3_VUN700	346	353	ASRVSETE	958.388	2.71546	30	2.60292	0.017191	39.1417	0.258511
ACKR3_VUN700	346	353	ASRVSETE	958.388	2.72122	120	2.80819	0.034615	42.2285	0.520526
ACKR3	346	354	ASRVSETEY	1041.48	4.54257	0	0	0	0	0	0	0	0	0
ACKR3	346	354	ASRVSETEY	1041.48	4.48634	0.5	3.98578	0.018637	52.4444	0.245224	-0.018023	0.00865342	-0.237145	0.113861
ACKR3	346	354	ASRVSETEY	1041.48	4.45517	5	3.44353	0.022605	45.3095	0.297434	-0.052594	0.00825415	-0.692026	0.108607
ACKR3	346	354	ASRVSETEY	1041.48	4.52832	30	3.47793	0.041732	45.7623	0.549105	-0.007149	0.0168126	-0.0940658	0.221218
ACKR3	346	354	ASRVSETEY	1041.48	4.49937	120	3.77454	0.025117	49.6651	0.330487	-0.003894	0.00800499	-0.0512368	0.105329
ACKR3_VUN700	346	354	ASRVSETEY	1041.48	4.52222	0	0	0	0	0
ACKR3_VUN700	346	354	ASRVSETEY	1041.48	4.48719	0.5	4.0038	0.029153	52.6816	0.383592
ACKR3_VUN700	346	354	ASRVSETEY	1041.48	4.55293	5	3.49612	0.017494	46.0016	0.230184
ACKR3_VUN700	346	354	ASRVSETEY	1041.48	4.48769	30	3.48508	0.041042	45.8564	0.540026
ACKR3_VUN700	346	354	ASRVSETEY	1041.48	4.53083	120	3.77844	0.016813	49.7163	0.221224
ACKR3	349	354	VSETEY	727.314	4.91348	0	0	0	0	0	0	0	0	0
ACKR3	349	354	VSETEY	727.314	4.87553	0.5	2.65891	0.010368	55.9771	0.218274	0.05068	0.0056524	1.06695	0.118998
ACKR3	349	354	VSETEY	727.314	4.81405	5	2.25105	0.010848	47.3906	0.228379	-0.019091	0.00537808	-0.401916	0.113223
ACKR3	349	354	VSETEY	727.314	4.902	30	2.29036	0.019951	48.2182	0.420021	0.000326	0.0176471	0.00686316	0.371517
ACKR3	349	354	VSETEY	727.314	4.89511	120	2.47222	0.01935	52.0467	0.407368	0.041079	0.00807026	0.864821	0.1699
ACKR3_VUN700	349	354	VSETEY	727.314	4.90744	0	0	0	0	0
ACKR3_VUN700	349	354	VSETEY	727.314	4.87702	0.5	2.60823	0.010673	54.9101	0.224695
ACKR3_VUN700	349	354	VSETEY	727.314	4.91751	5	2.27014	0.00542	47.7925	0.114105
ACKR3_VUN700	349	354	VSETEY	727.314	4.88398	30	2.29004	0.035146	48.2113	0.739916
ACKR3_VUN700	349	354	VSETEY	727.314	4.91116	120	2.43114	0.004781	51.1818	0.100653
ACKR3	357	362	LEQSTK	705.378	2.71474	0	0	0	0	0	0	0	0	0
ACKR3	357	362	LEQSTK	705.378	2.71351	0.5	3.36132	0.020673	70.7647	0.435221	0.076714	0.0128214	1.61503	0.269925
ACKR3	357	362	LEQSTK	705.378	2.71313	5	3.09821	0.023994	65.2255	0.505137	0.175757	0.00965485	3.70015	0.20326
ACKR3	357	362	LEQSTK	705.378	2.71539	30	3.21273	0.051095	67.6365	1.07568	0.268897	0.017187	5.66099	0.361831
ACKR3	357	362	LEQSTK	705.378	2.71696	120	3.31013	0.107184	69.6869	2.25651	0.11609	0.0422179	2.444	0.888797
ACKR3_VUN700	357	362	LEQSTK	705.378	2.71278	0	0	0	0	0
ACKR3_VUN700	357	362	LEQSTK	705.378	2.71086	0.5	3.28461	0.036952	69.1497	0.777937
ACKR3_VUN700	357	362	LEQSTK	705.378	2.71556	5	2.92245	0.016849	61.5253	0.354716
ACKR3_VUN700	357	362	LEQSTK	705.378	2.71323	30	2.94384	0.019182	61.9755	0.403832
ACKR3_VUN700	357	362	LEQSTK	705.378	2.71744	120	3.19404	0.086525	67.2429	1.82158

## Sheet: dataset3 VUN700
Protein state	Start	End	Sequence	Peptide mass (Da)	Retention time (min)	HDX time (min)	Uptake (D)	Uptake SD (D)	Uptake (%)	Uptake SD (%)	ΔUptake (Da)	ΔUptake SD (Da)	ΔUptake (%)	ΔUptake SD (%)
ACKR3_VUN700	-6	2	DYKDDDDKD	1128.43	2.75164	0	0	0	0	0
ACKR3_VUN700	-6	2	DYKDDDDKD	1128.43	2.72676	0.5	2.12035	0.007874	27.8994	0.103605
ACKR3_VUN700	-6	2	DYKDDDDKD	1128.43	2.73559	30	1.75624	0.061442	23.1084	0.808447
ACKR3_VUN700	-6	2	DYKDDDDKD	1128.43	2.72854	120	1.81695	0.070239	23.9073	0.924197
ACKR3_apo	-6	2	DYKDDDDKD	1128.43	2.74459	0	0	0	0	0	0	0	0	0
ACKR3_apo	-6	2	DYKDDDDKD	1128.43	2.65113	0.5	2.34048	0.04328	30.7957	0.569474	0.220124	0.0188612	2.89637	0.248173
ACKR3_apo	-6	2	DYKDDDDKD	1128.43	2.64731	30	2.10359	0.067083	27.6789	0.882671	0.347355	0.0473382	4.57046	0.622871
ACKR3_apo	-6	2	DYKDDDDKD	1128.43	2.80806	120	1.84396	0.076418	24.2627	1.0055	0.02701	0.0566734	0.355395	0.745702
ACKR3_VUN700	-6	3	DYKDDDDKDL	1241.52	4.75529	0	0	0	0	0
ACKR3_VUN700	-6	3	DYKDDDDKDL	1241.52	4.74071	0.5	2.52313	0.027062	29.5103	0.316515
ACKR3_VUN700	-6	3	DYKDDDDKDL	1241.52	4.74957	30	2.23159	0.023558	26.1004	0.275532
ACKR3_VUN700	-6	3	DYKDDDDKDL	1241.52	4.73387	120	2.27259	0.072277	26.58	0.845345
ACKR3_apo	-6	3	DYKDDDDKDL	1241.52	4.77188	0	0	0	0	0	0	0	0	0
ACKR3_apo	-6	3	DYKDDDDKDL	1241.52	4.68927	0.5	2.6722	0.027529	31.2538	0.321977	0.149066	0.0148718	1.74346	0.173939
ACKR3_apo	-6	3	DYKDDDDKDL	1241.52	4.67596	30	2.42936	0.028282	28.4136	0.330784	0.197773	0.0157154	2.31313	0.183805
ACKR3_apo	-6	3	DYKDDDDKDL	1241.52	4.8274	120	2.28534	0.074894	26.7291	0.875953	0.012747	0.0456668	0.149088	0.534114
ACKR3_VUN700	-6	6	DYKDDDDKDLHLF	1638.73	6.43855	0	0	0	0	0
ACKR3_VUN700	-6	6	DYKDDDDKDLHLF	1638.73	6.42362	0.5	3.56561	0.03751	31.2773	0.329035
ACKR3_VUN700	-6	6	DYKDDDDKDLHLF	1638.73	6.43002	30	3.13988	0.023671	27.5428	0.20764
ACKR3_VUN700	-6	6	DYKDDDDKDLHLF	1638.73	6.41998	120	3.15645	0.040261	27.6882	0.353167
ACKR3_apo	-6	6	DYKDDDDKDLHLF	1638.73	6.45226	0	0	0	0	0	0	0	0	0
ACKR3_apo	-6	6	DYKDDDDKDLHLF	1638.73	6.3698	0.5	3.73913	0.042876	32.7994	0.376105	0.173516	0.0155614	1.52207	0.136504
ACKR3_apo	-6	6	DYKDDDDKDLHLF	1638.73	6.36845	30	3.34537	0.036237	29.3453	0.317868	0.20549	0.0131972	1.80254	0.115765
ACKR3_apo	-6	6	DYKDDDDKDLHLF	1638.73	6.51014	120	3.12615	0.019004	27.4224	0.166702	-0.0303	0.0141297	-0.265789	0.123945
ACKR3_VUN700	-5	0	YKDDDD	770.284	2.75502	0	0	0	0	0
ACKR3_VUN700	-5	0	YKDDDD	770.284	2.72322	0.5	1.40806	0.021099	29.6434	0.444189
ACKR3_VUN700	-5	0	YKDDDD	770.284	2.73179	30	1.20703	0.027812	25.4111	0.585516
ACKR3_VUN700	-5	0	YKDDDD	770.284	2.72504	120	1.26007	0.05622	26.5277	1.18358
ACKR3_apo	-5	0	YKDDDD	770.284	2.74525	0	0	0	0	0	0	0	0	0
ACKR3_apo	-5	0	YKDDDD	770.284	2.65492	0.5	1.55605	0.019399	32.7589	0.4084	0.147985	0.0194924	3.11547	0.410367
ACKR3_apo	-5	0	YKDDDD	770.284	2.6452	30	1.42419	0.032633	29.9829	0.687011	0.217164	0.0324953	4.57187	0.684112
ACKR3_apo	-5	0	YKDDDD	770.284	2.80445	120	1.29309	0.079942	27.223	1.68299	0.033025	0.0762408	0.695263	1.60507
ACKR3_VUN700	-5	6	YKDDDDKDLHLF	1523.7	6.43987	0	0	0	0	0
ACKR3_VUN700	-5	6	YKDDDDKDLHLF	1523.7	6.42358	0.5	2.36146	0.017909	22.5977	0.171378
ACKR3_VUN700	-5	6	YKDDDDKDLHLF	1523.7	6.43075	30	2.05831	0.013764	19.6968	0.131713
ACKR3_VUN700	-5	6	YKDDDDKDLHLF	1523.7	6.42193	120	2.1543	0.097488	20.6153	0.9329
ACKR3_apo	-5	6	YKDDDDKDLHLF	1523.7	6.4535	0	0	0	0	0	0	0	0	0
ACKR3_apo	-5	6	YKDDDDKDLHLF	1523.7	6.37251	0.5	2.68114	0.084239	25.6568	0.806115	0.319678	0.0323215	3.05912	0.309296
ACKR3_apo	-5	6	YKDDDDKDLHLF	1523.7	6.37097	30	2.34052	0.012392	22.3973	0.118584	0.282203	0.00852928	2.70051	0.0816199
ACKR3_apo	-5	6	YKDDDDKDLHLF	1523.7	6.50224	120	2.31849	0.040314	22.1865	0.38578	0.164187	0.0484784	1.57117	0.463908
ACKR3_VUN700	-3	6	DDDDKDLHLF	1232.54	6.43955	0	0	0	0	0
ACKR3_VUN700	-3	6	DDDDKDLHLF	1232.54	6.42181	0.5	2.21488	0.024433	25.905	0.285766
ACKR3_VUN700	-3	6	DDDDKDLHLF	1232.54	6.4313	30	1.94827	0.030101	22.7868	0.352058
ACKR3_VUN700	-3	6	DDDDKDLHLF	1232.54	6.42029	120	2.00048	0.10067	23.3975	1.17743
ACKR3_apo	-3	6	DDDDKDLHLF	1232.54	6.45111	0	0	0	0	0	0	0	0	0
ACKR3_apo	-3	6	DDDDKDLHLF	1232.54	6.36924	0.5	2.53173	0.038614	29.6108	0.451626	0.31685	0.0188233	3.70585	0.220155
ACKR3_apo	-3	6	DDDDKDLHLF	1232.54	6.37003	30	2.19579	0.021129	25.6818	0.247123	0.24752	0.0182016	2.89497	0.212884
ACKR3_apo	-3	6	DDDDKDLHLF	1232.54	6.49745	120	2.08601	0.060446	24.3977	0.706971	0.085521	0.0580693	1.00025	0.679174
ACKR3_VUN700	1	7	KDLHLFD	887.462	6.4375	0	0	0	0	0
ACKR3_VUN700	1	7	KDLHLFD	887.462	6.42245	0.5	1.81451	0.015762	31.8335	0.276526
ACKR3_VUN700	1	7	KDLHLFD	887.462	6.43153	30	1.57367	0.020597	27.6082	0.361351
ACKR3_VUN700	1	7	KDLHLFD	887.462	6.42199	120	1.64173	0.070162	28.8022	1.23091
ACKR3_apo	1	7	KDLHLFD	887.462	6.446	0	0	0	0	0	0	0	0	0
ACKR3_apo	1	7	KDLHLFD	887.462	6.36755	0.5	1.91403	0.009076	33.5795	0.159228	0.09952	0.00989659	1.74596	0.173624
ACKR3_apo	1	7	KDLHLFD	887.462	6.36681	30	1.73529	0.015886	30.4437	0.278702	0.161625	0.0159724	2.83553	0.280218
ACKR3_apo	1	7	KDLHLFD	887.462	6.49854	120	1.68066	0.043629	29.4852	0.765421	0.038932	0.0500032	0.683018	0.877249
ACKR3_VUN700	2	8	DLHLFDY	922.431	7.51892	0	0	0	0	0
ACKR3_VUN700	2	8	DLHLFDY	922.431	7.49968	0.5	2.0475	0.029986	35.921	0.52607
ACKR3_VUN700	2	8	DLHLFDY	922.431	7.50665	30	1.79422	0.039975	31.4775	0.701316
ACKR3_VUN700	2	8	DLHLFDY	922.431	7.49513	120	1.76557	0.009154	30.9748	0.160596
ACKR3_apo	2	8	DLHLFDY	922.431	7.52996	0	0	0	0	0	0	0	0	0
ACKR3_apo	2	8	DLHLFDY	922.431	7.44972	0.5	2.1182	0.030009	37.1613	0.526474	0.070696	0.0203763	1.24028	0.357478
ACKR3_apo	2	8	DLHLFDY	922.431	7.44828	30	1.89816	0.013136	33.301	0.230456	0.10394	0.0233299	1.82351	0.409297
ACKR3_apo	2	8	DLHLFDY	922.431	7.58675	120	1.78105	0.014663	31.2465	0.257246	0.015488	0.00972934	0.271719	0.17069
ACKR3_VUN700	4	16	HLFDYSEPGQFSD	1541.65	6.54877	0	0	0	0	0
ACKR3_VUN700	4	16	HLFDYSEPGQFSD	1541.65	6.47327	0.5	4.88798	0.059683	46.775	0.571129
ACKR3_VUN700	4	16	HLFDYSEPGQFSD	1541.65	6.48261	30	4.30811	0.039238	41.2259	0.375483
ACKR3_VUN700	4	16	HLFDYSEPGQFSD	1541.65	6.47179	120	4.36645	0.039101	41.7842	0.374172
ACKR3_apo	4	16	HLFDYSEPGQFSD	1541.65	6.50369	0	0	0	0	0	0	0	0	0
ACKR3_apo	4	16	HLFDYSEPGQFSD	1541.65	6.41901	0.5	4.7818	0.120934	45.7588	1.15726	-0.106184	0.0280837	-1.01611	0.268744
ACKR3_apo	4	16	HLFDYSEPGQFSD	1541.65	6.42191	30	4.53568	0.097191	43.4037	0.930057	0.227577	0.0232834	2.17777	0.222808
ACKR3_apo	4	16	HLFDYSEPGQFSD	1541.65	6.5625	120	4.30548	0.020859	41.2007	0.199608	-0.060976	0.0101814	-0.583502	0.0974298
ACKR3_VUN700	7	16	DYSEPGQFSD	1144.44	5.63499	0	0	0	0	0
ACKR3_VUN700	7	16	DYSEPGQFSD	1144.44	5.60809	0.5	3.30643	0.428577	43.5057	5.63917
ACKR3_VUN700	7	16	DYSEPGQFSD	1144.44	5.61281	30	2.9205	0.35437	38.4277	4.66276
ACKR3_VUN700	7	16	DYSEPGQFSD	1144.44	5.60291	120	3.01213	0.311786	39.6332	4.10245
ACKR3_apo	7	16	DYSEPGQFSD	1144.44	5.63346	0	0	0	0	0	0	0	0	0
ACKR3_apo	7	16	DYSEPGQFSD	1144.44	5.55186	0.5	3.42025	0.493911	45.0033	6.49883	0.113813	0.194048	1.49754	2.55327
ACKR3_apo	7	16	DYSEPGQFSD	1144.44	5.54228	30	3.05768	0.422661	40.2326	5.56133	0.137172	0.183931	1.80489	2.42014
ACKR3_apo	7	16	DYSEPGQFSD	1144.44	5.69208	120	2.94002	0.363755	38.6845	4.78625	-0.072102	0.161314	-0.948711	2.12256
ACKR3_VUN700	9	16	SEPGQFSD	866.353	5.07088	0	0	0	0	0
ACKR3_VUN700	9	16	SEPGQFSD	866.353	5.05218	0.5	2.87282	0.039681	50.4003	0.696158
ACKR3_VUN700	9	16	SEPGQFSD	866.353	5.05877	30	2.47148	0.028799	43.3593	0.505246
ACKR3_VUN700	9	16	SEPGQFSD	866.353	5.05069	120	2.53875	0.038612	44.5395	0.677404
ACKR3_apo	9	16	SEPGQFSD	866.353	5.07352	0	0	0	0	0	0	0	0	0
ACKR3_apo	9	16	SEPGQFSD	866.353	4.99452	0.5	3.07204	0.016995	53.8954	0.298158	0.199218	0.0148792	3.49505	0.261039
ACKR3_apo	9	16	SEPGQFSD	866.353	4.98248	30	2.75907	0.065633	48.4048	1.15146	0.287591	0.0264887	5.04546	0.464715
ACKR3_apo	9	16	SEPGQFSD	866.353	5.12946	120	2.6856	0.05851	47.1158	1.02649	0.146848	0.0265701	2.57628	0.466142
ACKR3_VUN700	11	16	PGQFSD	650.278	5.63604	0	0	0	0	0
ACKR3_VUN700	11	16	PGQFSD	650.278	5.61142	0.5	1.7306	0.043133	45.542	1.13508
ACKR3_VUN700	11	16	PGQFSD	650.278	5.61498	30	1.53559	0.02931	40.4102	0.771316
ACKR3_VUN700	11	16	PGQFSD	650.278	5.60784	120	1.61604	0.048599	42.5273	1.27892
ACKR3_apo	11	16	PGQFSD	650.278	5.63384	0	0	0	0	0	0	0	0	0
ACKR3_apo	11	16	PGQFSD	650.278	5.55629	0.5	1.83969	0.020471	48.413	0.538711	0.109099	0.027295	2.87103	0.718288
ACKR3_apo	11	16	PGQFSD	650.278	5.54663	30	1.68193	0.038128	44.2612	1.00337	0.146338	0.0296347	3.851	0.77986
ACKR3_apo	11	16	PGQFSD	650.278	5.68689	120	1.71544	0.055074	45.1431	1.44932	0.099397	0.0439899	2.61571	1.15763
ACKR3_VUN700	17	22	ISWPCQ	733.334	6.85687	0	0	0	0	0
ACKR3_VUN700	17	22	ISWPCQ	733.334	6.84148	0.5	2.11064	0.200815	55.5431	5.28461
ACKR3_VUN700	17	22	ISWPCQ	733.334	6.84987	30	1.88984	0.217095	49.7327	5.71303
ACKR3_VUN700	17	22	ISWPCQ	733.334	6.8384	120	1.85834	0.171758	48.9037	4.51995
ACKR3_apo	17	22	ISWPCQ	733.334	6.86751	0	0	0	0	0	0	0	0	0
ACKR3_apo	17	22	ISWPCQ	733.334	6.79071	0.5	2.10226	0.208648	55.3227	5.49074	-0.008375	0.137488	-0.220395	3.61809
ACKR3_apo	17	22	ISWPCQ	733.334	6.78097	30	1.90317	0.170385	50.0835	4.48382	0.013328	0.145641	0.350737	3.83265
ACKR3_apo	17	22	ISWPCQ	733.334	6.92172	120	1.81557	0.166961	47.7781	4.39371	-0.042773	0.130381	-1.12561	3.43109
ACKR3_VUN700	17	24	ISWPCQSS	907.398	6.58692	0	0	0	0	0
ACKR3_VUN700	17	24	ISWPCQSS	907.398	6.57422	0.5	3.43583	0.037312	60.2776	0.654596
ACKR3_VUN700	17	24	ISWPCQSS	907.398	6.57872	30	3.03882	0.068264	53.3125	1.19761
ACKR3_VUN700	17	24	ISWPCQSS	907.398	6.57032	120	3.14063	0.051359	55.0988	0.901035
ACKR3_apo	17	24	ISWPCQSS	907.398	6.60608	0	0	0	0	0	0	0	0	0
ACKR3_apo	17	24	ISWPCQSS	907.398	6.51641	0.5	3.53535	0.015029	62.0237	0.263667	0.099527	0.0116621	1.74609	0.204598
ACKR3_apo	17	24	ISWPCQSS	907.398	6.51448	30	3.15262	0.035214	55.3091	0.617789	0.113803	0.0250878	1.99654	0.440136
ACKR3_apo	17	24	ISWPCQSS	907.398	6.65129	120	3.24651	0.014785	56.9563	0.259386	0.105875	0.0169754	1.85746	0.297813
ACKR3_VUN700	17	24	ISWPCQSS	964.419	6.18459	0	0	0	0	0
ACKR3_VUN700	17	24	ISWPCQSS	964.419	6.16956	0.5	3.72276	0.038702	65.3115	0.678982
ACKR3_VUN700	17	24	ISWPCQSS	964.419	6.17532	30	3.28311	0.069742	57.5984	1.22354
ACKR3_VUN700	17	24	ISWPCQSS	964.419	6.16013	120	3.35303	0.018022	58.8251	0.316175
ACKR3_apo	17	24	ISWPCQSS	964.419	6.1944	0	0	0	0	0	0	0	0	0
ACKR3_apo	17	24	ISWPCQSS	964.419	6.11113	0.5	3.90167	0.055592	68.4503	0.975298	0.178913	0.0176378	3.13882	0.309435
ACKR3_apo	17	24	ISWPCQSS	964.419	6.10797	30	3.49991	0.040531	61.402	0.71107	0.216807	0.0241942	3.80363	0.42446
ACKR3_apo	17	24	ISWPCQSS	964.419	6.24488	120	3.35702	0.01497	58.895	0.262632	0.003982	0.00698387	0.0698596	0.122524
ACKR3_VUN700	17	25	ISWPCQSSD	1022.42	6.61737	0	0	0	0	0
ACKR3_VUN700	17	25	ISWPCQSSD	1022.42	6.5924	0.5	3.31142	0.027882	49.7958	0.419278
ACKR3_VUN700	17	25	ISWPCQSSD	1022.42	6.59885	30	2.9272	0.016358	44.0181	0.245985
ACKR3_VUN700	17	25	ISWPCQSSD	1022.42	6.58973	120	2.90604	0.033289	43.6998	0.500586
ACKR3_apo	17	25	ISWPCQSSD	1022.42	6.62134	0	0	0	0	0	0	0	0	0
ACKR3_apo	17	25	ISWPCQSSD	1022.42	6.53584	0.5	3.3707	0.027586	50.6873	0.414827	0.059284	0.011742	0.891489	0.176571
ACKR3_apo	17	25	ISWPCQSSD	1022.42	6.53485	30	2.98867	0.050819	44.9425	0.764195	0.061471	0.0178986	0.924376	0.269152
ACKR3_apo	17	25	ISWPCQSSD	1022.42	6.67642	120	2.8625	0.014799	43.0451	0.222541	-0.043533	0.0125678	-0.654632	0.188989
ACKR3_VUN700	17	26	ISWPCQSSDC	1125.43	6.83951	0	0	0	0	0
ACKR3_VUN700	17	26	ISWPCQSSDC	1125.43	6.82025	0.5	3.28789	0.270905	43.2617	3.56454
ACKR3_VUN700	17	26	ISWPCQSSDC	1125.43	6.82754	30	2.95265	0.203013	38.8506	2.67122
ACKR3_VUN700	17	26	ISWPCQSSDC	1125.43	6.81698	120	2.94355	0.216476	38.7309	2.84837
ACKR3_apo	17	26	ISWPCQSSDC	1125.43	6.84571	0	0	0	0	0	0	0	0	0
ACKR3_apo	17	26	ISWPCQSSDC	1125.43	6.76174	0.5	3.38206	0.261873	44.5008	3.4457	0.094167	0.113068	1.23904	1.48773
ACKR3_apo	17	26	ISWPCQSSDC	1125.43	6.75974	30	3.01103	0.225645	39.6189	2.96901	0.058386	0.101702	0.768237	1.33819
ACKR3_apo	17	26	ISWPCQSSDC	1125.43	6.90094	120	2.89315	0.174749	38.0678	2.29933	-0.0504	0.095167	-0.663158	1.2522
ACKR3_VUN700	17	30	ISWPCQSSDCIVVD	1665.72	6.89172	0	0	0	0	0
ACKR3_VUN700	17	30	ISWPCQSSDCIVVD	1665.72	6.87583	0.5	5.83006	0.077942	51.1409	0.683702
ACKR3_VUN700	17	30	ISWPCQSSDCIVVD	1665.72	6.88414	30	5.5383	0.076732	48.5815	0.673088
ACKR3_VUN700	17	30	ISWPCQSSDCIVVD	1665.72	6.87439	120	5.54055	0.064229	48.6013	0.563412
ACKR3_apo	17	30	ISWPCQSSDCIVVD	1665.72	6.90411	0	0	0	0	0	0	0	0	0
ACKR3_apo	17	30	ISWPCQSSDCIVVD	1665.72	6.81594	0.5	6.65269	0.069464	58.3569	0.609333	0.822627	0.0169633	7.21603	0.148801
ACKR3_apo	17	30	ISWPCQSSDCIVVD	1665.72	6.81688	30	5.82328	0.081621	51.0814	0.715974	0.28498	0.0197082	2.49982	0.172879
ACKR3_apo	17	30	ISWPCQSSDCIVVD	1665.72	6.95823	120	5.65107	0.009684	49.5708	0.0849474	0.110523	0.0117185	0.9695	0.102794
ACKR3_VUN700	23	30	SSDCIVVD	837.366	5.78082	0	0	0	0	0
ACKR3_VUN700	23	30	SSDCIVVD	837.366	5.76326	0.5	2.62167	0.08578	39.4236	1.28992
ACKR3_VUN700	23	30	SSDCIVVD	837.366	5.77356	30	2.80956	0.05223	42.249	0.785414
ACKR3_VUN700	23	30	SSDCIVVD	837.366	5.76139	120	2.75036	0.075872	41.3588	1.14093
ACKR3_apo	23	30	SSDCIVVD	837.366	5.79666	0	0	0	0	0	0	0	0	0
ACKR3_apo	23	30	SSDCIVVD	837.366	5.70781	0.5	3.00493	0.122236	45.187	1.83814	0.383264	0.0522045	5.76337	0.78503
ACKR3_apo	23	30	SSDCIVVD	837.366	5.69805	30	2.75536	0.121728	41.4339	1.8305	-0.054201	0.0479306	-0.815053	0.720762
ACKR3_apo	23	30	SSDCIVVD	837.366	5.84475	120	2.78477	0.114318	41.8763	1.71907	0.034412	0.049459	0.517474	0.743744
ACKR3_VUN700	26	31	CIVVDT	649.322	5.4115	0	0	0	0	0
ACKR3_VUN700	26	31	CIVVDT	649.322	5.3904	0.5	2.13668	0.056742	44.9828	1.19457
ACKR3_VUN700	26	31	CIVVDT	649.322	5.39844	30	2.35852	0.060801	49.6531	1.28002
ACKR3_VUN700	26	31	CIVVDT	649.322	5.38931	120	2.41272	0.06125	50.794	1.28947
ACKR3_apo	26	31	CIVVDT	649.322	5.41683	0	0	0	0	0	0	0	0	0
ACKR3_apo	26	31	CIVVDT	649.322	5.33269	0.5	2.74615	0.016426	57.8136	0.345811	0.609462	0.0272214	12.8308	0.573082
ACKR3_apo	26	31	CIVVDT	649.322	5.32056	30	2.50227	0.033889	52.6794	0.713453	0.143746	0.0291203	3.02623	0.613059
ACKR3_apo	26	31	CIVVDT	649.322	5.47668	120	2.4551	0.014138	51.6864	0.297642	0.042385	0.0260313	0.892316	0.548027
ACKR3_VUN700	44	49	LYTLSF	743.397	7.8243	0	0	0	0	0
ACKR3_VUN700	44	49	LYTLSF	743.397	7.81882	0.5	-0.018687	0.057192	-0.393411	1.20404
ACKR3_VUN700	44	49	LYTLSF	743.397	7.8257	30	0.012309	0.063062	0.259137	1.32762
ACKR3_VUN700	44	49	LYTLSF	743.397	7.81967	120	0.156025	0.050906	3.28474	1.07171
ACKR3_apo	44	49	LYTLSF	743.397	7.84683	0	0	0	0	0	0	0	0	0
ACKR3_apo	44	49	LYTLSF	743.397	7.7597	0.5	-0.013703	0.020619	-0.288484	0.434084	0.004984	3.41042	0.104926	71.7983
ACKR3_apo	44	49	LYTLSF	743.397	7.75553	30	0.251	0.023561	5.28421	0.496021	0.238691	5.1241	5.02507	107.876
ACKR3_apo	44	49	LYTLSF	743.397	7.89112	120	0.70284	0.04331	14.7966	0.911789	0.546815	0.332036	11.5119	6.99024
ACKR3_VUN700	54	61	IFVIGMIA	863.506	8.31606	0	0	0	0	0
ACKR3_VUN700	54	61	IFVIGMIA	863.506	8.31923	0.5	0.011298	0.046722	0.169895	0.702586
ACKR3_VUN700	54	61	IFVIGMIA	863.506	8.33049	30	0.011586	0.062418	0.174226	0.938617
ACKR3_VUN700	54	61	IFVIGMIA	863.506	8.31505	120	-0.00158	0.052891	-0.0237594	0.795353
ACKR3_apo	54	61	IFVIGMIA	863.506	8.34715	0	0	0	0	0	0	0	0	0
ACKR3_apo	54	61	IFVIGMIA	863.506	8.2693	0.5	-0.059864	0.042667	-0.900211	0.641609	-0.071162	4.19639	-1.07011	63.1036
ACKR3_apo	54	61	IFVIGMIA	863.506	8.26899	30	0.06907	0.008794	1.03865	0.132241	0.057484	5.38887	0.864421	81.0356
ACKR3_apo	54	61	IFVIGMIA	863.506	8.39737	120	0.001147	0.023427	0.0172481	0.352286	0.002727	39.2143	0.0410075	589.689
ACKR3_VUN700	83	89	ILNLAIA	727.471	7.16203	0	0	0	0	0
ACKR3_VUN700	83	89	ILNLAIA	727.471	7.0902	0.5	0.045218	0.027573	0.793298	0.483737
ACKR3_VUN700	83	89	ILNLAIA	727.471	7.0986	30	0.126334	0.0084	2.21639	0.147368
ACKR3_VUN700	83	89	ILNLAIA	727.471	7.08951	120	0.156165	0.028868	2.73974	0.506456
ACKR3_apo	83	89	ILNLAIA	727.471	7.11693	0	0	0	0	0	0	0	0	0
ACKR3_apo	83	89	ILNLAIA	727.471	7.03241	0.5	0.064028	0.019541	1.1233	0.342825	0.01881	0.68189	0.33	11.963
ACKR3_apo	83	89	ILNLAIA	727.471	7.03133	30	0.08996	0.019132	1.57825	0.335649	-0.036374	0.222824	-0.63814	3.90919
ACKR3_apo	83	89	ILNLAIA	727.471	7.16464	120	0.181075	0.017622	3.17675	0.309158	0.02491	0.208908	0.437018	3.66505
ACKR3_VUN700	95	104	LTIPVWVVSL	1126.69	8.81923	0	0	0	0	0
ACKR3_VUN700	95	104	LTIPVWVVSL	1126.69	8.81059	0.5	0.037444	0.019001	0.492684	0.250013
ACKR3_VUN700	95	104	LTIPVWVVSL	1126.69	8.82489	30	0.044802	0.032007	0.5895	0.421145
ACKR3_VUN700	95	104	LTIPVWVVSL	1126.69	8.81163	120	0.095519	0.033291	1.25683	0.438039
ACKR3_apo	95	104	LTIPVWVVSL	1126.69	8.84491	0	0	0	0	0	0	0	0	0
ACKR3_apo	95	104	LTIPVWVVSL	1126.69	8.76995	0.5	0.024897	0.022447	0.327592	0.295355	-0.012547	1.03459	-0.165092	13.613
ACKR3_apo	95	104	LTIPVWVVSL	1126.69	8.77338	30	0.105466	0.005203	1.38771	0.0684605	0.060664	0.716111	0.798211	9.42252
ACKR3_apo	95	104	LTIPVWVVSL	1126.69	8.88416	120	0.164816	0.010085	2.16863	0.132697	0.069297	0.353858	0.911803	4.65603
ACKR3_VUN700	95	107	LTIPVWVVSLVQH	1490.87	8.31939	0	0	0	0	0
ACKR3_VUN700	95	107	LTIPVWVVSLVQH	1490.87	8.31617	0.5	0.267421	0.088098	2.55905	0.843043
ACKR3_VUN700	95	107	LTIPVWVVSLVQH	1490.87	8.32084	30	0.851353	0.042935	8.14692	0.410861
ACKR3_VUN700	95	107	LTIPVWVVSLVQH	1490.87	8.30756	120	1.04622	0.043334	10.0117	0.414679
ACKR3_apo	95	107	LTIPVWVVSLVQH	1490.87	8.33618	0	0	0	0	0	0	0	0	0
ACKR3_apo	95	107	LTIPVWVVSLVQH	1490.87	8.25846	0.5	0.39146	0.070816	3.74603	0.677665	0.124039	0.375837	1.18698	3.59653
ACKR3_apo	95	107	LTIPVWVVSLVQH	1490.87	8.25996	30	1.03936	0.052164	9.94606	0.499177	0.18801	0.0711492	1.79914	0.680854
ACKR3_apo	95	107	LTIPVWVVSLVQH	1490.87	8.3803	120	1.03677	0.047454	9.92124	0.454105	-0.009453	0.0617297	-0.0904593	0.590715
ACKR3_VUN700	105	115	VQHNQWPMGEL	1338.63	7.0392	0	0	0	0	0
ACKR3_VUN700	105	115	VQHNQWPMGEL	1338.63	7.02871	0.5	1.53629	0.10247	17.9683	1.19848
ACKR3_VUN700	105	115	VQHNQWPMGEL	1338.63	7.03746	30	2.46544	0.083511	28.8356	0.976737
ACKR3_VUN700	105	115	VQHNQWPMGEL	1338.63	7.02916	120	2.53148	0.083192	29.608	0.973006
ACKR3_apo	105	115	VQHNQWPMGEL	1338.63	7.05284	0	0	0	0	0	0	0	0	0
ACKR3_apo	105	115	VQHNQWPMGEL	1338.63	6.96848	0.5	2.09972	0.079505	24.5582	0.929883	0.563432	0.0766977	6.58985	0.89705
ACKR3_apo	105	115	VQHNQWPMGEL	1338.63	6.96642	30	2.70472	0.034005	31.6342	0.397719	0.239282	0.0361306	2.79862	0.422581
ACKR3_apo	105	115	VQHNQWPMGEL	1338.63	7.09732	120	2.64241	0.057559	30.9053	0.673205	0.110926	0.0394267	1.29738	0.461131
ACKR3_VUN700	119	124	VTHLIF	729.429	7.03219	0	0	0	0	0
ACKR3_VUN700	119	124	VTHLIF	729.429	6.96714	0.5	0.045311	0.007128	0.953916	0.150063
ACKR3_VUN700	119	124	VTHLIF	729.429	6.98053	30	0.084465	0.016279	1.77821	0.342716
ACKR3_VUN700	119	124	VTHLIF	729.429	6.96937	120	0.17709	0.003608	3.72821	0.0759579
ACKR3_apo	119	124	VTHLIF	729.429	6.98822	0	0	0	0	0	0	0	0	0
ACKR3_apo	119	124	VTHLIF	729.429	6.90605	0.5	0.051961	0.007887	1.09392	0.166042	0.00665	0.218601	0.14	4.60214
ACKR3_apo	119	124	VTHLIF	729.429	6.90466	30	0.110787	0.012109	2.33236	0.254926	0.026322	0.221566	0.554147	4.66455
ACKR3_apo	119	124	VTHLIF	729.429	7.03675	120	0.188671	0.015318	3.97202	0.322484	0.011581	0.0837063	0.243811	1.76224
ACKR3_VUN700	119	127	VTHLIFSIN	1043.59	6.96292	0	0	0	0	0
ACKR3_VUN700	119	127	VTHLIFSIN	1043.59	6.94846	0.5	0.000218	0.032125	0.00286842	0.422697
ACKR3_VUN700	119	127	VTHLIFSIN	1043.59	6.96201	30	0.064305	0.029984	0.846118	0.394526
ACKR3_VUN700	119	127	VTHLIFSIN	1043.59	6.95155	120	0.063021	0.026891	0.829224	0.353829
ACKR3_apo	119	127	VTHLIFSIN	1043.59	6.97182	0	0	0	0	0	0	0	0	0
ACKR3_apo	119	127	VTHLIFSIN	1043.59	6.88879	0.5	-0.01117	0.008844	-0.146974	0.116368	-0.011388	147.365	-0.149842	1939.01
ACKR3_apo	119	127	VTHLIFSIN	1043.59	6.88794	30	0.102984	0.027927	1.35505	0.367461	0.038679	0.5394	0.508934	7.09737
ACKR3_apo	119	127	VTHLIFSIN	1043.59	7.02023	120	0.117406	0.010002	1.54482	0.131605	0.054385	0.43512	0.715592	5.72527
ACKR3_VUN700	119	128	VTHLIFSINL	1156.67	7.79664	0	0	0	0	0
ACKR3_VUN700	119	128	VTHLIFSINL	1156.67	7.78392	0.5	0.039495	0.036666	0.46193	0.428842
ACKR3_VUN700	119	128	VTHLIFSINL	1156.67	7.79854	30	0.077162	0.052901	0.90248	0.618725
ACKR3_VUN700	119	128	VTHLIFSINL	1156.67	7.78335	120	0.062008	0.058246	0.72524	0.68124
ACKR3_apo	119	128	VTHLIFSINL	1156.67	7.81091	0	0	0	0	0	0	0	0	0
ACKR3_apo	119	128	VTHLIFSINL	1156.67	7.72367	0.5	0.04121	0.019436	0.481988	0.227322	0.001715	1.0413	0.0200585	12.179
ACKR3_apo	119	128	VTHLIFSINL	1156.67	7.72831	30	0.054759	0.054902	0.640456	0.642129	-0.022403	1.2146	-0.262023	14.2059
ACKR3_apo	119	128	VTHLIFSINL	1156.67	7.85963	120	0.182897	0.077423	2.13915	0.905532	0.120889	1.03031	1.41391	12.0504
ACKR3_VUN700	125	133	SINLFGSIF	997.535	8.8395	0	0	0	0	0
ACKR3_VUN700	125	133	SINLFGSIF	997.535	8.83396	0.5	0.009157	0.041601	0.120487	0.547382
ACKR3_VUN700	125	133	SINLFGSIF	997.535	8.8477	30	0.005553	0.04226	0.0730658	0.556053
ACKR3_VUN700	125	133	SINLFGSIF	997.535	8.83331	120	0.04929	0.026032	0.648553	0.342526
ACKR3_apo	125	133	SINLFGSIF	997.535	8.86673	0	0	0	0	0	0	0	0	0
ACKR3_apo	125	133	SINLFGSIF	997.535	8.79135	0.5	0.027877	0.025119	0.366803	0.330513	0.01872	4.63158	0.246316	60.9418
ACKR3_apo	125	133	SINLFGSIF	997.535	8.79402	30	0.046112	0.024368	0.606737	0.320632	0.040559	7.62863	0.533671	100.377
ACKR3_apo	125	133	SINLFGSIF	997.535	8.90543	120	0.065154	0.032497	0.857289	0.427592	0.015864	0.726433	0.208737	9.55833
ACKR3_VUN700	128	133	LFGSIF	683.376	8.43107	0	0	0	0	0
ACKR3_VUN700	128	133	LFGSIF	683.376	8.42702	0.5	0.026557	0.007108	0.559095	0.149642
ACKR3_VUN700	128	133	LFGSIF	683.376	8.43948	30	0.015537	0.01084	0.327095	0.228211
ACKR3_VUN700	128	133	LFGSIF	683.376	8.42811	120	0.04184	0.007259	0.880842	0.152821
ACKR3_apo	128	133	LFGSIF	683.376	8.45639	0	0	0	0	0	0	0	0	0
ACKR3_apo	128	133	LFGSIF	683.376	8.37938	0.5	0.003222	0.012679	0.0678316	0.266926	-0.023335	3.94423	-0.491263	83.0363
ACKR3_apo	128	133	LFGSIF	683.376	8.38007	30	0.035765	0.009221	0.752947	0.194126	0.020228	0.743803	0.425853	15.659
ACKR3_apo	128	133	LFGSIF	683.376	8.49947	120	0.039179	0.009223	0.824821	0.194168	-0.002661	0.292432	-0.0560211	6.15647
ACKR3_VUN700	138	143	MSVDRY	770.35	5.05692	0	0	0	0	0
ACKR3_VUN700	138	143	MSVDRY	770.35	5.04323	0.5	0.166903	0.049605	3.51375	1.04432
ACKR3_VUN700	138	143	MSVDRY	770.35	5.05082	30	0.567355	0.051178	11.9443	1.07743
ACKR3_VUN700	138	143	MSVDRY	770.35	5.03192	120	0.798978	0.059102	16.8206	1.24425
ACKR3_apo	138	143	MSVDRY	770.35	5.05849	0	0	0	0	0	0	0	0	0
ACKR3_apo	138	143	MSVDRY	770.35	4.98042	0.5	0.131192	0.025914	2.76194	0.545558	-0.035711	0.356861	-0.751811	7.51287
ACKR3_apo	138	143	MSVDRY	770.35	4.96857	30	0.65957	0.019809	13.8857	0.417032	0.092215	0.0950729	1.94137	2.00153
ACKR3_apo	138	143	MSVDRY	770.35	5.11587	120	0.910143	0.03765	19.1609	0.792632	0.111165	0.0847531	2.34032	1.78428
ACKR3_VUN700	148	158	YFTNTPSSRKK	1328.7	2.75308	0	0	0	0	0
ACKR3_VUN700	148	158	YFTNTPSSRKK	1328.7	2.72681	0.5	3.10908	0.240477	36.3635	2.8126
ACKR3_VUN700	148	158	YFTNTPSSRKK	1328.7	2.72857	30	2.69475	0.102534	31.5175	1.19923
ACKR3_VUN700	148	158	YFTNTPSSRKK	1328.7	2.72884	120	2.72251	0.164808	31.8423	1.92758
ACKR3_apo	148	158	YFTNTPSSRKK	1328.7	2.74674	0	0	0	0	0	0	0	0	0
ACKR3_apo	148	158	YFTNTPSSRKK	1328.7	2.64631	0.5	3.22398	0.155229	37.7074	1.81554	0.114908	0.0911085	1.34395	1.0656
ACKR3_apo	148	158	YFTNTPSSRKK	1328.7	2.63821	30	2.97425	0.120212	34.7866	1.40599	0.279508	0.0555099	3.2691	0.649239
ACKR3_apo	148	158	YFTNTPSSRKK	1328.7	2.81528	120	2.78952	0.09356	32.6259	1.09427	0.067002	0.0692058	0.783649	0.809424
ACKR3_VUN700	148	165	YFTNTPSSRKKMVRRVVC	2172.15	4.54577	0	0	0	0	0
ACKR3_VUN700	148	165	YFTNTPSSRKKMVRRVVC	2172.15	4.54665	0.5	2.47791	0.056999	16.3021	0.374993
ACKR3_VUN700	148	165	YFTNTPSSRKKMVRRVVC	2172.15	4.55696	30	3.84548	0.098296	25.2992	0.646684
ACKR3_VUN700	148	165	YFTNTPSSRKKMVRRVVC	2172.15	4.54373	120	4.3709	0.056494	28.7559	0.371671
ACKR3_apo	148	165	YFTNTPSSRKKMVRRVVC	2172.15	4.56334	0	0	0	0	0	0	0	0	0
ACKR3_apo	148	165	YFTNTPSSRKKMVRRVVC	2172.15	4.49187	0.5	2.30602	0.786319	15.1712	5.17315	-0.171898	0.341761	-1.13091	2.24843
ACKR3_apo	148	165	YFTNTPSSRKKMVRRVVC	2172.15	4.46456	30	3.92217	0.062231	25.8037	0.409414	0.07669	0.0300854	0.504539	0.197931
ACKR3_apo	148	165	YFTNTPSSRKKMVRRVVC	2172.15	4.62016	120	4.36121	0.056283	28.6922	0.370283	-0.009693	0.0182649	-0.0637697	0.120164
ACKR3_VUN700	148	167	YFTNTPSSRKKMVRRVVCIL	2398.32	5.81537	0	0	0	0	0
ACKR3_VUN700	148	167	YFTNTPSSRKKMVRRVVCIL	2398.32	5.797	0.5	2.19441	0.170133	12.8328	0.99493
ACKR3_VUN700	148	167	YFTNTPSSRKKMVRRVVCIL	2398.32	5.8063	30	3.73448	0.16066	21.839	0.939532
ACKR3_VUN700	148	167	YFTNTPSSRKKMVRRVVCIL	2398.32	5.79554	120	4.51544	0.171833	26.4061	1.00487
ACKR3_apo	148	167	YFTNTPSSRKKMVRRVVCIL	2398.32	5.81623	0	0	0	0	0	0	0	0	0
ACKR3_apo	148	167	YFTNTPSSRKKMVRRVVCIL	2398.32	5.73692	0.5	2.58895	0.171464	15.1401	1.00271	0.394545	0.101967	2.30728	0.596298
ACKR3_apo	148	167	YFTNTPSSRKKMVRRVVCIL	2398.32	5.73161	30	4.03179	0.161396	23.5777	0.943836	0.297314	0.0587644	1.73868	0.343651
ACKR3_apo	148	167	YFTNTPSSRKKMVRRVVCIL	2398.32	5.85833	120	4.59238	0.190482	26.856	1.11393	0.076942	0.0562899	0.449953	0.329181
ACKR3_VUN700	168	173	VWLLAF	748.439	9.24175	0	0	0	0	0
ACKR3_VUN700	168	173	VWLLAF	748.439	9.23804	0.5	-0.027916	0.046432	-0.587705	0.977516
ACKR3_VUN700	168	173	VWLLAF	748.439	9.25633	30	-0.035691	0.038498	-0.751389	0.810484
ACKR3_VUN700	168	173	VWLLAF	748.439	9.2378	120	0.018394	0.037512	0.387242	0.789726
ACKR3_apo	168	173	VWLLAF	748.439	9.27362	0	0	0	0	0	0	0	0	0
ACKR3_apo	168	173	VWLLAF	748.439	9.1962	0.5	0.039832	0.019828	0.838568	0.417432	0.067748	1.73617	1.42627	36.5509
ACKR3_apo	168	173	VWLLAF	748.439	9.19853	30	0.019357	0.020616	0.407516	0.434021	0.055048	1.51585	1.15891	31.9126
ACKR3_apo	168	173	VWLLAF	748.439	9.31765	120	0.030332	0.020273	0.638568	0.4268	0.011938	2.14609	0.251326	45.1809
ACKR3_VUN700	172	181	AFCVSLPDTY	1115.51	7.45768	0	0	0	0	0
ACKR3_VUN700	172	181	AFCVSLPDTY	1115.51	7.44209	0.5	0.103731	0.0313	1.36488	0.411842
ACKR3_VUN700	172	181	AFCVSLPDTY	1115.51	7.4517	30	0.462848	0.032244	6.09011	0.424263
ACKR3_VUN700	172	181	AFCVSLPDTY	1115.51	7.44069	120	0.644377	0.038553	8.47864	0.507276
ACKR3_apo	172	181	AFCVSLPDTY	1115.51	7.46995	0	0	0	0	0	0	0	0	0
ACKR3_apo	172	181	AFCVSLPDTY	1115.51	7.38684	0.5	0.164149	0.031956	2.15986	0.420474	0.060418	0.359092	0.794974	4.7249
ACKR3_apo	172	181	AFCVSLPDTY	1115.51	7.38433	30	0.979311	0.049265	12.8857	0.648224	0.516463	0.085929	6.79557	1.13064
ACKR3_apo	172	181	AFCVSLPDTY	1115.51	7.51436	120	1.56471	0.056529	20.5883	0.743803	0.920332	0.0698914	12.1096	0.919624
ACKR3_VUN700	172	184	AFCVSLPDTYYLK	1519.75	7.292	0	0	0	0	0
ACKR3_VUN700	172	184	AFCVSLPDTYYLK	1519.75	7.28619	0.5	0.004395	0.076822	0.0420574	0.735139
ACKR3_VUN700	172	184	AFCVSLPDTYYLK	1519.75	7.29705	30	0.907424	0.076583	8.68348	0.732852
ACKR3_VUN700	172	184	AFCVSLPDTYYLK	1519.75	7.28709	120	1.25628	0.07513	12.0218	0.718947
ACKR3_apo	172	184	AFCVSLPDTYYLK	1519.75	7.31385	0	0	0	0	0	0	0	0	0
ACKR3_apo	172	184	AFCVSLPDTYYLK	1519.75	7.23654	0.5	0.778647	0.037555	7.45117	0.359378	0.774252	17.4795	7.40911	167.268
ACKR3_apo	172	184	AFCVSLPDTYYLK	1519.75	7.22619	30	3.17139	0.091017	30.3483	0.870976	2.26397	0.0891423	21.6648	0.853036
ACKR3_apo	172	184	AFCVSLPDTYYLK	1519.75	7.35781	120	3.58315	0.069177	34.2885	0.661981	2.32687	0.0628426	22.2667	0.601365
ACKR3_VUN700	173	181	FCVSLPDTY	1044.47	7.35111	0	0	0	0	0
ACKR3_VUN700	173	181	FCVSLPDTY	1044.47	7.33084	0.5	0.080577	0.058796	1.21168	0.88415
ACKR3_VUN700	173	181	FCVSLPDTY	1044.47	7.34463	30	0.337341	0.057596	5.0728	0.866105
ACKR3_VUN700	173	181	FCVSLPDTY	1044.47	7.33271	120	0.57345	0.055758	8.62331	0.838466
ACKR3_apo	173	181	FCVSLPDTY	1044.47	7.36118	0	0	0	0	0	0	0	0	0
ACKR3_apo	173	181	FCVSLPDTY	1044.47	7.27834	0.5	0.155452	0.048201	2.33762	0.724827	0.074875	0.792835	1.12594	11.9223
ACKR3_apo	173	181	FCVSLPDTY	1044.47	7.27475	30	0.953064	0.033004	14.3318	0.496301	0.615723	0.174212	9.25899	2.61972
ACKR3_apo	173	181	FCVSLPDTY	1044.47	7.40679	120	1.55986	0.03704	23.4565	0.556992	0.986408	0.10009	14.8332	1.50511
ACKR3_VUN700	174	184	CVSLPDTYYLK	1301.64	6.52528	0	0	0	0	0
ACKR3_VUN700	174	184	CVSLPDTYYLK	1301.64	6.51503	0.5	0.313141	0.018241	3.66247	0.213345
ACKR3_VUN700	174	184	CVSLPDTYYLK	1301.64	6.52274	30	1.17189	0.014671	13.7063	0.171591
ACKR3_VUN700	174	184	CVSLPDTYYLK	1301.64	6.51218	120	1.69221	0.025436	19.792	0.297497
ACKR3_apo	174	184	CVSLPDTYYLK	1301.64	6.53954	0	0	0	0	0	0	0	0	0
ACKR3_apo	174	184	CVSLPDTYYLK	1301.64	6.46316	0.5	0.778448	0.527103	9.10465	6.16495	0.465307	0.679621	5.44219	7.94879
ACKR3_apo	174	184	CVSLPDTYYLK	1301.64	6.4544	30	3.12075	0.02379	36.5	0.278246	1.94886	0.0146574	22.7937	0.171432
ACKR3_apo	174	184	CVSLPDTYYLK	1301.64	6.58846	120	3.71443	0.028774	43.4436	0.336538	2.02222	0.0169099	23.6516	0.197777
ACKR3_VUN700	196	206	CRSFYPEHSIK	1366.66	4.86813	0	0	0	0	0
ACKR3_VUN700	196	206	CRSFYPEHSIK	1366.66	4.85864	0.5	0.931823	0.055777	10.8985	0.652363
ACKR3_VUN700	196	206	CRSFYPEHSIK	1366.66	4.87766	30	2.35251	0.048684	27.5148	0.569404
ACKR3_VUN700	196	206	CRSFYPEHSIK	1366.66	4.8663	120	2.56186	0.067949	29.9633	0.794725
ACKR3_apo	196	206	CRSFYPEHSIK	1366.66	4.88064	0	0	0	0	0	0	0	0	0
ACKR3_apo	196	206	CRSFYPEHSIK	1366.66	4.79803	0.5	2.02486	0.038219	23.6826	0.447006	1.09304	0.0627633	12.784	0.734074
ACKR3_apo	196	206	CRSFYPEHSIK	1366.66	4.78402	30	2.70863	0.046684	31.6799	0.546012	0.356118	0.0269317	4.16512	0.31499
ACKR3_apo	196	206	CRSFYPEHSIK	1366.66	4.94153	120	2.68576	0.048529	31.4124	0.567591	0.123899	0.0320932	1.44911	0.375359
ACKR3_VUN700	198	206	SFYPEHSIK	1107.55	5.09737	0	0	0	0	0
ACKR3_VUN700	198	206	SFYPEHSIK	1107.55	5.08899	0.5	0.427024	0.033298	6.42141	0.500722
ACKR3_VUN700	198	206	SFYPEHSIK	1107.55	5.09796	30	1.47286	0.083478	22.1483	1.25531
ACKR3_VUN700	198	206	SFYPEHSIK	1107.55	5.09083	120	1.66168	0.038331	24.9876	0.576406
ACKR3_apo	198	206	SFYPEHSIK	1107.55	5.10418	0	0	0	0	0	0	0	0	0
ACKR3_apo	198	206	SFYPEHSIK	1107.55	5.02046	0.5	1.72369	0.076062	25.9201	1.14379	1.29666	0.0895971	19.4987	1.34732
ACKR3_apo	198	206	SFYPEHSIK	1107.55	5.01001	30	1.95815	0.061872	29.4459	0.930406	0.485289	0.06489	7.29758	0.97579
ACKR3_apo	198	206	SFYPEHSIK	1107.55	5.15765	120	1.83112	0.070068	27.5357	1.05365	0.169445	0.0446803	2.54805	0.671885
ACKR3_VUN700	204	211	SIKEWLIG	945.54	7.25597	0	0	0	0	0
ACKR3_VUN700	204	211	SIKEWLIG	945.54	7.2449	0.5	0.317442	0.053574	4.77356	0.805624
ACKR3_VUN700	204	211	SIKEWLIG	945.54	7.2539	30	1.34507	0.061278	20.2266	0.921474
ACKR3_VUN700	204	211	SIKEWLIG	945.54	7.2444	120	1.86173	0.048031	27.996	0.722271
ACKR3_apo	204	211	SIKEWLIG	945.54	7.26851	0	0	0	0	0	0	0	0	0
ACKR3_apo	204	211	SIKEWLIG	945.54	7.18471	0.5	1.237	0.024881	18.6015	0.37415	0.919555	0.169962	13.8279	2.55582
ACKR3_apo	204	211	SIKEWLIG	945.54	7.18206	30	3.37912	0.028254	50.8139	0.424872	2.03405	0.0463184	30.5872	0.696518
ACKR3_apo	204	211	SIKEWLIG	945.54	7.31115	120	4.04521	0.066537	60.8302	1.00056	2.18347	0.0305964	32.8342	0.460096
ACKR3_VUN700	214	220	LVSVVLG	686.445	6.49695	0	0	0	0	0
ACKR3_VUN700	214	220	LVSVVLG	686.445	6.48639	0.5	-0.002869	0.012258	-0.0503333	0.215053
ACKR3_VUN700	214	220	LVSVVLG	686.445	6.49687	30	0.031439	0.00737	0.551561	0.129298
ACKR3_VUN700	214	220	LVSVVLG	686.445	6.48654	120	0.069563	0.035624	1.2204	0.624982
ACKR3_apo	214	220	LVSVVLG	686.445	6.51219	0	0	0	0	0	0	0	0	0
ACKR3_apo	214	220	LVSVVLG	686.445	6.43104	0.5	-0.002822	0.008815	-0.0495088	0.154649	4.7e-05	5.29265	0.000824561	92.8535
ACKR3_apo	214	220	LVSVVLG	686.445	6.43137	30	0.253628	0.018754	4.44961	0.329018	0.222189	0.245808	3.89805	4.31241
ACKR3_apo	214	220	LVSVVLG	686.445	6.56165	120	0.715899	0.013229	12.5596	0.232088	0.646336	0.512445	11.3392	8.99026
ACKR3_VUN700	216	229	SVVLGFAVPFSIIA	1419.82	5.4176	0	0	0	0	0
ACKR3_VUN700	216	229	SVVLGFAVPFSIIA	1419.82	5.39022	0.5	5.14961	0.025411	45.172	0.222904
ACKR3_VUN700	216	229	SVVLGFAVPFSIIA	1419.82	5.40728	30	4.56991	0.152083	40.087	1.33406
ACKR3_VUN700	216	229	SVVLGFAVPFSIIA	1419.82	5.39288	120	4.66989	0.028509	40.9639	0.250079
ACKR3_apo	216	229	SVVLGFAVPFSIIA	1419.82	5.42185	0	0	0	0	0	0	0	0	0
ACKR3_apo	216	229	SVVLGFAVPFSIIA	1419.82	5.32396	0.5	5.21221	0.019032	45.7211	0.166947	0.062601	0.00613863	0.549132	0.0538476
ACKR3_apo	216	229	SVVLGFAVPFSIIA	1419.82	5.31474	30	4.67741	0.042843	41.0299	0.375816	0.107494	0.0345167	0.94293	0.302778
ACKR3_apo	216	229	SVVLGFAVPFSIIA	1419.82	5.47214	120	4.52068	0.053821	39.6551	0.472114	-0.149209	0.0133795	-1.30885	0.117364
ACKR3_VUN700	218	223	VLGFAV	605.366	7.53628	0	0	0	0	0
ACKR3_VUN700	218	223	VLGFAV	605.366	7.5253	0.5	-0.005474	0.029478	-0.115242	0.620589
ACKR3_VUN700	218	223	VLGFAV	605.366	7.53774	30	0.005191	0.013486	0.109284	0.283916
ACKR3_VUN700	218	223	VLGFAV	605.366	7.52597	120	0.022155	0.023746	0.466421	0.499916
ACKR3_apo	218	223	VLGFAV	605.366	7.5507	0	0	0	0	0	0	0	0	0
ACKR3_apo	218	223	VLGFAV	605.366	7.46894	0.5	0.129653	0.015916	2.72954	0.335074	0.135127	5.38649	2.84478	113.4
ACKR3_apo	218	223	VLGFAV	605.366	7.46993	30	0.198243	0.018871	4.17354	0.397284	0.193052	2.5997	4.06425	54.7306
ACKR3_apo	218	223	VLGFAV	605.366	7.59908	120	0.244923	0.018936	5.15627	0.398653	0.222768	1.0746	4.68985	22.6231
ACKR3_VUN700	258	263	VVVFLV	675.444	8.19753	0	0	0	0	0
ACKR3_VUN700	258	263	VVVFLV	675.444	8.19231	0.5	0.04813	0.006669	1.01326	0.1404
ACKR3_VUN700	258	263	VVVFLV	675.444	8.20557	30	0.005161	0.024142	0.108653	0.508253
ACKR3_VUN700	258	263	VVVFLV	675.444	8.19346	120	0.034609	0.009147	0.728611	0.192568
ACKR3_apo	258	263	VVVFLV	675.444	8.22017	0	0	0	0	0	0	0	0	0
ACKR3_apo	258	263	VVVFLV	675.444	8.14137	0.5	-0.00872	0.017684	-0.183579	0.372295	-0.05685	2.03271	-1.19684	42.7939
ACKR3_apo	258	263	VVVFLV	675.444	8.14247	30	0.000995	0.013538	0.0209474	0.285011	-0.004166	14.3877	-0.0877053	302.899
ACKR3_apo	258	263	VVVFLV	675.444	8.26532	120	-0.010879	0.013597	-0.229032	0.286253	-0.045488	1.27748	-0.957642	26.8943
ACKR3_VUN700	262	271	LVCWLPYHVA	1200.62	7.66617	0	0	0	0	0
ACKR3_VUN700	262	271	LVCWLPYHVA	1200.62	7.65927	0.5	0.025151	0.006767	0.330934	0.0890395
ACKR3_VUN700	262	271	LVCWLPYHVA	1200.62	7.67574	30	0.010924	0.012927	0.143737	0.170092
ACKR3_VUN700	262	271	LVCWLPYHVA	1200.62	7.66267	120	0.036064	0.008848	0.474526	0.116421
ACKR3_apo	262	271	LVCWLPYHVA	1200.62	7.68339	0	0	0	0	0	0	0	0	0
ACKR3_apo	262	271	LVCWLPYHVA	1200.62	7.60018	0.5	0.042135	0.023719	0.554408	0.312092	0.016984	0.623922	0.223474	8.20951
ACKR3_apo	262	271	LVCWLPYHVA	1200.62	7.60144	30	0.077062	0.016877	1.01397	0.222066	0.066138	1.20345	0.870237	15.8349
ACKR3_apo	262	271	LVCWLPYHVA	1200.62	7.73162	120	0.077406	0.014156	1.0185	0.186263	0.041342	0.306003	0.543974	4.02635
ACKR3_VUN700	262	273	LVCWLPYHVAVL	1412.78	8.25949	0	0	0	0	0
ACKR3_VUN700	262	273	LVCWLPYHVAVL	1412.78	8.25918	0.5	0.008281	0.039861	0.0871684	0.419589
ACKR3_VUN700	262	273	LVCWLPYHVAVL	1412.78	8.27333	30	0.060463	0.022673	0.636453	0.238663
ACKR3_VUN700	262	273	LVCWLPYHVAVL	1412.78	8.26238	120	0.018837	0.020951	0.198284	0.220537
ACKR3_apo	262	273	LVCWLPYHVAVL	1412.78	8.28436	0	0	0	0	0	0	0	0	0
ACKR3_apo	262	273	LVCWLPYHVAVL	1412.78	8.20662	0.5	0.088284	0.021157	0.929305	0.222705	0.080003	4.81951	0.842137	50.7317
ACKR3_apo	262	273	LVCWLPYHVAVL	1412.78	8.2061	30	0.068298	0.034823	0.718926	0.366558	0.007835	0.632916	0.0824737	6.66228
ACKR3_apo	262	273	LVCWLPYHVAVL	1412.78	8.3283	120	0.131559	0.032221	1.38483	0.339168	0.112722	1.13887	1.18655	11.9881
ACKR3_VUN700	272	277	VLLDIF	719.434	8.57581	0	0	0	0	0
ACKR3_VUN700	272	277	VLLDIF	719.434	8.57187	0.5	0.016648	0.028534	0.350484	0.600716
ACKR3_VUN700	272	277	VLLDIF	719.434	8.58382	30	0.066124	0.039772	1.39208	0.837305
ACKR3_VUN700	272	277	VLLDIF	719.434	8.57255	120	0.031142	0.019955	0.655621	0.420105
ACKR3_apo	272	277	VLLDIF	719.434	8.6009	0	0	0	0	0	0	0	0	0
ACKR3_apo	272	277	VLLDIF	719.434	8.5269	0.5	0.012932	0.023258	0.272253	0.489642	-0.003716	2.48439	-0.0782316	52.303
ACKR3_apo	272	277	VLLDIF	719.434	8.52779	30	0.055315	0.023122	1.16453	0.486779	-0.010809	0.732463	-0.227558	15.4203
ACKR3_apo	272	277	VLLDIF	719.434	8.64441	120	0.128357	0.033664	2.70225	0.708716	0.097215	0.69237	2.04663	14.5762
ACKR3_VUN700	294	302	FTALHVTQC	1019.5	5.81313	0	0	0	0	0
ACKR3_VUN700	294	302	FTALHVTQC	1019.5	5.79387	0.5	0.152442	0.027624	2.00582	0.363474
ACKR3_VUN700	294	302	FTALHVTQC	1019.5	5.80338	30	0.128924	0.077174	1.69637	1.01545
ACKR3_VUN700	294	302	FTALHVTQC	1019.5	5.79475	120	0.159581	0.036901	2.09975	0.485539
ACKR3_apo	294	302	FTALHVTQC	1019.5	5.82031	0	0	0	0	0	0	0	0	0
ACKR3_apo	294	302	FTALHVTQC	1019.5	5.74091	0.5	0.032761	0.009435	0.431066	0.124145	-0.119681	0.340262	-1.57475	4.47713
ACKR3_apo	294	302	FTALHVTQC	1019.5	5.73365	30	0.160524	0.008684	2.11216	0.114263	0.0316	0.60104	0.415789	7.90842
ACKR3_apo	294	302	FTALHVTQC	1019.5	5.87023	120	0.406323	0.027277	5.34636	0.358908	0.246742	0.240784	3.24661	3.16821
ACKR3_VUN700	294	303	FTALHVTQCL	1132.58	6.72353	0	0	0	0	0
ACKR3_VUN700	294	303	FTALHVTQCL	1132.58	6.71397	0.5	0.118361	0.006317	1.38434	0.073883
ACKR3_VUN700	294	303	FTALHVTQCL	1132.58	6.72643	30	0.112099	0.005847	1.3111	0.068386
ACKR3_VUN700	294	303	FTALHVTQCL	1132.58	6.7152	120	0.12541	0.017066	1.46678	0.199602
ACKR3_apo	294	303	FTALHVTQCL	1132.58	6.73625	0	0	0	0	0	0	0	0	0
ACKR3_apo	294	303	FTALHVTQCL	1132.58	6.653	0.5	0.039513	0.018893	0.46214	0.220971	-0.078848	0.481116	-0.922199	5.62709
ACKR3_apo	294	303	FTALHVTQCL	1132.58	6.65275	30	0.146265	0.022814	1.7107	0.26683	0.034166	0.164467	0.399602	1.92359
ACKR3_apo	294	303	FTALHVTQCL	1132.58	6.78582	120	0.34452	0.010209	4.02947	0.119404	0.21911	0.139271	2.56269	1.6289
ACKR3_VUN700	297	303	LHVTQCL	813.429	5.90183	0	0	0	0	0
ACKR3_VUN700	297	303	LHVTQCL	813.429	5.89356	0.5	-0.032029	0.05302	-0.561912	0.930175
ACKR3_VUN700	297	303	LHVTQCL	813.429	5.90627	30	-0.013931	0.047171	-0.244404	0.827561
ACKR3_VUN700	297	303	LHVTQCL	813.429	5.89641	120	-0.00431	0.064639	-0.075614	1.13402
ACKR3_apo	297	303	LHVTQCL	813.429	5.91332	0	0	0	0	0	0	0	0	0
ACKR3_apo	297	303	LHVTQCL	813.429	5.82838	0.5	-0.012571	0.30574	-0.220544	5.36386	0.019458	24.3773	0.341368	427.672
ACKR3_apo	297	303	LHVTQCL	813.429	5.83245	30	-0.015012	0.047327	-0.263368	0.830298	-0.001081	4.62647	-0.0189649	81.1662
ACKR3_apo	297	303	LHVTQCL	813.429	5.96446	120	0.003165	0.051014	0.0555263	0.894982	0.007475	22.0163	0.13114	386.251
ACKR3_VUN700	297	305	LHVTQCLSL	1013.54	6.68779	0	0	0	0	0
ACKR3_VUN700	297	305	LHVTQCLSL	1013.54	6.67737	0.5	0.003361	0.018915	0.0442237	0.248882
ACKR3_VUN700	297	305	LHVTQCLSL	1013.54	6.6898	30	0.024946	0.017698	0.328237	0.232868
ACKR3_VUN700	297	305	LHVTQCLSL	1013.54	6.67783	120	0.025255	0.017961	0.332303	0.236329
ACKR3_apo	297	305	LHVTQCLSL	1013.54	6.69954	0	0	0	0	0	0	0	0	0
ACKR3_apo	297	305	LHVTQCLSL	1013.54	6.61551	0.5	0.049025	0.025618	0.645066	0.337079	0.045664	5.652	0.600842	74.3684
ACKR3_apo	297	305	LHVTQCLSL	1013.54	6.61438	30	0.070802	0.024021	0.931605	0.316066	0.045856	0.786401	0.603368	10.3474
ACKR3_apo	297	305	LHVTQCLSL	1013.54	6.74962	120	0.078931	0.026814	1.03857	0.352816	0.053676	0.788157	0.706263	10.3705
ACKR3_VUN700	304	309	SLVHCC	661.28	5.27998	0	0	0	0	0
ACKR3_VUN700	304	309	SLVHCC	661.28	5.27461	0.5	0.077687	0.044097	1.63552	0.928358
ACKR3_VUN700	304	309	SLVHCC	661.28	5.28822	30	0.149335	0.049327	3.14389	1.03846
ACKR3_VUN700	304	309	SLVHCC	661.28	5.27722	120	0.105795	0.046837	2.22726	0.986042
ACKR3_apo	304	309	SLVHCC	661.28	5.28742	0	0	0	0	0	0	0	0	0
ACKR3_apo	304	309	SLVHCC	661.28	5.20749	0.5	0.087831	0.063784	1.84907	1.34282	0.010144	0.921728	0.213558	19.4048
ACKR3_apo	304	309	SLVHCC	661.28	5.19539	30	0.073859	0.042622	1.55493	0.897305	-0.075476	0.66492	-1.58897	13.9983
ACKR3_apo	304	309	SLVHCC	661.28	5.34238	120	0.082427	0.051632	1.73531	1.08699	-0.023368	0.767052	-0.491958	16.1485
ACKR3_VUN700	304	311	SLVHCCVN	874.391	5.4094	0	0	0	0	0
ACKR3_VUN700	304	311	SLVHCCVN	874.391	5.39819	0.5	0.015395	0.02016	0.231504	0.303158
ACKR3_VUN700	304	311	SLVHCCVN	874.391	5.40658	30	0.063377	0.018505	0.953038	0.278271
ACKR3_VUN700	304	311	SLVHCCVN	874.391	5.39791	120	0.036906	0.018503	0.554977	0.278241
ACKR3_apo	304	311	SLVHCCVN	874.391	5.41781	0	0	0	0	0	0	0	0	0
ACKR3_apo	304	311	SLVHCCVN	874.391	5.33838	0.5	0.134901	0.0188	2.02859	0.282707	0.119506	1.31691	1.79708	19.8032
ACKR3_apo	304	311	SLVHCCVN	874.391	5.32504	30	0.18601	0.026575	2.79714	0.399624	0.122633	0.325062	1.84411	4.88815
ACKR3_apo	304	311	SLVHCCVN	874.391	5.47246	120	0.193676	0.021764	2.91242	0.327278	0.15677	0.513794	2.35744	7.72623
ACKR3_VUN700	304	314	SLVHCCVNPVL	1183.6	6.67108	0	0	0	0	0
ACKR3_VUN700	304	314	SLVHCCVNPVL	1183.6	6.66353	0.5	0.100685	0.017445	1.1776	0.204035
ACKR3_VUN700	304	314	SLVHCCVNPVL	1183.6	6.67586	30	0.193163	0.02009	2.25922	0.234971
ACKR3_VUN700	304	314	SLVHCCVNPVL	1183.6	6.66375	120	0.174567	0.017793	2.04172	0.208105
ACKR3_apo	304	314	SLVHCCVNPVL	1183.6	6.68381	0	0	0	0	0	0	0	0	0
ACKR3_apo	304	314	SLVHCCVNPVL	1183.6	6.6036	0.5	0.13781	0.028266	1.61181	0.330596	0.037125	0.268495	0.434211	3.14029
ACKR3_apo	304	314	SLVHCCVNPVL	1183.6	6.603	30	0.174433	0.03079	2.04015	0.360117	-0.01873	0.204877	-0.219064	2.39622
ACKR3_apo	304	314	SLVHCCVNPVL	1183.6	6.73637	120	0.201744	0.02296	2.35958	0.268538	0.027177	0.152778	0.31786	1.78688
ACKR3_VUN700	306	311	VHCCVN	674.275	4.06697	0	0	0	0	0
ACKR3_VUN700	306	311	VHCCVN	674.275	4.10797	0.5	0.028875	0.069924	0.607895	1.47208
ACKR3_VUN700	306	311	VHCCVN	674.275	4.16212	30	0.01928	0.046671	0.405895	0.982547
ACKR3_VUN700	306	311	VHCCVN	674.275	4.13663	120	0.036123	0.040753	0.760484	0.857958
ACKR3_apo	306	311	VHCCVN	674.275	4.13081	0	0	0	0	0	0	0	0	0
ACKR3_apo	306	311	VHCCVN	674.275	4.04258	0.5	0.044424	0.035111	0.935242	0.739179	0.015549	2.54733	0.327347	53.6279
ACKR3_apo	306	311	VHCCVN	674.275	4.04818	30	0.046665	0.03814	0.982421	0.802947	0.027385	2.55495	0.576526	53.7884
ACKR3_apo	306	311	VHCCVN	674.275	4.21621	120	0.066561	0.047109	1.40128	0.991768	0.030438	1.3318	0.6408	28.0379
ACKR3_VUN700	306	314	VHCCVNPVL	983.48	6.1539	0	0	0	0	0
ACKR3_VUN700	306	314	VHCCVNPVL	983.48	6.14564	0.5	0.013375	0.021213	0.201128	0.318992
ACKR3_VUN700	306	314	VHCCVNPVL	983.48	6.15611	30	0.025956	0.02884	0.390316	0.433684
ACKR3_VUN700	306	314	VHCCVNPVL	983.48	6.14675	120	0.040101	0.026522	0.603023	0.398827
ACKR3_apo	306	314	VHCCVNPVL	983.48	6.16562	0	0	0	0	0	0	0	0	0
ACKR3_apo	306	314	VHCCVNPVL	983.48	6.08665	0.5	0.046328	0.02986	0.696662	0.449023	0.032953	1.71198	0.495534	25.7441
ACKR3_apo	306	314	VHCCVNPVL	983.48	6.08525	30	0.08253	0.030031	1.24105	0.451594	0.056574	1.16918	0.850737	17.5816
ACKR3_apo	306	314	VHCCVNPVL	983.48	6.22028	120	0.145616	0.025102	2.18971	0.377474	0.105515	0.683476	1.58669	10.2778
ACKR3_VUN700	306	317	VHCCVNPVLYSF	1380.64	7.53284	0	0	0	0	0
ACKR3_VUN700	306	317	VHCCVNPVLYSF	1380.64	7.52673	0.5	0.140875	0.061048	1.48289	0.642611
ACKR3_VUN700	306	317	VHCCVNPVLYSF	1380.64	7.54062	30	1.28772	0.047091	13.5549	0.495695
ACKR3_VUN700	306	317	VHCCVNPVLYSF	1380.64	7.52605	120	1.5962	0.041117	16.8021	0.432811
ACKR3_apo	306	317	VHCCVNPVLYSF	1380.64	7.54945	0	0	0	0	0	0	0	0	0
ACKR3_apo	306	317	VHCCVNPVLYSF	1380.64	7.46565	0.5	0.158897	0.022877	1.6726	0.240811	0.018022	0.456639	0.189705	4.80673
ACKR3_apo	306	317	VHCCVNPVLYSF	1380.64	7.46754	30	1.54948	0.027637	16.3103	0.290916	0.261763	0.0406873	2.7554	0.428287
ACKR3_apo	306	317	VHCCVNPVLYSF	1380.64	7.59579	120	1.78719	0.041703	18.8125	0.438979	0.190997	0.0347569	2.01049	0.365862
ACKR3_VUN700	308	314	CCVNPVL	747.353	6.4109	0	0	0	0	0
ACKR3_VUN700	308	314	CCVNPVL	747.353	6.40382	0.5	0.070033	0.028483	1.47438	0.599642
ACKR3_VUN700	308	314	CCVNPVL	747.353	6.41356	30	0.101213	0.025433	2.1308	0.535432
ACKR3_VUN700	308	314	CCVNPVL	747.353	6.40395	120	0.057916	0.025902	1.21928	0.545305
ACKR3_apo	308	314	CCVNPVL	747.353	6.42606	0	0	0	0	0	0	0	0	0
ACKR3_apo	308	314	CCVNPVL	747.353	6.34691	0.5	-0.030092	0.015058	-0.633516	0.317011	-0.100125	0.644834	-2.10789	13.5754
ACKR3_apo	308	314	CCVNPVL	747.353	6.34512	30	0.010479	0.012439	0.220611	0.261874	-0.090734	1.21335	-1.91019	25.5441
ACKR3_apo	308	314	CCVNPVL	747.353	6.47613	120	0.062756	0.013301	1.32118	0.280021	0.00484	0.494914	0.101895	10.4192
ACKR3_VUN700	309	314	CVNPVL	644.344	6.09082	0	0	0	0	0
ACKR3_VUN700	309	314	CVNPVL	644.344	6.07741	0.5	0.022988	0.010764	0.604947	0.283263
ACKR3_VUN700	309	314	CVNPVL	644.344	6.08515	30	0.049438	0.008913	1.301	0.234553
ACKR3_VUN700	309	314	CVNPVL	644.344	6.0748	120	0.081721	0.02973	2.15055	0.782368
ACKR3_apo	309	314	CVNPVL	644.344	6.09872	0	0	0	0	0	0	0	0	0
ACKR3_apo	309	314	CVNPVL	644.344	6.02415	0.5	-0.003773	0.018799	-0.0992895	0.494711	-0.026761	5.00446	-0.704237	131.696
ACKR3_apo	309	314	CVNPVL	644.344	6.02068	30	0.034825	0.01427	0.916447	0.375526	-0.014613	0.447671	-0.384553	11.7808
ACKR3_apo	309	314	CVNPVL	644.344	6.15195	120	0.059764	0.011431	1.57274	0.300816	-0.021957	0.411015	-0.577816	10.8162
ACKR3_VUN700	310	315	VNPVLY	704.398	6.35618	0	0	0	0	0
ACKR3_VUN700	310	315	VNPVLY	704.398	6.34347	0.5	0.029289	0.042111	0.770763	1.10818
ACKR3_VUN700	310	315	VNPVLY	704.398	6.35074	30	0.19854	0.042177	5.22474	1.10992
ACKR3_VUN700	310	315	VNPVLY	704.398	6.34192	120	0.359358	0.041486	9.45679	1.09174
ACKR3_apo	310	315	VNPVLY	704.398	6.36191	0	0	0	0	0	0	0	0	0
ACKR3_apo	310	315	VNPVLY	704.398	6.28403	0.5	0.114524	0.04337	3.01379	1.14132	0.085235	1.48681	2.24303	39.1266
ACKR3_apo	310	315	VNPVLY	704.398	6.27816	30	0.179661	0.041475	4.72792	1.09145	-0.018879	0.313722	-0.496816	8.25584
ACKR3_apo	310	315	VNPVLY	704.398	6.40802	120	0.397194	0.037449	10.4525	0.9855	0.037836	0.149054	0.995684	3.92246
ACKR3_VUN700	310	317	VNPVLYSF	938.498	7.63433	0	0	0	0	0
ACKR3_VUN700	310	317	VNPVLYSF	938.498	7.61679	0.5	0.065592	0.019232	1.15074	0.337404
ACKR3_VUN700	310	317	VNPVLYSF	938.498	7.62793	30	0.707538	0.022635	12.4129	0.397105
ACKR3_VUN700	310	317	VNPVLYSF	938.498	7.62087	120	0.792218	0.02767	13.8986	0.485439
ACKR3_apo	310	317	VNPVLYSF	938.498	7.64264	0	0	0	0	0	0	0	0	0
ACKR3_apo	310	317	VNPVLYSF	938.498	7.56185	0.5	0.085268	0.026896	1.49593	0.47186	0.019676	0.430657	0.345193	7.55539
ACKR3_apo	310	317	VNPVLYSF	938.498	7.56018	30	0.753164	0.048005	13.2134	0.842193	0.045626	0.0713158	0.800456	1.25115
ACKR3_apo	310	317	VNPVLYSF	938.498	7.68827	120	0.905139	0.032505	15.8796	0.570263	0.112921	0.0500955	1.98107	0.878868
ACKR3_VUN700	315	320	YSFINR	799.41	5.76254	0	0	0	0	0
ACKR3_VUN700	315	320	YSFINR	799.41	5.74521	0.5	1.40086	0.019951	29.4917	0.420021
ACKR3_VUN700	315	320	YSFINR	799.41	5.75208	30	2.13106	0.011663	44.8643	0.245537
ACKR3_VUN700	315	320	YSFINR	799.41	5.74338	120	2.3278	0.030547	49.0063	0.643095
ACKR3_apo	315	320	YSFINR	799.41	5.76739	0	0	0	0	0	0	0	0	0
ACKR3_apo	315	320	YSFINR	799.41	5.68812	0.5	1.4632	0.006614	30.8042	0.139242	0.06234	0.0149421	1.31242	0.314571
ACKR3_apo	315	320	YSFINR	799.41	5.6756	30	2.3735	0.02596	49.9685	0.546526	0.242448	0.0122303	5.10417	0.257479
ACKR3_apo	315	320	YSFINR	799.41	5.81869	120	2.36197	0.03887	49.7257	0.818316	0.034173	0.0210482	0.719432	0.443119
ACKR3_VUN700	315	321	YSFINRN	913.453	5.67103	0	0	0	0	0
ACKR3_VUN700	315	321	YSFINRN	913.453	5.64987	0.5	2.34173	0.030847	41.0831	0.541175
ACKR3_VUN700	315	321	YSFINRN	913.453	5.65919	30	2.72764	0.017691	47.8534	0.310368
ACKR3_VUN700	315	321	YSFINRN	913.453	5.64815	120	2.88774	0.030039	50.6621	0.527
ACKR3_apo	315	321	YSFINRN	913.453	5.67248	0	0	0	0	0	0	0	0	0
ACKR3_apo	315	321	YSFINRN	913.453	5.5932	0.5	2.46648	0.022871	43.2715	0.401246	0.124743	0.0161091	2.18847	0.282616
ACKR3_apo	315	321	YSFINRN	913.453	5.58072	30	3.12452	0.024034	54.8162	0.421649	0.396883	0.0100615	6.96286	0.176517
ACKR3_apo	315	321	YSFINRN	913.453	5.73185	120	3.03235	0.062157	53.1991	1.09047	0.144612	0.0229864	2.53705	0.40327
ACKR3_VUN700	315	322	YSFINRNY	1076.52	6.2188	0	0	0	0	0
ACKR3_VUN700	315	322	YSFINRNY	1076.52	6.20622	0.5	2.87842	0.011863	43.2845	0.178391
ACKR3_VUN700	315	322	YSFINRNY	1076.52	6.21368	30	3.42003	0.016157	51.429	0.242962
ACKR3_VUN700	315	322	YSFINRNY	1076.52	6.20453	120	3.5899	0.010094	53.9834	0.151789
ACKR3_apo	315	322	YSFINRNY	1076.52	6.2279	0	0	0	0	0	0	0	0	0
ACKR3_apo	315	322	YSFINRNY	1076.52	6.14678	0.5	2.94246	0.012433	44.2475	0.186962	0.064039	0.00590249	0.962992	0.0887593
ACKR3_apo	315	322	YSFINRNY	1076.52	6.14539	30	3.633	0.012283	54.6316	0.184707	0.212971	0.0058094	3.20257	0.0873594
ACKR3_apo	315	322	YSFINRNY	1076.52	6.28718	120	3.5619	0.014029	53.5625	0.210962	-0.027994	0.0048393	-0.420962	0.0727715
ACKR3_VUN700	321	326	NYRYEL	857.415	6.19286	0	0	0	0	0
ACKR3_VUN700	321	326	NYRYEL	857.415	6.18119	0.5	2.69401	0.041006	56.7159	0.863284
ACKR3_VUN700	321	326	NYRYEL	857.415	6.19082	30	2.45232	0.055072	51.6278	1.15941
ACKR3_VUN700	321	326	NYRYEL	857.415	6.18182	120	2.43717	0.059247	51.3088	1.24731
ACKR3_apo	321	326	NYRYEL	857.415	6.20049	0	0	0	0	0	0	0	0	0
ACKR3_apo	321	326	NYRYEL	857.415	6.12052	0.5	2.71901	0.019876	57.2424	0.418442	0.025006	0.0168855	0.526442	0.355485
ACKR3_apo	321	326	NYRYEL	857.415	6.11897	30	2.50009	0.022776	52.6335	0.479495	0.047771	0.0242346	1.00571	0.510202
ACKR3_apo	321	326	NYRYEL	857.415	6.26052	120	2.42762	0.015828	51.1079	0.333221	-0.009541	0.0251689	-0.200863	0.529873
ACKR3_VUN700	327	332	MKAFIF	756.411	7.51407	0	0	0	0	0
ACKR3_VUN700	327	332	MKAFIF	756.411	7.50891	0.5	2.03655	0.041021	42.8747	0.8636
ACKR3_VUN700	327	332	MKAFIF	756.411	7.52365	30	2.5122	0.03757	52.8885	0.790947
ACKR3_VUN700	327	332	MKAFIF	756.411	7.51038	120	2.49829	0.042017	52.5956	0.884568
ACKR3_apo	327	332	MKAFIF	756.411	7.5321	0	0	0	0	0	0	0	0	0
ACKR3_apo	327	332	MKAFIF	756.411	7.44857	0.5	2.09336	0.039657	44.0707	0.834884	0.056812	0.0276514	1.19604	0.582135
ACKR3_apo	327	332	MKAFIF	756.411	7.44897	30	2.61106	0.02905	54.9698	0.611579	0.09886	0.0186396	2.08126	0.392412
ACKR3_apo	327	332	MKAFIF	756.411	7.5869	120	2.56975	0.030202	54.1	0.635832	0.071461	0.0205179	1.50444	0.431957
ACKR3_VUN700	331	337	IFKYSAK	856.493	4.5975	0	0	0	0	0
ACKR3_VUN700	331	337	IFKYSAK	856.493	4.61019	0.5	3.2253	0.022345	56.5841	0.392018
ACKR3_VUN700	331	337	IFKYSAK	856.493	4.62973	30	2.90516	0.040592	50.9677	0.71214
ACKR3_VUN700	331	337	IFKYSAK	856.493	4.61763	120	2.90382	0.012238	50.9442	0.214702
ACKR3_apo	331	337	IFKYSAK	856.493	4.63176	0	0	0	0	0	0	0	0	0
ACKR3_apo	331	337	IFKYSAK	856.493	4.54904	0.5	3.2508	0.016839	57.0316	0.295421	0.025504	0.00865042	0.447439	0.151762
ACKR3_apo	331	337	IFKYSAK	856.493	4.54026	30	2.96677	0.02595	52.0485	0.455263	0.061605	0.0164844	1.08079	0.2892
ACKR3_apo	331	337	IFKYSAK	856.493	4.70653	120	3.04929	0.026229	53.4963	0.460158	0.145472	0.00957864	2.55214	0.168046
ACKR3_VUN700	333	343	KYSAKTGLTKL	1209.72	4.80864	0	0	0	0	0
ACKR3_VUN700	333	343	KYSAKTGLTKL	1209.72	4.80756	0.5	5.13193	0.091124	54.0203	0.9592
ACKR3_VUN700	333	343	KYSAKTGLTKL	1209.72	4.82036	30	4.6308	0.022595	48.7453	0.237842
ACKR3_VUN700	333	343	KYSAKTGLTKL	1209.72	4.81063	120	4.53777	0.05444	47.766	0.573053
ACKR3_apo	333	343	KYSAKTGLTKL	1209.72	4.82033	0	0	0	0	0	0	0	0	0
ACKR3_apo	333	343	KYSAKTGLTKL	1209.72	4.73182	0.5	5.20939	0.029637	54.8357	0.311968	0.077462	0.0186454	0.815389	0.196268
ACKR3_apo	333	343	KYSAKTGLTKL	1209.72	4.72012	30	4.70502	0.072272	49.5265	0.760758	0.074217	0.0161169	0.781232	0.169652
ACKR3_apo	333	343	KYSAKTGLTKL	1209.72	4.88321	120	4.67012	0.012689	49.1591	0.133568	0.132345	0.0123009	1.39311	0.129483
ACKR3_VUN700	333	345	KYSAKTGLTKLID	1437.83	5.41474	0	0	0	0	0
ACKR3_VUN700	333	345	KYSAKTGLTKLID	1437.83	5.38739	0.5	6.3692	0.053582	55.8702	0.470018
ACKR3_VUN700	333	345	KYSAKTGLTKLID	1437.83	5.40543	30	5.73524	0.043386	50.3091	0.380579
ACKR3_VUN700	333	345	KYSAKTGLTKLID	1437.83	5.39297	120	5.69878	0.027829	49.9893	0.244114
ACKR3_apo	333	345	KYSAKTGLTKLID	1437.83	5.42033	0	0	0	0	0	0	0	0	0
ACKR3_apo	333	345	KYSAKTGLTKLID	1437.83	5.32132	0.5	6.93062	0.043787	60.7949	0.384096	0.561418	0.0105209	4.92472	0.0922885
ACKR3_apo	333	345	KYSAKTGLTKLID	1437.83	5.31218	30	5.95483	0.030846	52.2353	0.270579	0.21959	0.00916836	1.92623	0.0804242
ACKR3_apo	333	345	KYSAKTGLTKLID	1437.83	5.46899	120	5.78736	0.039918	50.7663	0.350158	0.088575	0.00845113	0.776974	0.0741327
ACKR3_VUN700	334	345	YSAKTGLTKLID	1309.74	5.78569	0	0	0	0	0
ACKR3_VUN700	334	345	YSAKTGLTKLID	1309.74	5.75579	0.5	6.35994	0.049341	60.8607	0.472163
ACKR3_VUN700	334	345	YSAKTGLTKLID	1309.74	5.76841	30	5.62033	0.020666	53.7831	0.197761
ACKR3_VUN700	334	345	YSAKTGLTKLID	1309.74	5.7585	120	5.5905	0.010524	53.4976	0.100708
ACKR3_apo	334	345	YSAKTGLTKLID	1309.74	5.7921	0	0	0	0	0	0	0	0	0
ACKR3_apo	334	345	YSAKTGLTKLID	1309.74	5.69738	0.5	6.50168	0.022894	62.217	0.219081	0.141731	0.0085198	1.35628	0.0815292
ACKR3_apo	334	345	YSAKTGLTKLID	1309.74	5.68887	30	5.75994	0.02707	55.1191	0.259043	0.139611	0.00596721	1.33599	0.0571025
ACKR3_apo	334	345	YSAKTGLTKLID	1309.74	5.84061	120	5.56419	0.012257	53.2458	0.117292	-0.026313	0.00289762	-0.251799	0.0277285
ACKR3_VUN700	335	343	SAKTGLTKL	918.562	4.82496	0	0	0	0	0
ACKR3_VUN700	335	343	SAKTGLTKL	918.562	4.82723	0.5	4.33459	0.038449	57.034	0.505908
ACKR3_VUN700	335	343	SAKTGLTKL	918.562	4.84585	30	3.86221	0.044518	50.8185	0.585763
ACKR3_VUN700	335	343	SAKTGLTKL	918.562	4.83574	120	3.8777	0.063979	51.0223	0.841829
ACKR3_apo	335	343	SAKTGLTKL	918.562	4.84426	0	0	0	0	0	0	0	0	0
ACKR3_apo	335	343	SAKTGLTKL	918.562	4.75735	0.5	4.36634	0.031256	57.4518	0.411263	0.031749	0.0113985	0.41775	0.14998
ACKR3_apo	335	343	SAKTGLTKL	918.562	4.74638	30	3.92833	0.043139	51.6886	0.567618	0.066121	0.0159203	0.870013	0.209477
ACKR3_apo	335	343	SAKTGLTKL	918.562	4.9081	120	3.86935	0.02746	50.9124	0.361316	-0.008351	0.0179608	-0.109882	0.236326
ACKR3_VUN700	335	345	SAKTGLTKLID	1146.67	5.53262	0	0	0	0	0
ACKR3_VUN700	335	345	SAKTGLTKLID	1146.67	5.50465	0.5	5.72569	0.027857	60.2704	0.293232
ACKR3_VUN700	335	345	SAKTGLTKLID	1146.67	5.52146	30	5.06262	0.061865	53.2908	0.651211
ACKR3_VUN700	335	345	SAKTGLTKLID	1146.67	5.50832	120	5.01988	0.040274	52.8408	0.423937
ACKR3_apo	335	345	SAKTGLTKLID	1146.67	5.54085	0	0	0	0	0	0	0	0	0
ACKR3_apo	335	345	SAKTGLTKLID	1146.67	5.44256	0.5	5.88251	0.024987	61.9212	0.263021	0.156823	0.00645861	1.65077	0.0679853
ACKR3_apo	335	345	SAKTGLTKLID	1146.67	5.43602	30	5.2367	0.023249	55.1232	0.244726	0.17408	0.0130014	1.83242	0.136857
ACKR3_apo	335	345	SAKTGLTKLID	1146.67	5.58817	120	5.07554	0.026064	53.4267	0.274358	0.055658	0.00952562	0.585874	0.10027
ACKR3_VUN700	335	353	SAKTGLTKLIDASRVSETE	2006.08	5.83837	0	0	0	0	0
ACKR3_VUN700	335	353	SAKTGLTKLIDASRVSETE	2006.08	5.79536	0.5	11.5699	0.133908	67.6604	0.783088
ACKR3_VUN700	335	353	SAKTGLTKLIDASRVSETE	2006.08	5.8074	30	10.2356	0.092663	59.8573	0.541889
ACKR3_VUN700	335	353	SAKTGLTKLIDASRVSETE	2006.08	5.79875	120	10.1773	0.02691	59.5163	0.157368
ACKR3_apo	335	353	SAKTGLTKLIDASRVSETE	2006.08	5.84325	0	0	0	0	0	0	0	0	0
ACKR3_apo	335	353	SAKTGLTKLIDASRVSETE	2006.08	5.73452	0.5	11.5992	0.17401	67.8318	1.0176	0.029308	0.0189475	0.171392	0.110804
ACKR3_apo	335	353	SAKTGLTKLIDASRVSETE	2006.08	5.74226	30	10.5649	0.140191	61.7831	0.81983	0.329301	0.0160635	1.92574	0.0939387
ACKR3_apo	335	353	SAKTGLTKLIDASRVSETE	2006.08	5.88232	120	10.0247	0.014363	58.6239	0.0839942	-0.152595	0.00300736	-0.892368	0.0175869
ACKR3_VUN700	338	345	TGLTKLID	860.509	5.88668	0	0	0	0	0
ACKR3_VUN700	338	345	TGLTKLID	860.509	5.86221	0.5	4.15273	0.020184	62.4471	0.303519
ACKR3_VUN700	338	345	TGLTKLID	860.509	5.87395	30	3.69878	0.043832	55.6208	0.659128
ACKR3_VUN700	338	345	TGLTKLID	860.509	5.86483	120	3.66002	0.03667	55.0379	0.551429
ACKR3_apo	338	345	TGLTKLID	860.509	5.89525	0	0	0	0	0	0	0	0	0
ACKR3_apo	338	345	TGLTKLID	860.509	5.80466	0.5	4.2453	0.041371	63.839	0.62212	0.092561	0.01089	1.39189	0.163759
ACKR3_apo	338	345	TGLTKLID	860.509	5.8028	30	3.80448	0.041551	57.2102	0.624827	0.105694	0.0161156	1.58938	0.24234
ACKR3_apo	338	345	TGLTKLID	860.509	5.9431	120	3.71412	0.036997	55.8514	0.556346	0.054098	0.0141282	0.813504	0.212455
ACKR3_VUN700	339	345	GLTKLID	759.461	5.8628	0	0	0	0	0
ACKR3_VUN700	339	345	GLTKLID	759.461	5.84525	0.5	3.37202	0.057581	59.1583	1.01019
ACKR3_VUN700	339	345	GLTKLID	759.461	5.85493	30	3.01782	0.040287	52.9441	0.706789
ACKR3_VUN700	339	345	GLTKLID	759.461	5.8427	120	2.97732	0.031065	52.2336	0.545
ACKR3_apo	339	345	GLTKLID	759.461	5.87487	0	0	0	0	0	0	0	0	0
ACKR3_apo	339	345	GLTKLID	759.461	5.78766	0.5	3.41062	0.035057	59.8355	0.615035	0.038602	0.019931	0.677228	0.349667
ACKR3_apo	339	345	GLTKLID	759.461	5.78586	30	3.07145	0.01758	53.8852	0.308421	0.053638	0.014525	0.941018	0.254824
ACKR3_apo	339	345	GLTKLID	759.461	5.9269	120	3.00732	0.008754	52.7599	0.153579	0.03	0.0108323	0.526316	0.190041
ACKR3_VUN700	342	354	KLIDASRVSETEY	1510.77	5.32963	0	0	0	0	0
ACKR3_VUN700	342	354	KLIDASRVSETEY	1510.77	5.29811	0.5	6.67584	0.051068	58.56	0.447965
ACKR3_VUN700	342	354	KLIDASRVSETEY	1510.77	5.30624	30	5.94897	0.039949	52.184	0.35043
ACKR3_VUN700	342	354	KLIDASRVSETEY	1510.77	5.29629	120	5.8913	0.033605	51.6781	0.294781
ACKR3_apo	342	354	KLIDASRVSETEY	1510.77	5.33047	0	0	0	0	0	0	0	0	0
ACKR3_apo	342	354	KLIDASRVSETEY	1510.77	5.24571	0.5	6.72283	0.167557	58.9722	1.4698	0.046995	0.0260711	0.412237	0.228694
ACKR3_apo	342	354	KLIDASRVSETEY	1510.77	5.23026	30	6.10295	0.072071	53.5346	0.632202	0.153973	0.013585	1.35064	0.119167
ACKR3_apo	342	354	KLIDASRVSETEY	1510.77	5.38626	120	5.90833	0.060948	51.8275	0.534632	0.017036	0.0117877	0.149439	0.103401
ACKR3_VUN700	343	353	LIDASRVSETE	1219.62	4.91206	0	0	0	0	0
ACKR3_VUN700	343	353	LIDASRVSETE	1219.62	4.88614	0.5	5.50534	0.049803	57.9509	0.524242
ACKR3_VUN700	343	353	LIDASRVSETE	1219.62	4.89594	30	4.802	0.029926	50.5474	0.315011
ACKR3_VUN700	343	353	LIDASRVSETE	1219.62	4.88669	120	4.81835	0.038173	50.7194	0.401821
ACKR3_apo	343	353	LIDASRVSETE	1219.62	4.92217	0	0	0	0	0	0	0	0	0
ACKR3_apo	343	353	LIDASRVSETE	1219.62	4.82556	0.5	5.57146	0.336101	58.6469	3.53791	0.066119	0.061	0.695989	0.642105
ACKR3_apo	343	353	LIDASRVSETE	1219.62	4.81876	30	5.02849	0.008393	52.9314	0.0883474	0.226488	0.00645163	2.38408	0.0679119
ACKR3_apo	343	353	LIDASRVSETE	1219.62	4.97923	120	4.79939	0.018183	50.5199	0.1914	-0.01896	0.00878171	-0.199579	0.0924391
ACKR3_VUN700	343	354	LIDASRVSETEY	1382.68	5.57341	0	0	0	0	0
ACKR3_VUN700	343	354	LIDASRVSETEY	1382.68	5.54574	0.5	6.51098	0.106931	62.306	1.02326
ACKR3_VUN700	343	354	LIDASRVSETEY	1382.68	5.5606	30	5.43124	0.090792	51.9736	0.868823
ACKR3_VUN700	343	354	LIDASRVSETEY	1382.68	5.54941	120	5.40098	0.058272	51.684	0.557627
ACKR3_apo	343	354	LIDASRVSETEY	1382.68	5.58249	0	0	0	0	0	0	0	0	0
ACKR3_apo	343	354	LIDASRVSETEY	1382.68	5.50011	0.5	6.30855	0.012225	60.3689	0.116986	-0.202425	0.0165371	-1.93708	0.15825
ACKR3_apo	343	354	LIDASRVSETEY	1382.68	5.48922	30	5.61396	0.032843	53.7221	0.314287	0.18272	0.0177108	1.74852	0.169481
ACKR3_apo	343	354	LIDASRVSETEY	1382.68	5.63772	120	5.41668	0.032425	51.8343	0.310287	0.015704	0.0123385	0.150278	0.118072
ACKR3_VUN700	344	354	IDASRVSETEY	1269.6	5.15143	0	0	0	0	0
ACKR3_VUN700	344	354	IDASRVSETEY	1269.6	5.12188	0.5	6.02256	0.015669	63.3954	0.164937
ACKR3_VUN700	344	354	IDASRVSETEY	1269.6	5.13065	30	5.3116	0.051781	55.9116	0.545063
ACKR3_VUN700	344	354	IDASRVSETEY	1269.6	5.11954	120	5.25064	0.035354	55.2699	0.372147
ACKR3_apo	344	354	IDASRVSETEY	1269.6	5.15235	0	0	0	0	0	0	0	0	0
ACKR3_apo	344	354	IDASRVSETEY	1269.6	5.06175	0.5	6.18982	0.011772	65.156	0.123916	0.167257	0.00322272	1.7606	0.0339233
ACKR3_apo	344	354	IDASRVSETEY	1269.6	5.04928	30	5.58569	0.013255	58.7968	0.139526	0.274093	0.0100333	2.88519	0.105614
ACKR3_apo	344	354	IDASRVSETEY	1269.6	5.20863	120	5.36613	0.01482	56.4856	0.156	0.115488	0.00727765	1.21566	0.0766069
ACKR3_VUN700	346	354	ASRVSETEY	1041.48	4.63536	0	0	0	0	0
ACKR3_VUN700	346	354	ASRVSETEY	1041.48	4.64511	0.5	4.13813	0.023874	54.449	0.314132
ACKR3_VUN700	346	354	ASRVSETEY	1041.48	4.66185	30	3.74693	0.014032	49.3017	0.184632
ACKR3_VUN700	346	354	ASRVSETEY	1041.48	4.65365	120	3.72195	0.013644	48.973	0.179526
ACKR3_apo	346	354	ASRVSETEY	1041.48	4.66653	0	0	0	0	0	0	0	0	0
ACKR3_apo	346	354	ASRVSETEY	1041.48	4.58251	0.5	4.28983	0.012982	56.4451	0.170816	0.151704	0.0065148	1.99611	0.085721
ACKR3_apo	346	354	ASRVSETEY	1041.48	4.57206	30	3.87103	0.026349	50.9346	0.346697	0.124099	0.00776891	1.63288	0.102223
ACKR3_apo	346	354	ASRVSETEY	1041.48	4.73697	120	3.71798	0.008191	48.9208	0.107776	-0.003967	0.00427689	-0.0521974	0.0562749
ACKR3_VUN700	349	354	VSETEY	727.314	4.94802	0	0	0	0	0
ACKR3_VUN700	349	354	VSETEY	727.314	4.93354	0.5	2.64095	0.033135	55.5989	0.697579
ACKR3_VUN700	349	354	VSETEY	727.314	4.94278	30	2.27773	0.0336	47.9523	0.707368
ACKR3_VUN700	349	354	VSETEY	727.314	4.93214	120	2.2413	0.026229	47.1853	0.552189
ACKR3_apo	349	354	VSETEY	727.314	4.95734	0	0	0	0	0	0	0	0	0
ACKR3_apo	349	354	VSETEY	727.314	4.87376	0.5	2.71813	0.070413	57.2237	1.48238	0.077178	0.0287834	1.6248	0.605967
ACKR3_apo	349	354	VSETEY	727.314	4.86128	30	2.44999	0.043245	51.5787	0.910421	0.172254	0.0230037	3.6264	0.484288
ACKR3_apo	349	354	VSETEY	727.314	5.02215	120	2.38389	0.039249	50.1872	0.826295	0.142589	0.0201995	3.00187	0.425254
ACKR3_VUN700	349	357	VSETEYSAL	998.468	6.11811	0	0	0	0	0
ACKR3_VUN700	349	357	VSETEYSAL	998.468	6.10576	0.5	4.69037	0.060631	61.7154	0.797776
ACKR3_VUN700	349	357	VSETEYSAL	998.468	6.10704	30	4.06191	0.100427	53.4463	1.32141
ACKR3_VUN700	349	357	VSETEYSAL	998.468	6.09676	120	4.05171	0.020507	53.312	0.269829
ACKR3_apo	349	357	VSETEYSAL	998.468	6.13126	0	0	0	0	0	0	0	0	0
ACKR3_apo	349	357	VSETEYSAL	998.468	6.04946	0.5	4.65007	0.038703	61.1852	0.50925	-0.040297	0.0153744	-0.530224	0.202295
ACKR3_apo	349	357	VSETEYSAL	998.468	6.0468	30	4.21323	0.055393	55.4373	0.728855	0.151316	0.0280024	1.991	0.368452
ACKR3_apo	349	357	VSETEYSAL	998.468	6.18422	120	3.95843	0.053078	52.0845	0.698395	-0.093286	0.0143323	-1.22745	0.188583
ACKR3_VUN700	354	361	YSALEQST	898.415	5.06724	0	0	0	0	0
ACKR3_VUN700	354	361	YSALEQST	898.415	5.05126	0.5	4.00856	0.061122	60.2791	0.919128
ACKR3_VUN700	354	361	YSALEQST	898.415	5.05516	30	3.54922	0.045689	53.3718	0.687053
ACKR3_VUN700	354	361	YSALEQST	898.415	5.04632	120	3.51259	0.047533	52.8209	0.714782
ACKR3_apo	354	361	YSALEQST	898.415	5.08016	0	0	0	0	0	0	0	0	0
ACKR3_apo	354	361	YSALEQST	898.415	4.99337	0.5	4.14643	0.021053	62.3523	0.316586	0.137866	0.016071	2.07317	0.241669
ACKR3_apo	354	361	YSALEQST	898.415	4.98222	30	3.73391	0.053302	56.149	0.801534	0.184684	0.0192222	2.7772	0.289055
ACKR3_apo	354	361	YSALEQST	898.415	5.13905	120	3.61459	0.013376	54.3548	0.201143	0.102005	0.014029	1.53391	0.210963
ACKR3_VUN700	355	361	SALEQST	735.352	4.13697	0	0	0	0	0
ACKR3_VUN700	355	361	SALEQST	735.352	4.16792	0.5	3.49369	0.020854	61.2928	0.36586
ACKR3_VUN700	355	361	SALEQST	735.352	4.21719	30	3.05048	0.029108	53.5172	0.510667
ACKR3_VUN700	355	361	SALEQST	735.352	4.19559	120	3.07212	0.029239	53.8968	0.512965
ACKR3_apo	355	361	SALEQST	735.352	4.22114	0	0	0	0	0	0	0	0	0
ACKR3_apo	355	361	SALEQST	735.352	4.11816	0.5	3.60498	0.013029	63.2453	0.228579	0.111292	0.00697794	1.95249	0.12242
ACKR3_apo	355	361	SALEQST	735.352	4.12184	30	3.21491	0.015077	56.402	0.264509	0.164434	0.0106323	2.88481	0.186531
ACKR3_apo	355	361	SALEQST	735.352	4.30292	120	3.08617	0.007819	54.1433	0.137175	0.014049	0.00984898	0.246474	0.172789

## Sheet: dataset1 VUN702
Protein state	Start	End	Sequence	Peptide mass (Da)	Retention time (min)	HDX time (min)	Uptake (D)	Uptake SD (D)	Uptake (%)	Uptake SD (%)	ΔUptake (Da)	ΔUptake SD (Da)	ΔUptake (%)	ΔUptake SD (%)
ACKR3	-6	-1	DYKDDD	770.284	3.67507	0	0	0	0	0	0	0	0	0
ACKR3	-6	-1	DYKDDD	770.284	3.66851	0.5	1.34336	0.066774	28.2813	1.40577	0.000151	0.0622318	0.00317895	1.31014
ACKR3	-6	-1	DYKDDD	770.284	3.67498	2	1.23965	0.027692	26.0979	0.582989	0.087846	0.0429757	1.84939	0.904751
ACKR3	-6	-1	DYKDDD	770.284	3.66765	5	1.26747	0.020405	26.6835	0.429579	0.042841	0.0478661	0.901916	1.00771
ACKR3	-6	-1	DYKDDD	770.284	3.66631	30	1.21998	0.025942	25.6837	0.546147	-0.026283	0.0392871	-0.553326	0.827096
ACKR3	-6	-1	DYKDDD	770.284	3.66623	120	1.26222	0.08963	26.5729	1.88695	0.01038	0.0880216	0.218526	1.85309
ACKR3+VUN702	-6	-1	DYKDDD	770.284	3.66609	0	0	0	0	0
ACKR3+VUN702	-6	-1	DYKDDD	770.284	3.65815	0.5	1.34321	0.050295	28.2781	1.05884
ACKR3+VUN702	-6	-1	DYKDDD	770.284	3.66665	2	1.1518	0.042287	24.2485	0.890253
ACKR3+VUN702	-6	-1	DYKDDD	770.284	3.67095	5	1.22462	0.055203	25.7816	1.16217
ACKR3+VUN702	-6	-1	DYKDDD	770.284	3.66398	30	1.24626	0.04117	26.2371	0.866737
ACKR3+VUN702	-6	-1	DYKDDD	770.284	3.66155	120	1.25184	0.065112	26.3544	1.37078
ACKR3	-6	1	DYKDDDDK	1013.41	3.34381	0	0	0	0	0	0	0	0	0
ACKR3	-6	1	DYKDDDDK	1013.41	3.34462	0.5	1.76039	0.095291	26.472	1.43295	-0.015519	0.0745029	-0.233368	1.12034
ACKR3	-6	1	DYKDDDDK	1013.41	3.34633	2	1.54618	0.102389	23.2509	1.53968	-0.055027	0.0918693	-0.827474	1.38149
ACKR3	-6	1	DYKDDDDK	1013.41	3.35038	5	1.61574	0.091217	24.2969	1.37168	0.002324	0.0793504	0.0349474	1.19324
ACKR3	-6	1	DYKDDDDK	1013.41	3.34134	30	1.52795	0.097922	22.9766	1.47251	-0.04978	0.075305	-0.748571	1.13241
ACKR3	-6	1	DYKDDDDK	1013.41	3.34264	120	1.62878	0.10378	24.493	1.5606	-0.023239	0.114546	-0.349459	1.72249
ACKR3+VUN702	-6	1	DYKDDDDK	1013.41	3.34574	0	0	0	0	0
ACKR3+VUN702	-6	1	DYKDDDDK	1013.41	3.3377	0.5	1.77591	0.090911	26.7054	1.36708
ACKR3+VUN702	-6	1	DYKDDDDK	1013.41	3.34693	2	1.60121	0.101961	24.0784	1.53325
ACKR3+VUN702	-6	1	DYKDDDDK	1013.41	3.34625	5	1.61342	0.089966	24.2619	1.35287
ACKR3+VUN702	-6	1	DYKDDDDK	1013.41	3.34228	30	1.57773	0.062388	23.7252	0.938165
ACKR3+VUN702	-6	1	DYKDDDDK	1013.41	3.34521	120	1.65202	0.157254	24.8424	2.36472
ACKR3	-6	2	DYKDDDDKD	1128.43	2.74368	0	0	0	0	0	0	0	0	0
ACKR3	-6	2	DYKDDDDKD	1128.43	2.74402	0.5	2.16388	0.021825	28.4722	0.287171	0.175749	0.0176163	2.31249	0.231793
ACKR3	-6	2	DYKDDDDKD	1128.43	2.74623	2	1.88336	0.03826	24.7811	0.503421	0.090012	0.0216482	1.18437	0.284845
ACKR3	-6	2	DYKDDDDKD	1128.43	2.74455	5	1.86292	0.009974	24.5122	0.131237	0.061418	0.0151434	0.808132	0.199255
ACKR3	-6	2	DYKDDDDKD	1128.43	2.74224	30	1.84755	0.043287	24.3099	0.569566	0.073792	0.0301398	0.970947	0.396577
ACKR3	-6	2	DYKDDDDKD	1128.43	2.74407	120	1.91829	0.035144	25.2407	0.462421	0.110236	0.0207834	1.45047	0.273466
ACKR3+VUN702	-6	2	DYKDDDDKD	1128.43	2.74743	0	0	0	0	0
ACKR3+VUN702	-6	2	DYKDDDDKD	1128.43	2.74985	0.5	1.98813	0.028715	26.1597	0.377829
ACKR3+VUN702	-6	2	DYKDDDDKD	1128.43	2.74775	2	1.79335	0.013415	23.5967	0.176513
ACKR3+VUN702	-6	2	DYKDDDDKD	1128.43	2.75035	5	1.80151	0.025519	23.704	0.335776
ACKR3+VUN702	-6	2	DYKDDDDKD	1128.43	2.74808	30	1.77376	0.03363	23.3389	0.4425
ACKR3+VUN702	-6	2	DYKDDDDKD	1128.43	2.74806	120	1.80806	0.017744	23.7902	0.233474
ACKR3	-6	3	DYKDDDDKDL	1241.52	4.76718	0	0	0	0	0	0	0	0	0
ACKR3	-6	3	DYKDDDDKDL	1241.52	4.77812	0.5	2.35347	0.087853	27.526	1.02752	0.05462	0.0629266	0.63883	0.735984
ACKR3	-6	3	DYKDDDDKDL	1241.52	4.78343	2	2.03011	0.097562	23.744	1.14108	-0.010323	0.0698325	-0.120737	0.816755
ACKR3	-6	3	DYKDDDDKDL	1241.52	4.77366	5	2.0606	0.089852	24.1006	1.0509	0.011312	0.065366	0.132304	0.764515
ACKR3	-6	3	DYKDDDDKDL	1241.52	4.77442	30	2.03992	0.09315	23.8587	1.08947	0.01046	0.0690937	0.122339	0.808113
ACKR3	-6	3	DYKDDDDKDL	1241.52	4.77153	120	2.13364	0.104246	24.9548	1.21925	0.033816	0.072259	0.395509	0.845135
ACKR3+VUN702	-6	3	DYKDDDDKDL	1241.52	4.69679	0	0	0	0	0
ACKR3+VUN702	-6	3	DYKDDDDKDL	1241.52	4.76813	0.5	2.29886	0.116457	26.8872	1.36207
ACKR3+VUN702	-6	3	DYKDDDDKDL	1241.52	4.7085	2	2.04043	0.103381	23.8647	1.20913
ACKR3+VUN702	-6	3	DYKDDDDKDL	1241.52	4.76563	5	2.04929	0.099793	23.9683	1.16717
ACKR3+VUN702	-6	3	DYKDDDDKDL	1241.52	4.76863	30	2.02946	0.105234	23.7363	1.23081
ACKR3+VUN702	-6	3	DYKDDDDKDL	1241.52	4.69152	120	2.09982	0.111789	24.5593	1.30747
ACKR3	-6	6	DYKDDDDKDLHLF	1638.73	6.48964	0	0	0	0	0	0	0	0	0
ACKR3	-6	6	DYKDDDDKDLHLF	1638.73	6.49625	0.5	3.09031	0.111845	27.108	0.981096	0.015071	0.0557233	0.132202	0.488801
ACKR3	-6	6	DYKDDDDKDLHLF	1638.73	6.49364	2	2.67442	0.104634	23.4598	0.917842	-0.177854	0.0610916	-1.56012	0.535891
ACKR3	-6	6	DYKDDDDKDLHLF	1638.73	6.48697	5	2.73733	0.089354	24.0117	0.783807	-0.136645	0.0578692	-1.19864	0.507625
ACKR3	-6	6	DYKDDDDKDLHLF	1638.73	6.48912	30	2.71677	0.114628	23.8313	1.00551	-0.160703	0.0659226	-1.40968	0.578268
ACKR3	-6	6	DYKDDDDKDLHLF	1638.73	6.49124	120	2.83468	0.147895	24.8656	1.29732	-0.074983	0.0738227	-0.657746	0.647567
ACKR3+VUN702	-6	6	DYKDDDDKDLHLF	1638.73	6.4749	0	0	0	0	0
ACKR3+VUN702	-6	6	DYKDDDDKDLHLF	1638.73	6.48018	0.5	3.07524	0.130298	26.9758	1.14296
ACKR3+VUN702	-6	6	DYKDDDDKDLHLF	1638.73	6.48097	2	2.85228	0.133829	25.02	1.17394
ACKR3+VUN702	-6	6	DYKDDDDKDLHLF	1638.73	6.477	5	2.87398	0.13733	25.2104	1.20465
ACKR3+VUN702	-6	6	DYKDDDDKDLHLF	1638.73	6.47672	30	2.87747	0.145748	25.241	1.27849
ACKR3+VUN702	-6	6	DYKDDDDKDLHLF	1638.73	6.48135	120	2.90967	0.151965	25.5234	1.33303
ACKR3	-3	3	DDDDKDL	835.332	4.76776	0	0	0	0	0	0	0	0	0
ACKR3	-3	3	DDDDKDL	835.332	4.78515	0.5	0.831896	0.04268	14.5947	0.748772	0.024401	0.0717803	0.428088	1.2593
ACKR3	-3	3	DDDDKDL	835.332	4.78778	2	0.766726	0.037996	13.4513	0.666596	0.01203	0.0731848	0.211053	1.28394
ACKR3	-3	3	DDDDKDL	835.332	4.77594	5	0.728799	0.052067	12.7859	0.913456	-0.016741	0.0805377	-0.293702	1.41294
ACKR3	-3	3	DDDDKDL	835.332	4.77719	30	0.788802	0.018623	13.8386	0.326719	0.087272	0.0651153	1.53109	1.14237
ACKR3	-3	3	DDDDKDL	835.332	4.77524	120	0.736389	0.05386	12.9191	0.944912	-0.043563	0.0792628	-0.764263	1.39057
ACKR3+VUN702	-3	3	DDDDKDL	835.332	4.69685	0	0	0	0	0
ACKR3+VUN702	-3	3	DDDDKDL	835.332	4.76522	0.5	0.807495	0.040538	14.1666	0.711193
ACKR3+VUN702	-3	3	DDDDKDL	835.332	4.72131	2	0.754696	0.040643	13.2403	0.713035
ACKR3+VUN702	-3	3	DDDDKDL	835.332	4.76469	5	0.74554	0.027719	13.0796	0.486298
ACKR3+VUN702	-3	3	DDDDKDL	835.332	4.67456	30	0.70153	0.042572	12.3075	0.746877
ACKR3+VUN702	-3	3	DDDDKDL	835.332	4.69925	120	0.779952	0.023824	13.6834	0.417965
ACKR3	1	7	KDLHLFD	887.462	6.48214	0	0	0	0	0	0	0	0	0
ACKR3	1	7	KDLHLFD	887.462	6.49322	0.5	1.77678	0.011377	31.1716	0.199596	-0.024582	0.0118474	-0.431263	0.20785
ACKR3	1	7	KDLHLFD	887.462	6.48975	2	1.54279	0.015891	27.0664	0.278789	-0.065355	0.0125877	-1.14658	0.220836
ACKR3	1	7	KDLHLFD	887.462	6.48231	5	1.57242	0.013349	27.5863	0.234193	-0.043569	0.0153554	-0.764368	0.269394
ACKR3	1	7	KDLHLFD	887.462	6.48512	30	1.55825	0.015437	27.3377	0.270825	-0.059977	0.0138666	-1.05223	0.243273
ACKR3	1	7	KDLHLFD	887.462	6.48696	120	1.62653	0.050618	28.5357	0.888035	-0.031432	0.0404848	-0.551439	0.710259
ACKR3+VUN702	1	7	KDLHLFD	887.462	6.46814	0	0	0	0	0
ACKR3+VUN702	1	7	KDLHLFD	887.462	6.47322	0.5	1.80136	0.017956	31.6028	0.315018
ACKR3+VUN702	1	7	KDLHLFD	887.462	6.47479	2	1.60814	0.011636	28.213	0.20414
ACKR3+VUN702	1	7	KDLHLFD	887.462	6.47231	5	1.61599	0.020677	28.3507	0.362754
ACKR3+VUN702	1	7	KDLHLFD	887.462	6.47179	30	1.61822	0.015701	28.3899	0.275456
ACKR3+VUN702	1	7	KDLHLFD	887.462	6.4737	120	1.65796	0.042933	29.0871	0.753211
ACKR3	2	7	DLHLFD	759.367	7.02195	0	0	0	0	0	0	0	0	0
ACKR3	2	7	DLHLFD	759.367	7.02613	0.5	1.38642	0.025768	29.1879	0.542484	-0.002736	0.0295806	-0.0576	0.62275
ACKR3	2	7	DLHLFD	759.367	7.02334	2	1.25604	0.030608	26.443	0.644379	0.017113	0.0402951	0.360274	0.848317
ACKR3	2	7	DLHLFD	759.367	7.01584	5	1.24344	0.020614	26.1777	0.433979	-0.005511	0.0297609	-0.116021	0.626545
ACKR3	2	7	DLHLFD	759.367	7.02008	30	1.25037	0.04248	26.3236	0.894316	-0.025966	0.0391029	-0.546653	0.823219
ACKR3	2	7	DLHLFD	759.367	7.02007	120	1.26588	0.060804	26.6502	1.28008	0.001564	0.0693559	0.0329263	1.46013
ACKR3+VUN702	2	7	DLHLFD	759.367	7.00666	0	0	0	0	0
ACKR3+VUN702	2	7	DLHLFD	759.367	7.01327	0.5	1.38916	0.031968	29.2455	0.673011
ACKR3+VUN702	2	7	DLHLFD	759.367	7.0154	2	1.23893	0.039759	26.0827	0.837032
ACKR3+VUN702	2	7	DLHLFD	759.367	7.00966	5	1.24895	0.030869	26.2937	0.649874
ACKR3+VUN702	2	7	DLHLFD	759.367	7.01102	30	1.27634	0.02471	26.8703	0.520211
ACKR3+VUN702	2	7	DLHLFD	759.367	7.01143	120	1.26432	0.063255	26.6172	1.33168
ACKR3	7	16	DYSEPGQFSD	1144.44	5.64	0	0	0	0	0	0	0	0	0
ACKR3	7	16	DYSEPGQFSD	1144.44	5.64009	0.5	3.67318	0.480329	48.3313	6.32012	-0.015459	0.184924	-0.203408	2.43321
ACKR3	7	16	DYSEPGQFSD	1144.44	5.64233	2	3.20873	0.43509	42.2201	5.72487	-0.084301	0.186301	-1.10922	2.45133
ACKR3	7	16	DYSEPGQFSD	1144.44	5.63776	5	3.21945	0.428878	42.3612	5.64313	-0.076847	0.183008	-1.01114	2.408
ACKR3	7	16	DYSEPGQFSD	1144.44	5.63727	30	3.19994	0.421275	42.1045	5.54309	-0.077602	0.181707	-1.02108	2.39088
ACKR3	7	16	DYSEPGQFSD	1144.44	5.63695	120	3.36835	0.465165	44.3203	6.12059	-0.027217	0.188652	-0.358118	2.48226
ACKR3+VUN702	7	16	DYSEPGQFSD	1144.44	5.63405	0	0	0	0	0
ACKR3+VUN702	7	16	DYSEPGQFSD	1144.44	5.63372	0.5	3.68864	0.48231	48.5347	6.34618
ACKR3+VUN702	7	16	DYSEPGQFSD	1144.44	5.63927	2	3.29303	0.420709	43.3294	5.53564
ACKR3+VUN702	7	16	DYSEPGQFSD	1144.44	5.63483	5	3.2963	0.413628	43.3724	5.44247
ACKR3+VUN702	7	16	DYSEPGQFSD	1144.44	5.63161	30	3.27754	0.410485	43.1256	5.40112
ACKR3+VUN702	7	16	DYSEPGQFSD	1144.44	5.63392	120	3.39556	0.436408	44.6784	5.74221
ACKR3	9	16	SEPGQFSD	866.353	5.08299	0	0	0	0	0	0	0	0	0
ACKR3	9	16	SEPGQFSD	866.353	5.08614	0.5	2.85063	0.052699	50.0111	0.924544	-0.017018	0.0287598	-0.298561	0.504557
ACKR3	9	16	SEPGQFSD	866.353	5.08813	2	2.54401	0.016345	44.6317	0.286754	0.029133	0.0220345	0.511105	0.38657
ACKR3	9	16	SEPGQFSD	866.353	5.08201	5	2.52103	0.042026	44.2286	0.737298	-0.051659	0.022203	-0.906298	0.389527
ACKR3	9	16	SEPGQFSD	866.353	5.08187	30	2.5472	0.031876	44.6877	0.559228	-0.006325	0.0126916	-0.110965	0.22266
ACKR3	9	16	SEPGQFSD	866.353	5.0825	120	2.63372	0.128603	46.2056	2.25619	-0.027492	0.0562897	-0.482316	0.987538
ACKR3+VUN702	9	16	SEPGQFSD	866.353	5.06899	0	0	0	0	0
ACKR3+VUN702	9	16	SEPGQFSD	866.353	5.07685	0.5	2.86765	0.063177	50.3096	1.10837
ACKR3+VUN702	9	16	SEPGQFSD	866.353	5.07846	2	2.51488	0.053006	44.1206	0.92993
ACKR3+VUN702	9	16	SEPGQFSD	866.353	5.07779	5	2.57269	0.03773	45.1349	0.66193
ACKR3+VUN702	9	16	SEPGQFSD	866.353	5.06733	30	2.55352	0.005401	44.7987	0.0947544
ACKR3+VUN702	9	16	SEPGQFSD	866.353	5.06953	120	2.66121	0.074524	46.6879	1.30744
ACKR3	11	16	PGQFSD	650.278	5.63826	0	0	0	0	0	0	0	0	0
ACKR3	11	16	PGQFSD	650.278	5.63951	0.5	1.80367	0.020207	47.4651	0.531763	0.01501	0.0137416	0.395	0.361622
ACKR3	11	16	PGQFSD	650.278	5.63968	2	1.59299	0.006977	41.9207	0.183605	-0.007042	0.00778554	-0.185316	0.204883
ACKR3	11	16	PGQFSD	650.278	5.63598	5	1.57729	0.013109	41.5075	0.344974	-0.042909	0.00999794	-1.12918	0.263104
ACKR3	11	16	PGQFSD	650.278	5.63582	30	1.57168	0.011536	41.3599	0.303579	-0.029084	0.0124593	-0.765368	0.327876
ACKR3	11	16	PGQFSD	650.278	5.63552	120	1.66551	0.05618	43.8291	1.47842	0.028162	0.0385755	0.741105	1.01514
ACKR3+VUN702	11	16	PGQFSD	650.278	5.63214	0	0	0	0	0
ACKR3+VUN702	11	16	PGQFSD	650.278	5.63402	0.5	1.78866	0.014233	47.0701	0.374553
ACKR3+VUN702	11	16	PGQFSD	650.278	5.63818	2	1.60003	0.010299	42.106	0.271026
ACKR3+VUN702	11	16	PGQFSD	650.278	5.63385	5	1.6202	0.009004	42.6367	0.236947
ACKR3+VUN702	11	16	PGQFSD	650.278	5.63123	30	1.60076	0.016116	42.1253	0.424105
ACKR3+VUN702	11	16	PGQFSD	650.278	5.63469	120	1.63734	0.030643	43.088	0.806395
ACKR3	17	22	ISWPCQ	733.334	6.89711	0	0	0	0	0	0	0	0	0
ACKR3	17	22	ISWPCQ	733.334	6.89802	0.5	2.25158	0.084999	59.252	2.23682	-0.004801	0.0525536	-0.126342	1.38299
ACKR3	17	22	ISWPCQ	733.334	6.89769	2	1.9511	0.069348	51.3448	1.82495	-0.068422	0.0495684	-1.80058	1.30443
ACKR3	17	22	ISWPCQ	733.334	6.89172	5	1.9735	0.068995	51.9341	1.81566	-0.059321	0.0498461	-1.56108	1.31174
ACKR3	17	22	ISWPCQ	733.334	6.89413	30	1.97313	0.066219	51.9243	1.74261	-0.05495	0.0496039	-1.44605	1.30537
ACKR3	17	22	ISWPCQ	733.334	6.89311	120	2.06518	0.09555	54.3468	2.51447	-0.022374	0.0631107	-0.588789	1.66081
ACKR3+VUN702	17	22	ISWPCQ	733.334	6.88286	0	0	0	0	0
ACKR3+VUN702	17	22	ISWPCQ	733.334	6.88486	0.5	2.25638	0.082497	59.3784	2.17097
ACKR3+VUN702	17	22	ISWPCQ	733.334	6.88798	2	2.01952	0.069775	53.1453	1.83618
ACKR3+VUN702	17	22	ISWPCQ	733.334	6.88507	5	2.03282	0.072226	53.4952	1.90068
ACKR3+VUN702	17	22	ISWPCQ	733.334	6.88538	30	2.02807	0.07408	53.3704	1.94947
ACKR3+VUN702	17	22	ISWPCQ	733.334	6.8843	120	2.08755	0.089602	54.9356	2.35795
ACKR3	17	24	ISWPCQSS	907.398	6.63012	0	0	0	0	0	0	0	0	0
ACKR3	17	24	ISWPCQSS	907.398	6.62872	0.5	3.35044	0.142121	58.7797	2.49335	0.013768	0.0579871	0.241544	1.01732
ACKR3	17	24	ISWPCQSS	907.398	6.62829	2	2.87429	0.106591	50.4261	1.87002	-0.156035	0.0600664	-2.73746	1.0538
ACKR3	17	24	ISWPCQSS	907.398	6.62178	5	2.934	0.107419	51.4738	1.88454	-0.089398	0.054866	-1.56839	0.962561
ACKR3	17	24	ISWPCQSS	907.398	6.6254	30	2.9038	0.079129	50.9438	1.38823	-0.106686	0.048583	-1.87168	0.852334
ACKR3	17	24	ISWPCQSS	907.398	6.62559	120	3.01854	0.133574	52.9568	2.3434	-0.087655	0.0663686	-1.53781	1.16436
ACKR3+VUN702	17	24	ISWPCQSS	907.398	6.61839	0	0	0	0	0
ACKR3+VUN702	17	24	ISWPCQSS	907.398	6.6179	0.5	3.33667	0.131922	58.5381	2.31442
ACKR3+VUN702	17	24	ISWPCQSS	907.398	6.62154	2	3.03032	0.143188	53.1636	2.51207
ACKR3+VUN702	17	24	ISWPCQSS	907.398	6.61824	5	3.0234	0.123548	53.0422	2.16751
ACKR3+VUN702	17	24	ISWPCQSS	907.398	6.61834	30	3.01048	0.121085	52.8155	2.1243
ACKR3+VUN702	17	24	ISWPCQSS	907.398	6.61914	120	3.1062	0.153643	54.4946	2.69549
ACKR3	17	25	ISWPCQSSD	1022.42	6.64309	0	0	0	0	0	0	0	0	0
ACKR3	17	25	ISWPCQSSD	1022.42	6.64522	0.5	3.6833	0.218381	55.3879	3.28392	0.057261	0.0843768	0.861068	1.26882
ACKR3	17	25	ISWPCQSSD	1022.42	6.64366	2	3.1135	0.158731	46.8195	2.38693	-0.120553	0.0665517	-1.81283	1.00078
ACKR3	17	25	ISWPCQSSD	1022.42	6.63764	5	3.16756	0.181058	47.6324	2.72268	-0.049649	0.0741503	-0.746602	1.11504
ACKR3	17	25	ISWPCQSSD	1022.42	6.64034	30	3.15591	0.153145	47.4573	2.30293	-0.062389	0.0710154	-0.93818	1.0679
ACKR3	17	25	ISWPCQSSD	1022.42	6.63996	120	3.31637	0.209831	49.8702	3.15535	-0.018911	0.0832215	-0.284376	1.25145
ACKR3+VUN702	17	25	ISWPCQSSD	1022.42	6.63051	0	0	0	0	0
ACKR3+VUN702	17	25	ISWPCQSSD	1022.42	6.63212	0.5	3.62604	0.217689	54.5269	3.27352
ACKR3+VUN702	17	25	ISWPCQSSD	1022.42	6.63522	2	3.23405	0.138348	48.6323	2.08042
ACKR3+VUN702	17	25	ISWPCQSSD	1022.42	6.63194	5	3.2172	0.151959	48.379	2.2851
ACKR3+VUN702	17	25	ISWPCQSSD	1022.42	6.63195	30	3.2183	0.166867	48.3955	2.50928
ACKR3+VUN702	17	25	ISWPCQSSD	1022.42	6.6326	120	3.33528	0.180307	50.1545	2.71138
ACKR3	17	26	ISWPCQSSDC	1125.43	6.86929	0	0	0	0	0	0	0	0	0
ACKR3	17	26	ISWPCQSSDC	1125.43	6.87042	0.5	3.54434	0.266319	46.6361	3.5042	0.0744	0.117661	0.978947	1.54817
ACKR3	17	26	ISWPCQSSDC	1125.43	6.87124	2	3.02727	0.214291	39.8325	2.81962	-0.125787	0.103023	-1.65509	1.35556
ACKR3	17	26	ISWPCQSSDC	1125.43	6.86487	5	3.0302	0.249247	39.871	3.27957	-0.14521	0.113297	-1.91066	1.49075
ACKR3	17	26	ISWPCQSSDC	1125.43	6.86696	30	3.00309	0.249064	39.5143	3.27716	-0.167527	0.113069	-2.2043	1.48775
ACKR3	17	26	ISWPCQSSDC	1125.43	6.86652	120	3.21507	0.256801	42.3035	3.37896	-0.062919	0.107372	-0.827882	1.4128
ACKR3+VUN702	17	26	ISWPCQSSDC	1125.43	6.85455	0	0	0	0	0
ACKR3+VUN702	17	26	ISWPCQSSDC	1125.43	6.85876	0.5	3.46994	0.314181	45.6571	4.13396
ACKR3+VUN702	17	26	ISWPCQSSDC	1125.43	6.86302	2	3.15305	0.236013	41.4876	3.10543
ACKR3+VUN702	17	26	ISWPCQSSDC	1125.43	6.85899	5	3.17541	0.247406	41.7817	3.25534
ACKR3+VUN702	17	26	ISWPCQSSDC	1125.43	6.85862	30	3.17061	0.243669	41.7186	3.20617
ACKR3+VUN702	17	26	ISWPCQSSDC	1125.43	6.85854	120	3.27799	0.235216	43.1314	3.09495
ACKR3	17	26	ISWPCQSSDC	1239.48	6.21877	0	0	0	0	0	0	0	0	0
ACKR3	17	26	ISWPCQSSDC	1239.48	6.22376	0.5	4.17325	0.034849	54.9112	0.458539	0.040115	0.0158321	0.527829	0.208317
ACKR3	17	26	ISWPCQSSDC	1239.48	6.22189	2	3.58653	0.028428	47.1912	0.374053	-0.055311	0.0114525	-0.727776	0.150691
ACKR3	17	26	ISWPCQSSDC	1239.48	6.21724	5	3.6728	0.034599	48.3263	0.45525	-0.02855	0.0133019	-0.375658	0.175026
ACKR3	17	26	ISWPCQSSDC	1239.48	6.21636	30	3.63612	0.049647	47.8437	0.65325	0.002271	0.016344	0.0298816	0.215053
ACKR3	17	26	ISWPCQSSDC	1239.48	6.2197	120	3.80982	0.114008	50.1293	1.50011	0.021618	0.0381027	0.284447	0.501352
ACKR3+VUN702	17	26	ISWPCQSSDC	1239.48	6.20712	0	0	0	0	0
ACKR3+VUN702	17	26	ISWPCQSSDC	1239.48	6.21158	0.5	4.13314	0.055594	54.3834	0.7315
ACKR3+VUN702	17	26	ISWPCQSSDC	1239.48	6.21581	2	3.64184	0.030105	47.919	0.396118
ACKR3+VUN702	17	26	ISWPCQSSDC	1239.48	6.21041	5	3.70135	0.034761	48.702	0.457382
ACKR3+VUN702	17	26	ISWPCQSSDC	1239.48	6.20992	30	3.63385	0.032644	47.8138	0.429526
ACKR3+VUN702	17	26	ISWPCQSSDC	1239.48	6.21348	120	3.78821	0.089351	49.8448	1.17567
ACKR3	23	30	SSDCIVVD	894.387	5.51011	0	0	0	0	0	0	0	0	0
ACKR3	23	30	SSDCIVVD	894.387	5.50872	0.5	3.26377	0.010772	49.0792	0.161985	1.09128	0.0138692	16.4102	0.208559
ACKR3	23	30	SSDCIVVD	894.387	5.50758	2	2.8737	0.022237	43.2136	0.334391	0.601434	0.0140551	9.04412	0.211355
ACKR3	23	30	SSDCIVVD	894.387	5.50293	5	2.87163	0.021712	43.1823	0.326496	0.347571	0.025779	5.22663	0.387654
ACKR3	23	30	SSDCIVVD	894.387	5.5053	30	2.88898	0.030221	43.4434	0.454451	-0.064847	0.0158998	-0.975143	0.239094
ACKR3	23	30	SSDCIVVD	894.387	5.50368	120	3.02707	0.091141	45.5199	1.37054	-0.0905	0.0305755	-1.3609	0.459782
ACKR3+VUN702	23	30	SSDCIVVD	894.387	5.50164	0	0	0	0	0
ACKR3+VUN702	23	30	SSDCIVVD	894.387	5.49929	0.5	2.17249	0.029265	32.669	0.440075
ACKR3+VUN702	23	30	SSDCIVVD	894.387	5.50769	2	2.27227	0.026661	34.1695	0.400917
ACKR3+VUN702	23	30	SSDCIVVD	894.387	5.50143	5	2.52406	0.062206	37.9557	0.935429
ACKR3+VUN702	23	30	SSDCIVVD	894.387	5.49909	30	2.95383	0.035369	44.4185	0.531865
ACKR3+VUN702	23	30	SSDCIVVD	894.387	5.49715	120	3.11757	0.016594	46.8808	0.249534
ACKR3	26	31	CIVVDT	649.322	5.42466	0	0	0	0	0	0	0	0	0
ACKR3	26	31	CIVVDT	649.322	5.42712	0.5	2.69339	0.009111	56.7028	0.191811	1.42606	0.026697	30.0224	0.562042
ACKR3	26	31	CIVVDT	649.322	5.42569	2	2.34855	0.019214	49.4431	0.404505	0.800241	0.0136543	16.8472	0.287459
ACKR3	26	31	CIVVDT	649.322	5.41974	5	2.3914	0.019032	50.3452	0.400674	0.529587	0.0112976	11.1492	0.237844
ACKR3	26	31	CIVVDT	649.322	5.42313	30	2.38863	0.006327	50.287	0.1332	-0.018734	0.0063714	-0.3944	0.134135
ACKR3	26	31	CIVVDT	649.322	5.42045	120	2.48659	0.081829	52.3492	1.72272	-0.155509	0.0357663	-3.27387	0.752975
ACKR3+VUN702	26	31	CIVVDT	649.322	5.41866	0	0	0	0	0
ACKR3+VUN702	26	31	CIVVDT	649.322	5.42084	0.5	1.26732	0.033561	26.6805	0.706547
ACKR3+VUN702	26	31	CIVVDT	649.322	5.42331	2	1.54831	0.016926	32.5959	0.356337
ACKR3+VUN702	26	31	CIVVDT	649.322	5.4201	5	1.86181	0.014929	39.196	0.314295
ACKR3+VUN702	26	31	CIVVDT	649.322	5.41762	30	2.40737	0.01395	50.6814	0.293684
ACKR3+VUN702	26	31	CIVVDT	649.322	5.41435	120	2.6421	0.037016	55.6231	0.779284
ACKR3	27	33	IVVDTVM	776.422	6.40659	0	0	0	0	0	0	0	0	0
ACKR3	27	33	IVVDTVM	776.422	6.40796	0.5	3.06974	0.023655	53.8551	0.415	0.994374	0.0131995	17.4452	0.23157
ACKR3	27	33	IVVDTVM	776.422	6.40613	2	2.64763	0.025907	46.4497	0.454509	0.388985	0.0116065	6.8243	0.203623
ACKR3	27	33	IVVDTVM	776.422	6.40154	5	2.71172	0.06284	47.5741	1.10246	0.181712	0.0240477	3.18793	0.42189
ACKR3	27	33	IVVDTVM	776.422	6.40324	30	2.71258	0.016017	47.5891	0.281	-0.139024	0.00974397	-2.43902	0.170947
ACKR3	27	33	IVVDTVM	776.422	6.40092	120	2.83013	0.09372	49.6515	1.64421	-0.088358	0.038273	-1.55014	0.671456
ACKR3+VUN702	27	33	IVVDTVM	776.422	6.39675	0	0	0	0	0
ACKR3+VUN702	27	33	IVVDTVM	776.422	6.39783	0.5	2.07537	0.022241	36.4099	0.390193
ACKR3+VUN702	27	33	IVVDTVM	776.422	6.40062	2	2.25865	0.014099	39.6254	0.247351
ACKR3+VUN702	27	33	IVVDTVM	776.422	6.39688	5	2.53001	0.016256	44.3861	0.285193
ACKR3+VUN702	27	33	IVVDTVM	776.422	6.39704	30	2.8516	0.022103	50.0281	0.387772
ACKR3+VUN702	27	33	IVVDTVM	776.422	6.39752	120	2.91849	0.056003	51.2016	0.982509
ACKR3	33	40	MCPNMPQK	948.41	5.26489	0	0	0	0	0	0	0	0	0
ACKR3	33	40	MCPNMPQK	948.41	5.26851	0.5	2.72806	0.072676	57.4328	1.53002	0.40358	0.0337382	8.49642	0.710279
ACKR3	33	40	MCPNMPQK	948.41	5.26709	2	2.26645	0.029881	47.7148	0.629074	-0.002129	0.0193268	-0.0448211	0.40688
ACKR3	33	40	MCPNMPQK	948.41	5.26335	5	2.26367	0.046977	47.6563	0.988989	-0.145246	0.046277	-3.05781	0.974253
ACKR3	33	40	MCPNMPQK	948.41	5.26314	30	2.33834	0.016427	49.2282	0.345832	-0.237045	0.0112385	-4.99042	0.236601
ACKR3	33	40	MCPNMPQK	948.41	5.26178	120	2.48407	0.049053	52.2961	1.03269	-0.070586	0.0286604	-1.48602	0.603377
ACKR3+VUN702	33	40	MCPNMPQK	948.41	5.25557	0	0	0	0	0
ACKR3+VUN702	33	40	MCPNMPQK	948.41	5.25961	0.5	2.32448	0.048121	48.9363	1.01307
ACKR3+VUN702	33	40	MCPNMPQK	948.41	5.26294	2	2.26858	0.032059	47.7596	0.674926
ACKR3+VUN702	33	40	MCPNMPQK	948.41	5.26256	5	2.40892	0.09964	50.7141	2.09768
ACKR3+VUN702	33	40	MCPNMPQK	948.41	5.25726	30	2.57538	0.022592	54.2186	0.475621
ACKR3+VUN702	33	40	MCPNMPQK	948.41	5.25577	120	2.55465	0.053065	53.7821	1.11716
ACKR3	44	49	LYTLSF	743.397	7.89119	0	0	0	0	0	0	0	0	0
ACKR3	44	49	LYTLSF	743.397	7.89669	0.5	0.019338	0.003856	0.407116	0.0811789	-0.030094	0.283965	-0.633558	5.9782
ACKR3	44	49	LYTLSF	743.397	7.89506	2	0.018116	0.00634	0.381389	0.133474	-0.028147	0.519583	-0.592568	10.9386
ACKR3	44	49	LYTLSF	743.397	7.88875	5	0.058123	0.005164	1.22364	0.108716	0.008192	0.232279	0.172463	4.89009
ACKR3	44	49	LYTLSF	743.397	7.89292	30	0.172182	0.005037	3.62488	0.106042	0.086774	0.0428317	1.82682	0.901719
ACKR3	44	49	LYTLSF	743.397	7.89145	120	0.540413	0.004216	11.3771	0.0887579	0.400582	0.0295472	8.43331	0.622047
ACKR3+VUN702	44	49	LYTLSF	743.397	7.87559	0	0	0	0	0
ACKR3+VUN702	44	49	LYTLSF	743.397	7.88251	0.5	0.049432	0.009994	1.04067	0.2104
ACKR3+VUN702	44	49	LYTLSF	743.397	7.88689	2	0.046263	0.017767	0.973958	0.374042
ACKR3+VUN702	44	49	LYTLSF	743.397	7.88032	5	0.049931	0.010716	1.05118	0.2256
ACKR3+VUN702	44	49	LYTLSF	743.397	7.8834	30	0.085408	0.002672	1.79806	0.0562526
ACKR3+VUN702	44	49	LYTLSF	743.397	7.88189	120	0.139831	0.003985	2.94381	0.0838947
ACKR3	54	59	IFVIGM	679.385	7.91302	0	0	0	0	0	0	0	0	0
ACKR3	54	59	IFVIGM	679.385	7.92049	0.5	0.006217	0.006216	0.130884	0.130863	-0.009768	1.3856	-0.205642	29.1705
ACKR3	54	59	IFVIGM	679.385	7.91723	2	0.001542	0.006639	0.0324632	0.139768	-0.028527	4.34823	-0.600568	91.5416
ACKR3	54	59	IFVIGM	679.385	7.91059	5	0.014663	0.00702	0.308695	0.147789	-0.030571	0.586633	-0.6436	12.3502
ACKR3	54	59	IFVIGM	679.385	7.91599	30	0.013842	0.00627	0.291411	0.132	-0.041145	0.483387	-0.866211	10.1766
ACKR3	54	59	IFVIGM	679.385	7.91446	120	0.007586	0.004605	0.159705	0.0969474	-0.02584	0.71383	-0.544	15.028
ACKR3+VUN702	54	59	IFVIGM	679.385	7.89623	0	0	0	0	0
ACKR3+VUN702	54	59	IFVIGM	679.385	7.90413	0.5	0.015985	0.015334	0.336526	0.322821
ACKR3+VUN702	54	59	IFVIGM	679.385	7.90821	2	0.030069	0.018295	0.633032	0.385158
ACKR3+VUN702	54	59	IFVIGM	679.385	7.90028	5	0.045234	0.015335	0.952295	0.322842
ACKR3+VUN702	54	59	IFVIGM	679.385	7.90421	30	0.054987	0.00928	1.15762	0.195368
ACKR3+VUN702	54	59	IFVIGM	679.385	7.90236	120	0.033426	0.012554	0.703705	0.264295
ACKR3	54	61	IFVIGMIA	863.506	8.4009	0	0	0	0	0	0	0	0	0
ACKR3	54	61	IFVIGMIA	863.506	8.41039	0.5	0.010382	0.005927	0.15612	0.0891278	0.028372	1.33576	0.426647	20.0866
ACKR3	54	61	IFVIGMIA	863.506	8.40705	2	0.016849	0.006057	0.253368	0.0910827	0.022409	3.86567	0.336977	58.1304
ACKR3	54	61	IFVIGMIA	863.506	8.39932	5	0.016344	0.009149	0.245774	0.137579	0.023147	2.10519	0.348075	31.6569
ACKR3	54	61	IFVIGMIA	863.506	8.40453	30	0.035535	0.015986	0.534361	0.240391	0.025552	1.97255	0.384241	29.6624
ACKR3	54	61	IFVIGMIA	863.506	8.40363	120	0.025026	0.015133	0.376331	0.227564	0.001753	1.33958	0.0263609	20.1441
ACKR3+VUN702	54	61	IFVIGMIA	863.506	8.3791	0	0	0	0	0
ACKR3+VUN702	54	61	IFVIGMIA	863.506	8.3904	0.5	-0.01799	0.021725	-0.270526	0.326692
ACKR3+VUN702	54	61	IFVIGMIA	863.506	8.39496	2	-0.00556	0.0214	-0.083609	0.321805
ACKR3+VUN702	54	61	IFVIGMIA	863.506	8.38592	5	-0.006803	0.013806	-0.102301	0.207609
ACKR3+VUN702	54	61	IFVIGMIA	863.506	8.38979	30	0.009983	0.019173	0.15012	0.288316
ACKR3+VUN702	54	61	IFVIGMIA	863.506	8.3888	120	0.023273	0.027819	0.34997	0.418331
ACKR3	56	61	VIGMIA	603.353	6.53861	0	0	0	0	0	0	0	0	0
ACKR3	56	61	VIGMIA	603.353	6.54668	0.5	0.006067	0.005357	0.127726	0.112779	-0.01918	0.989772	-0.403789	20.8373
ACKR3	56	61	VIGMIA	603.353	6.54357	2	-0.007363	0.005594	-0.155011	0.117768	-0.041095	0.850113	-0.865158	17.8971
ACKR3	56	61	VIGMIA	603.353	6.53871	5	0.005535	0.00621	0.116526	0.130737	-0.030849	1.17229	-0.649453	24.6799
ACKR3	56	61	VIGMIA	603.353	6.54142	30	0.011045	0.003986	0.232526	0.0839158	-0.051335	0.394281	-1.08074	8.30065
ACKR3	56	61	VIGMIA	603.353	6.53953	120	0.001143	0.003626	0.0240632	0.0763368	-0.040044	3.18168	-0.843032	66.9827
ACKR3+VUN702	56	61	VIGMIA	603.353	6.52904	0	0	0	0	0
ACKR3+VUN702	56	61	VIGMIA	603.353	6.53331	0.5	0.025247	0.011291	0.531516	0.237705
ACKR3+VUN702	56	61	VIGMIA	603.353	6.53452	2	0.033732	0.012866	0.710147	0.270863
ACKR3+VUN702	56	61	VIGMIA	603.353	6.5334	5	0.036384	0.012365	0.765979	0.260316
ACKR3+VUN702	56	61	VIGMIA	603.353	6.53423	30	0.06238	0.009906	1.31326	0.208547
ACKR3+VUN702	56	61	VIGMIA	603.353	6.53381	120	0.041187	0.010025	0.867095	0.211053
ACKR3	56	62	VIGMIAN	717.396	6.96577	0	0	0	0	0	0	0	0	0
ACKR3	56	62	VIGMIAN	717.396	6.97021	0.5	2.31567	0.01578	40.6258	0.276842	0.043141	0.0129095	0.75686	0.226483
ACKR3	56	62	VIGMIAN	717.396	6.96916	2	2.0584	0.028048	36.1123	0.49207	-0.028206	0.0226964	-0.494842	0.398183
ACKR3	56	62	VIGMIAN	717.396	6.96233	5	2.09583	0.023179	36.769	0.406649	-0.000741	0.0238613	-0.013	0.41862
ACKR3	56	62	VIGMIAN	717.396	6.96421	30	2.09891	0.021865	36.8229	0.383596	-0.026826	0.0154396	-0.470632	0.27087
ACKR3	56	62	VIGMIAN	717.396	6.96404	120	2.21174	0.077233	38.8025	1.35496	0.01491	0.0497658	0.261579	0.873084
ACKR3+VUN702	56	62	VIGMIAN	717.396	6.95144	0	0	0	0	0
ACKR3+VUN702	56	62	VIGMIAN	717.396	6.95443	0.5	2.27253	0.024917	39.8689	0.43714
ACKR3+VUN702	56	62	VIGMIAN	717.396	6.95687	2	2.08661	0.037874	36.6072	0.664456
ACKR3+VUN702	56	62	VIGMIAN	717.396	6.95218	5	2.09657	0.044329	36.782	0.777702
ACKR3+VUN702	56	62	VIGMIAN	717.396	6.95214	30	2.12573	0.024224	37.2935	0.424982
ACKR3+VUN702	56	62	VIGMIAN	717.396	6.952	120	2.19683	0.077895	38.5409	1.36658
ACKR3	62	69	NSVVVWVN	916.489	6.79965	0	0	0	0	0	0	0	0	0
ACKR3	62	69	NSVVVWVN	916.489	6.80491	0.5	0.029932	0.008897	0.450105	0.133789	0.01646	3.62807	0.247519	54.5574
ACKR3	62	69	NSVVVWVN	916.489	6.80303	2	0.175407	0.006036	2.6377	0.0907669	-0.05031	0.14312	-0.756541	2.15218
ACKR3	62	69	NSVVVWVN	916.489	6.7971	5	0.354832	0.006955	5.33582	0.104586	-0.057524	0.16776	-0.865023	2.52271
ACKR3	62	69	NSVVVWVN	916.489	6.79974	30	0.637692	0.005826	9.58935	0.087609	0.076915	0.0934845	1.15662	1.40578
ACKR3	62	69	NSVVVWVN	916.489	6.79782	120	0.672968	0.009132	10.1198	0.137323	0.053174	0.0612783	0.799609	0.921478
ACKR3+VUN702	62	69	NSVVVWVN	916.489	6.78715	0	0	0	0	0
ACKR3+VUN702	62	69	NSVVVWVN	916.489	6.79197	0.5	0.013472	0.048713	0.202586	0.732526
ACKR3+VUN702	62	69	NSVVVWVN	916.489	6.7941	2	0.225717	0.031357	3.39424	0.471534
ACKR3+VUN702	62	69	NSVVVWVN	916.489	6.79124	5	0.412356	0.068703	6.20084	1.03313
ACKR3+VUN702	62	69	NSVVVWVN	916.489	6.79234	30	0.560777	0.052173	8.43274	0.784556
ACKR3+VUN702	62	69	NSVVVWVN	916.489	6.79042	120	0.619794	0.037037	9.32021	0.556947
ACKR3	70	82	IQAKTTGYDTHCY	1557.7	4.71154	0	0	0	0	0	0	0	0	0
ACKR3	70	82	IQAKTTGYDTHCY	1557.7	4.72666	0.5	4.43867	0.059708	38.9357	0.523754	0.167685	0.0317238	1.47092	0.278279
ACKR3	70	82	IQAKTTGYDTHCY	1557.7	4.72888	2	3.73744	0.03903	32.7845	0.342368	0.104568	0.0151819	0.917263	0.133174
ACKR3	70	82	IQAKTTGYDTHCY	1557.7	4.72088	5	3.80335	0.023927	33.3628	0.209886	0.136307	0.0172508	1.19568	0.151323
ACKR3	70	82	IQAKTTGYDTHCY	1557.7	4.7226	30	3.81685	0.028048	33.4812	0.246035	0.082236	0.00765305	0.721368	0.067132
ACKR3	70	82	IQAKTTGYDTHCY	1557.7	4.71866	120	3.97268	0.134249	34.8481	1.17762	0.089293	0.0356509	0.783272	0.312727
ACKR3+VUN702	70	82	IQAKTTGYDTHCY	1557.7	4.7033	0	0	0	0	0
ACKR3+VUN702	70	82	IQAKTTGYDTHCY	1557.7	4.71454	0.5	4.27098	0.122708	37.4648	1.07639
ACKR3+VUN702	70	82	IQAKTTGYDTHCY	1557.7	4.72816	2	3.63287	0.040033	31.8673	0.351167
ACKR3+VUN702	70	82	IQAKTTGYDTHCY	1557.7	4.71067	5	3.66705	0.058903	32.1671	0.516693
ACKR3+VUN702	70	82	IQAKTTGYDTHCY	1557.7	4.7214	30	3.73462	0.007983	32.7598	0.0700263
ACKR3+VUN702	70	82	IQAKTTGYDTHCY	1557.7	4.71923	120	3.88339	0.04411	34.0648	0.38693
ACKR3	76	82	GYDTHCY	915.33	4.90866	0	0	0	0	0	0	0	0	0
ACKR3	76	82	GYDTHCY	915.33	4.9139	0.5	1.75331	0.038053	30.7599	0.667596	0.057478	0.0381168	1.00839	0.668715
ACKR3	76	82	GYDTHCY	915.33	4.91571	2	1.46445	0.010292	25.6921	0.180561	-0.079109	0.0222279	-1.38788	0.389964
ACKR3	76	82	GYDTHCY	915.33	4.90879	5	1.48025	0.019107	25.9693	0.335211	-0.047192	0.0360833	-0.82793	0.63304
ACKR3	76	82	GYDTHCY	915.33	4.90994	30	1.51627	0.030399	26.6012	0.533316	-0.044094	0.0603404	-0.773579	1.0586
ACKR3	76	82	GYDTHCY	915.33	4.90831	120	1.57248	0.04772	27.5873	0.837193	0.020059	0.0775485	0.351912	1.3605
ACKR3+VUN702	76	82	GYDTHCY	915.33	4.88351	0	0	0	0	0
ACKR3+VUN702	76	82	GYDTHCY	915.33	4.9032	0.5	1.69583	0.053138	29.7515	0.932246
ACKR3+VUN702	76	82	GYDTHCY	915.33	4.89203	2	1.54356	0.03255	27.0799	0.571053
ACKR3+VUN702	76	82	GYDTHCY	915.33	4.90623	5	1.52744	0.051468	26.7972	0.902947
ACKR3+VUN702	76	82	GYDTHCY	915.33	4.81994	30	1.56036	0.088804	27.3748	1.55796
ACKR3+VUN702	76	82	GYDTHCY	915.33	4.86803	120	1.55242	0.110787	27.2354	1.94363
ACKR3	83	89	ILNLAIA	727.471	7.14576	0	0	0	0	0	0	0	0	0
ACKR3	83	89	ILNLAIA	727.471	7.15354	0.5	0.011566	0.003461	0.202912	0.0607193	-0.006158	0.435702	-0.108035	7.64389
ACKR3	83	89	ILNLAIA	727.471	7.15019	2	0.006071	0.003381	0.106509	0.0593158	-0.001047	1.02995	-0.0183684	18.0692
ACKR3	83	89	ILNLAIA	727.471	7.14442	5	0.01172	0.001863	0.205614	0.0326842	-0.004004	0.261302	-0.0702456	4.58424
ACKR3	83	89	ILNLAIA	727.471	7.14846	30	0.018037	0.002949	0.316439	0.0517368	-0.010395	0.297393	-0.182368	5.21742
ACKR3	83	89	ILNLAIA	727.471	7.14651	120	0.061107	0.002727	1.07205	0.0478421	-0.013168	0.0618431	-0.231018	1.08497
ACKR3+VUN702	83	89	ILNLAIA	727.471	7.13322	0	0	0	0	0
ACKR3+VUN702	83	89	ILNLAIA	727.471	7.13963	0.5	0.017724	0.005613	0.310947	0.0984737
ACKR3+VUN702	83	89	ILNLAIA	727.471	7.14235	2	0.007118	0.006167	0.124877	0.108193
ACKR3+VUN702	83	89	ILNLAIA	727.471	7.1381	5	0.015724	0.003261	0.27586	0.0572105
ACKR3+VUN702	83	89	ILNLAIA	727.471	7.14181	30	0.028432	0.007063	0.498807	0.123912
ACKR3+VUN702	83	89	ILNLAIA	727.471	7.13834	120	0.074275	0.00318	1.30307	0.0557895
ACKR3	86	91	LAIADL	615.371	7.09988	0	0	0	0	0	0	0	0	0
ACKR3	86	91	LAIADL	615.371	7.10712	0.5	0.032151	0.015894	0.676863	0.334611	-0.010681	0.681074	-0.224863	14.3384
ACKR3	86	91	LAIADL	615.371	7.10456	2	0.020749	0.015514	0.436821	0.326611	-0.045999	0.80705	-0.9684	16.9905
ACKR3	86	91	LAIADL	615.371	7.09892	5	0.022382	0.01568	0.4712	0.330105	-0.031229	0.821489	-0.657453	17.2945
ACKR3	86	91	LAIADL	615.371	7.10192	30	0.017611	0.015689	0.370758	0.330295	-0.041595	0.949593	-0.875684	19.9914
ACKR3	86	91	LAIADL	615.371	7.10043	120	0.067271	0.018929	1.41623	0.398505	0.031963	0.511885	0.672905	10.7765
ACKR3+VUN702	86	91	LAIADL	615.371	7.08597	0	0	0	0	0
ACKR3+VUN702	86	91	LAIADL	615.371	7.09251	0.5	0.042832	0.020066	0.901726	0.422442
ACKR3+VUN702	86	91	LAIADL	615.371	7.09519	2	0.066748	0.020276	1.40522	0.426863
ACKR3+VUN702	86	91	LAIADL	615.371	7.09274	5	0.053611	0.023	1.12865	0.484211
ACKR3+VUN702	86	91	LAIADL	615.371	7.09479	30	0.059206	0.019465	1.24644	0.409789
ACKR3+VUN702	86	91	LAIADL	615.371	7.0919	120	0.035308	0.015098	0.743326	0.317853
ACKR3	90	95	DLWVVL	744.429	8.81257	0	0	0	0	0	0	0	0	0
ACKR3	90	95	DLWVVL	744.429	8.82192	0.5	-0.003691	0.021782	-0.0777053	0.458568	0.001779	8.44587	0.0374526	177.808
ACKR3	90	95	DLWVVL	744.429	8.81946	2	0.040673	0.010685	0.856274	0.224947	0.027745	2.82343	0.584105	59.4407
ACKR3	90	95	DLWVVL	744.429	8.81122	5	0.120219	0.011431	2.53093	0.240653	0.015614	0.32297	0.328716	6.79938
ACKR3	90	95	DLWVVL	744.429	8.81504	30	0.139062	0.021247	2.92762	0.447305	0.043965	0.347078	0.925579	7.30692
ACKR3	90	95	DLWVVL	744.429	8.8148	120	0.106294	0.03639	2.23777	0.766105	-0.035892	0.405376	-0.755621	8.53423
ACKR3+VUN702	90	95	DLWVVL	744.429	8.78397	0	0	0	0	0
ACKR3+VUN702	90	95	DLWVVL	744.429	8.79826	0.5	-0.00547	0.03305	-0.115158	0.695789
ACKR3+VUN702	90	95	DLWVVL	744.429	8.80324	2	0.012928	0.036343	0.272168	0.765116
ACKR3+VUN702	90	95	DLWVVL	744.429	8.79098	5	0.104605	0.032287	2.20221	0.679726
ACKR3+VUN702	90	95	DLWVVL	744.429	8.79935	30	0.095097	0.029636	2.00204	0.623916
ACKR3+VUN702	90	95	DLWVVL	744.429	8.79479	120	0.142186	0.030866	2.99339	0.649811
ACKR3	95	100	LTIPVW	728.434	8.15183	0	0	0	0	0	0	0	0	0
ACKR3	95	100	LTIPVW	728.434	8.16017	0.5	0.000817	0.007707	0.0215	0.202816	-0.040751	9.46181	-1.07239	248.995
ACKR3	95	100	LTIPVW	728.434	8.15747	2	0.024804	0.009549	0.652737	0.251289	-0.039332	0.524792	-1.03505	13.8103
ACKR3	95	100	LTIPVW	728.434	8.14975	5	0.00489	0.00872	0.128684	0.229474	0.040708	1.90312	1.07126	50.0822
ACKR3	95	100	LTIPVW	728.434	8.15547	30	-0.002709	0.009501	-0.0712895	0.250026	0.041557	3.58907	1.09361	94.4493
ACKR3	95	100	LTIPVW	728.434	8.15396	120	0.030811	0.017088	0.810816	0.449684	-0.035275	0.658898	-0.928289	17.3394
ACKR3+VUN702	95	100	LTIPVW	728.434	8.13443	0	0	0	0	0
ACKR3+VUN702	95	100	LTIPVW	728.434	8.14318	0.5	0.041568	0.030513	1.09389	0.802974
ACKR3+VUN702	95	100	LTIPVW	728.434	8.14868	2	0.064136	0.022874	1.68779	0.601947
ACKR3+VUN702	95	100	LTIPVW	728.434	8.13935	5	-0.035818	0.023812	-0.942579	0.626632
ACKR3+VUN702	95	100	LTIPVW	728.434	8.14427	30	-0.044266	0.033741	-1.16489	0.887921
ACKR3+VUN702	95	100	LTIPVW	728.434	8.13959	120	0.066086	0.02351	1.73911	0.618684
ACKR3	95	102	LTIPVWVV	926.571	8.5944	0	0	0	0	0	0	0	0	0
ACKR3	95	102	LTIPVWVV	926.571	8.60297	0.5	0.026544	0.00714	0.465684	0.125263	-0.024521	0.500695	-0.430193	8.78413
ACKR3	95	102	LTIPVWVV	926.571	8.59956	2	0.027739	0.016808	0.486649	0.294877	-0.02268	0.890872	-0.397895	15.6293
ACKR3	95	102	LTIPVWVV	926.571	8.59327	5	0.064416	0.013071	1.13011	0.229316	0.029803	0.555048	0.52286	9.73768
ACKR3	95	102	LTIPVWVV	926.571	8.59845	30	0.03863	0.016083	0.677719	0.282158	0.028368	4.55687	0.497684	79.9451
ACKR3	95	102	LTIPVWVV	926.571	8.59659	120	0.022741	0.015357	0.398965	0.269421	0.031087	3.51245	0.545386	61.6219
ACKR3+VUN702	95	102	LTIPVWVV	926.571	8.5741	0	0	0	0	0
ACKR3+VUN702	95	102	LTIPVWVV	926.571	8.58103	0.5	0.051065	0.021565	0.895877	0.378333
ACKR3+VUN702	95	102	LTIPVWVV	926.571	8.58592	2	0.050419	0.032927	0.884544	0.577667
ACKR3+VUN702	95	102	LTIPVWVV	926.571	8.57596	5	0.034613	0.017882	0.607246	0.313719
ACKR3+VUN702	95	102	LTIPVWVV	926.571	8.58103	30	0.010262	0.046567	0.180035	0.816965
ACKR3+VUN702	95	102	LTIPVWVV	926.571	8.58159	120	-0.008346	0.028768	-0.146421	0.504702
ACKR3	95	103	LTIPVWVVS	1013.6	8.49095	0	0	0	0	0	0	0	0	0
ACKR3	95	103	LTIPVWVVS	1013.6	8.49954	0.5	0.026549	0.012687	0.399233	0.190782	-0.01511	0.540502	-0.227218	8.12785
ACKR3	95	103	LTIPVWVVS	1013.6	8.49525	2	0.033974	0.012528	0.510887	0.188391	-0.046507	0.398685	-0.699353	5.99527
ACKR3	95	103	LTIPVWVVS	1013.6	8.48878	5	0.061472	0.013579	0.924391	0.204195	-0.009724	0.29245	-0.146226	4.39774
ACKR3	95	103	LTIPVWVVS	1013.6	8.49379	30	0.073135	0.012837	1.09977	0.193038	-0.047432	0.252681	-0.713263	3.79972
ACKR3	95	103	LTIPVWVVS	1013.6	8.49163	120	0.117096	0.023206	1.76084	0.348962	-0.075653	0.206925	-1.13764	3.11166
ACKR3+VUN702	95	103	LTIPVWVVS	1013.6	8.47082	0	0	0	0	0
ACKR3+VUN702	95	103	LTIPVWVVS	1013.6	8.47996	0.5	0.041659	0.010521	0.626451	0.158211
ACKR3+VUN702	95	103	LTIPVWVVS	1013.6	8.48372	2	0.080481	0.012198	1.21024	0.183429
ACKR3+VUN702	95	103	LTIPVWVVS	1013.6	8.4741	5	0.071196	0.013645	1.07062	0.205188
ACKR3+VUN702	95	103	LTIPVWVVS	1013.6	8.47944	30	0.120567	0.021915	1.81304	0.329549
ACKR3+VUN702	95	103	LTIPVWVVS	1013.6	8.47808	120	0.192749	0.011473	2.89848	0.172526
ACKR3	95	104	LTIPVWVVSL	1126.69	8.90097	0	0	0	0	0	0	0	0	0
ACKR3	95	104	LTIPVWVVSL	1126.69	8.91208	0.5	0.051436	0.007156	0.676789	0.0941579	-0.043616	0.205244	-0.573895	2.70059
ACKR3	95	104	LTIPVWVVSL	1126.69	8.90784	2	0.078634	0.006944	1.03466	0.0913684	-0.080243	0.120646	-1.05583	1.58745
ACKR3	95	104	LTIPVWVVSL	1126.69	8.89906	5	0.085338	0.009154	1.12287	0.120447	-0.055755	0.159464	-0.733618	2.09821
ACKR3	95	104	LTIPVWVVSL	1126.69	8.90601	30	0.107877	0.004376	1.41943	0.0575789	-0.035904	0.172265	-0.472421	2.26665
ACKR3	95	104	LTIPVWVVSL	1126.69	8.90283	120	0.185266	0.004383	2.43771	0.0576711	-0.129581	0.0511097	-1.70501	0.672495
ACKR3+VUN702	95	104	LTIPVWVVSL	1126.69	8.87164	0	0	0	0	0
ACKR3+VUN702	95	104	LTIPVWVVSL	1126.69	8.8864	0.5	0.095052	0.014343	1.25068	0.188724
ACKR3+VUN702	95	104	LTIPVWVVSL	1126.69	8.89153	2	0.158877	0.01306	2.09049	0.171842
ACKR3+VUN702	95	104	LTIPVWVVSL	1126.69	8.88136	5	0.141093	0.016648	1.85649	0.219053
ACKR3+VUN702	95	104	LTIPVWVVSL	1126.69	8.88861	30	0.143781	0.024072	1.89186	0.316737
ACKR3+VUN702	95	104	LTIPVWVVSL	1126.69	8.88167	120	0.314847	0.014264	4.14272	0.187684
ACKR3	96	102	TIPVWVV	813.487	8.11519	0	0	0	0	0	0	0	0	0
ACKR3	96	102	TIPVWVV	813.487	8.12307	0.5	0.027159	0.013975	0.571768	0.294211	-0.015253	0.825811	-0.321116	17.3855
ACKR3	96	102	TIPVWVV	813.487	8.11955	2	0.04232	0.008139	0.890947	0.171347	-0.031777	0.43269	-0.668989	9.10927
ACKR3	96	102	TIPVWVV	813.487	8.11285	5	0.057491	0.014038	1.21034	0.295537	0.022131	1.45079	0.465916	30.5429
ACKR3	96	102	TIPVWVV	813.487	8.11829	30	0.048267	0.007572	1.01615	0.159411	-0.008125	0.45803	-0.171053	9.64274
ACKR3	96	102	TIPVWVV	813.487	8.11718	120	0.068001	0.011057	1.4316	0.232779	-0.049073	0.301014	-1.03312	6.33713
ACKR3+VUN702	96	102	TIPVWVV	813.487	8.09651	0	0	0	0	0
ACKR3+VUN702	96	102	TIPVWVV	813.487	8.10733	0.5	0.042412	0.027394	0.892884	0.576716
ACKR3+VUN702	96	102	TIPVWVV	813.487	8.1095	2	0.074097	0.02872	1.55994	0.604632
ACKR3+VUN702	96	102	TIPVWVV	813.487	8.10531	5	0.03536	0.050568	0.744421	1.06459
ACKR3+VUN702	96	102	TIPVWVV	813.487	8.10626	30	0.056392	0.024267	1.1872	0.510884
ACKR3+VUN702	96	102	TIPVWVV	813.487	8.10408	120	0.117074	0.029657	2.46472	0.624358
ACKR3	98	104	PVWVVSL	799.471	8.49117	0	0	0	0	0	0	0	0	0
ACKR3	98	104	PVWVVSL	799.471	8.50026	0.5	0.006698	0.00562	0.141011	0.118316	-0.092928	0.840506	-1.95638	17.6949
ACKR3	98	104	PVWVVSL	799.471	8.49662	2	0.043787	0.016015	0.921832	0.337158	-0.070198	0.378847	-1.47785	7.97572
ACKR3	98	104	PVWVVSL	799.471	8.48966	5	0.05457	0.00556	1.14884	0.117053	-0.100783	0.200136	-2.12175	4.21338
ACKR3	98	104	PVWVVSL	799.471	8.4948	30	0.06461	0.005294	1.36021	0.111453	-0.066874	0.102623	-1.40787	2.16048
ACKR3	98	104	PVWVVSL	799.471	8.49226	120	0.120849	0.012241	2.54419	0.257705	-0.133117	0.142242	-2.80246	2.99457
ACKR3+VUN702	98	104	PVWVVSL	799.471	8.46965	0	0	0	0	0
ACKR3+VUN702	98	104	PVWVVSL	799.471	8.48024	0.5	0.099626	0.004916	2.09739	0.103495
ACKR3+VUN702	98	104	PVWVVSL	799.471	8.48325	2	0.113985	0.011257	2.39968	0.236989
ACKR3+VUN702	98	104	PVWVVSL	799.471	8.47499	5	0.155353	0.026761	3.27059	0.563389
ACKR3+VUN702	98	104	PVWVVSL	799.471	8.4815	30	0.131484	0.008124	2.76808	0.171032
ACKR3+VUN702	98	104	PVWVVSL	799.471	8.47902	120	0.253966	0.025362	5.34665	0.533937
ACKR3	105	115	VQHNQWPMGEL	1338.63	7.08964	0	0	0	0	0	0	0	0	0
ACKR3	105	115	VQHNQWPMGEL	1338.63	7.0927	0.5	2.20768	0.044845	25.8209	0.524503	0.456236	0.028005	5.33609	0.327544
ACKR3	105	115	VQHNQWPMGEL	1338.63	7.09056	2	2.50988	0.019392	29.3553	0.226807	0.577611	0.0142717	6.75568	0.16692
ACKR3	105	115	VQHNQWPMGEL	1338.63	7.0828	5	2.80485	0.034759	32.8053	0.406538	0.533714	0.0169414	6.24227	0.198145
ACKR3	105	115	VQHNQWPMGEL	1338.63	7.08558	30	2.96049	0.028441	34.6256	0.332643	0.059922	0.0166107	0.700842	0.194277
ACKR3	105	115	VQHNQWPMGEL	1338.63	7.08566	120	3.03661	0.065438	35.516	0.765357	-0.022318	0.0260804	-0.261029	0.305034
ACKR3+VUN702	105	115	VQHNQWPMGEL	1338.63	7.07318	0	0	0	0	0
ACKR3+VUN702	105	115	VQHNQWPMGEL	1338.63	7.0786	0.5	1.75145	0.033765	20.4848	0.394912
ACKR3+VUN702	105	115	VQHNQWPMGEL	1338.63	7.0806	2	1.93226	0.023186	22.5996	0.271181
ACKR3+VUN702	105	115	VQHNQWPMGEL	1338.63	7.0754	5	2.27114	0.026235	26.563	0.306842
ACKR3+VUN702	105	115	VQHNQWPMGEL	1338.63	7.07403	30	2.90057	0.039305	33.9248	0.459708
ACKR3+VUN702	105	115	VQHNQWPMGEL	1338.63	7.07375	120	3.05893	0.044936	35.777	0.525567
ACKR3	108	115	NQWPMGEL	974.44	7.57322	0	0	0	0	0	0	0	0	0
ACKR3	108	115	NQWPMGEL	974.44	7.57498	0.5	1.67504	0.127098	29.3866	2.22979	0.306864	0.112722	5.38358	1.97758
ACKR3	108	115	NQWPMGEL	974.44	7.57357	2	1.85944	0.124924	32.6218	2.19165	0.496354	0.109879	8.70796	1.9277
ACKR3	108	115	NQWPMGEL	974.44	7.56658	5	2.05042	0.128639	35.9722	2.25682	0.446511	0.0735318	7.83353	1.29003
ACKR3	108	115	NQWPMGEL	974.44	7.56972	30	2.22085	0.130779	38.9623	2.29437	0.106107	0.084743	1.86153	1.48672
ACKR3	108	115	NQWPMGEL	974.44	7.56857	120	2.28116	0.133114	40.0204	2.33533	0.068272	0.0765269	1.19775	1.34258
ACKR3+VUN702	108	115	NQWPMGEL	974.44	7.55551	0	0	0	0	0
ACKR3+VUN702	108	115	NQWPMGEL	974.44	7.56143	0.5	1.36817	0.114051	24.0031	2.00089
ACKR3+VUN702	108	115	NQWPMGEL	974.44	7.56636	2	1.36309	0.118516	23.9138	2.07923
ACKR3+VUN702	108	115	NQWPMGEL	974.44	7.56114	5	1.60391	0.061513	28.1387	1.07918
ACKR3+VUN702	108	115	NQWPMGEL	974.44	7.55972	30	2.11474	0.128873	37.1008	2.26093
ACKR3+VUN702	108	115	NQWPMGEL	974.44	7.55917	120	2.21289	0.10956	38.8227	1.92211
ACKR3	119	124	VTHLIF	729.429	7.03503	0	0	0	0	0	0	0	0	0
ACKR3	119	124	VTHLIF	729.429	7.04181	0.5	0.00539	0.012391	0.113474	0.260863	-0.026093	2.38472	-0.549326	50.2047
ACKR3	119	124	VTHLIF	729.429	7.03985	2	0.020262	0.01169	0.426568	0.246105	-0.033753	0.621927	-0.710589	13.0932
ACKR3	119	124	VTHLIF	729.429	7.03299	5	0.039373	0.014346	0.828905	0.302021	-0.002272	0.51721	-0.0478316	10.8886
ACKR3	119	124	VTHLIF	729.429	7.03531	30	0.062608	0.014871	1.31806	0.313074	-0.033974	0.386616	-0.715242	8.13928
ACKR3	119	124	VTHLIF	729.429	7.03537	120	0.073808	0.012012	1.55385	0.252884	-0.074987	0.252642	-1.57867	5.31877
ACKR3+VUN702	119	124	VTHLIF	729.429	7.02131	0	0	0	0	0
ACKR3+VUN702	119	124	VTHLIF	729.429	7.02716	0.5	0.031483	0.019962	0.6628	0.420253
ACKR3+VUN702	119	124	VTHLIF	729.429	7.0287	2	0.054015	0.012544	1.13716	0.264084
ACKR3+VUN702	119	124	VTHLIF	729.429	7.02558	5	0.041645	0.015287	0.876737	0.321832
ACKR3+VUN702	119	124	VTHLIF	729.429	7.02738	30	0.096582	0.029462	2.03331	0.620253
ACKR3+VUN702	119	124	VTHLIF	729.429	7.02553	120	0.148795	0.028753	3.13253	0.605326
ACKR3	123	128	IFSINL	706.413	7.81273	0	0	0	0	0	0	0	0	0
ACKR3	123	128	IFSINL	706.413	7.82102	0.5	0.023482	0.033802	0.494358	0.711621	-0.006486	2.2566	-0.136547	47.5074
ACKR3	123	128	IFSINL	706.413	7.81541	2	0.002634	0.021926	0.0554526	0.4616	-0.028652	8.61408	-0.6032	181.349
ACKR3	123	128	IFSINL	706.413	7.80863	5	0.046524	0.04049	0.979453	0.852421	0.032342	4.82397	0.680884	101.557
ACKR3	123	128	IFSINL	706.413	7.81527	30	0.032	0.044621	0.673684	0.939389	0.053265	2.65584	1.12137	55.9124
ACKR3	123	128	IFSINL	706.413	7.81219	120	0.016498	0.013755	0.347326	0.289579	-0.016721	1.54419	-0.352021	32.5092
ACKR3+VUN702	123	128	IFSINL	706.413	7.80366	0	0	0	0	0
ACKR3+VUN702	123	128	IFSINL	706.413	7.81213	0.5	0.029968	0.05208	0.630905	1.09642
ACKR3+VUN702	123	128	IFSINL	706.413	7.8096	2	0.031286	0.069323	0.658653	1.45943
ACKR3+VUN702	123	128	IFSINL	706.413	7.79836	5	0.014182	0.067291	0.298568	1.41665
ACKR3+VUN702	123	128	IFSINL	706.413	7.80538	30	-0.021265	0.048066	-0.447684	1.01192
ACKR3+VUN702	123	128	IFSINL	706.413	7.80748	120	0.033219	0.043177	0.699347	0.908989
ACKR3	125	133	SINLFGSIF	997.535	8.92352	0	0	0	0	0	0	0	0	0
ACKR3	125	133	SINLFGSIF	997.535	8.93224	0.5	0.001596	0.013727	0.021	0.180618	-0.042265	8.6341	-0.556118	113.607
ACKR3	125	133	SINLFGSIF	997.535	8.92946	2	0.016117	0.013655	0.212066	0.179671	0.008692	5.64588	0.114368	74.288
ACKR3	125	133	SINLFGSIF	997.535	8.92072	5	0.069205	0.029367	0.910592	0.386408	0.050207	1.77078	0.660618	23.2997
ACKR3	125	133	SINLFGSIF	997.535	8.92783	30	0.015005	0.015455	0.197434	0.203355	-0.026835	1.41667	-0.353092	18.6403
ACKR3	125	133	SINLFGSIF	997.535	8.92573	120	0.015322	0.013109	0.201605	0.172487	0.00308	2.92455	0.0405263	38.4809
ACKR3+VUN702	125	133	SINLFGSIF	997.535	8.89368	0	0	0	0	0
ACKR3+VUN702	125	133	SINLFGSIF	997.535	8.9047	0.5	0.043861	0.033188	0.577118	0.436684
ACKR3+VUN702	125	133	SINLFGSIF	997.535	8.91343	2	0.007425	0.041446	0.0976974	0.545342
ACKR3+VUN702	125	133	SINLFGSIF	997.535	8.90334	5	0.018998	0.032661	0.249974	0.42975
ACKR3+VUN702	125	133	SINLFGSIF	997.535	8.90987	30	0.04184	0.040696	0.550526	0.535474
ACKR3+VUN702	125	133	SINLFGSIF	997.535	8.90371	120	0.012242	0.034236	0.161079	0.450474
ACKR3	128	133	LFGSIF	683.376	8.51456	0	0	0	0	0	0	0	0	0
ACKR3	128	133	LFGSIF	683.376	8.52298	0.5	0.016075	0.007866	0.338421	0.1656	-0.015378	0.530884	-0.323747	11.1765
ACKR3	128	133	LFGSIF	683.376	8.52062	2	0.045297	0.005684	0.953621	0.119663	-0.010239	0.166161	-0.215558	3.49813
ACKR3	128	133	LFGSIF	683.376	8.51297	5	0.052525	0.003874	1.10579	0.0815579	0.002897	0.134065	0.0609895	2.82241
ACKR3	128	133	LFGSIF	683.376	8.51685	30	0.071987	0.004952	1.51552	0.104253	0.003213	0.160238	0.0676421	3.37342
ACKR3	128	133	LFGSIF	683.376	8.51675	120	0.060154	0.008269	1.2664	0.174084	-0.030673	0.203225	-0.645747	4.27842
ACKR3+VUN702	128	133	LFGSIF	683.376	8.49177	0	0	0	0	0
ACKR3+VUN702	128	133	LFGSIF	683.376	8.5023	0.5	0.031453	0.006476	0.662168	0.136337
ACKR3+VUN702	128	133	LFGSIF	683.376	8.50636	2	0.055536	0.006049	1.16918	0.127347
ACKR3+VUN702	128	133	LFGSIF	683.376	8.49678	5	0.049628	0.005556	1.0448	0.116968
ACKR3+VUN702	128	133	LFGSIF	683.376	8.50038	30	0.068774	0.009953	1.44787	0.209537
ACKR3+VUN702	128	133	LFGSIF	683.376	8.50147	120	0.090827	0.013595	1.91215	0.286211
ACKR3	136	143	TCMSVDRY	974.407	5.44076	0	0	0	0	0	0	0	0	0
ACKR3	136	143	TCMSVDRY	974.407	5.4465	0.5	0.052988	0.010835	0.796812	0.162932	-0.040248	0.568587	-0.605233	8.55018
ACKR3	136	143	TCMSVDRY	974.407	5.44595	2	0.186565	0.010739	2.80549	0.161489	-0.040835	0.130023	-0.61406	1.95523
ACKR3	136	143	TCMSVDRY	974.407	5.43883	5	0.334779	0.010502	5.03427	0.157925	0.052144	0.10342	0.78412	1.55519
ACKR3	136	143	TCMSVDRY	974.407	5.44054	30	0.699269	0.014633	10.5153	0.220045	0.145938	0.069128	2.19456	1.03952
ACKR3	136	143	TCMSVDRY	974.407	5.44108	120	0.989014	0.014016	14.8724	0.210767	0.210104	0.0521444	3.15946	0.784126
ACKR3+VUN702	136	143	TCMSVDRY	974.407	5.43226	0	0	0	0	0
ACKR3+VUN702	136	143	TCMSVDRY	974.407	5.43303	0.5	0.093236	0.049466	1.40205	0.74385
ACKR3+VUN702	136	143	TCMSVDRY	974.407	5.43926	2	0.2274	0.026512	3.41955	0.398677
ACKR3+VUN702	136	143	TCMSVDRY	974.407	5.43187	5	0.282635	0.027853	4.25015	0.418842
ACKR3+VUN702	136	143	TCMSVDRY	974.407	5.42948	30	0.553331	0.036456	8.32077	0.548211
ACKR3+VUN702	136	143	TCMSVDRY	974.407	5.43318	120	0.77891	0.039087	11.7129	0.587774
ACKR3	138	143	MSVDRY	770.35	5.07375	0	0	0	0	0	0	0	0	0
ACKR3	138	143	MSVDRY	770.35	5.08136	0.5	0.113311	0.012497	2.38549	0.263095	-0.032514	0.214747	-0.684505	4.52099
ACKR3	138	143	MSVDRY	770.35	5.08192	2	0.193235	0.016595	4.06811	0.349368	0.010144	0.121075	0.213558	2.54895
ACKR3	138	143	MSVDRY	770.35	5.0746	5	0.351967	0.031056	7.40983	0.653811	0.087082	0.118012	1.83331	2.48446
ACKR3	138	143	MSVDRY	770.35	5.07451	30	0.705249	0.026273	14.8473	0.553116	0.164584	0.0605314	3.46493	1.27434
ACKR3	138	143	MSVDRY	770.35	5.07364	120	0.945141	0.031696	19.8977	0.667284	0.162268	0.0487788	3.41617	1.02692
ACKR3+VUN702	138	143	MSVDRY	770.35	5.06128	0	0	0	0	0
ACKR3+VUN702	138	143	MSVDRY	770.35	5.06902	0.5	0.145825	0.02687	3.07	0.565684
ACKR3+VUN702	138	143	MSVDRY	770.35	5.0707	2	0.183091	0.015626	3.85455	0.328968
ACKR3+VUN702	138	143	MSVDRY	770.35	5.07005	5	0.264885	0.020758	5.57653	0.437011
ACKR3+VUN702	138	143	MSVDRY	770.35	5.05556	30	0.540665	0.025795	11.3824	0.543053
ACKR3+VUN702	138	143	MSVDRY	770.35	5.06053	120	0.782873	0.027731	16.4815	0.583811
ACKR3	139	147	SVDRYLSIT	1053.56	6.14594	0	0	0	0	0	0	0	0	0
ACKR3	139	147	SVDRYLSIT	1053.56	6.14014	0.5	0.595706	0.040199	7.83824	0.528934	0.273126	0.101286	3.59376	1.3327
ACKR3	139	147	SVDRYLSIT	1053.56	6.14719	2	1.10433	0.045897	14.5306	0.603908	0.377613	0.0781399	4.96859	1.02816
ACKR3	139	147	SVDRYLSIT	1053.56	6.14313	5	1.43025	0.036637	18.819	0.482066	0.424289	0.0537579	5.58275	0.70734
ACKR3	139	147	SVDRYLSIT	1053.56	6.14302	30	2.44544	0.015522	32.1769	0.204237	0.788952	0.0439611	10.3809	0.578435
ACKR3	139	147	SVDRYLSIT	1053.56	6.14163	120	2.80384	0.006388	36.8926	0.0840526	0.411135	0.0188049	5.40967	0.247432
ACKR3+VUN702	139	147	SVDRYLSIT	1053.56	6.15158	0	0	0	0	0
ACKR3+VUN702	139	147	SVDRYLSIT	1053.56	6.13651	0.5	0.32258	0.024365	4.24447	0.320592
ACKR3+VUN702	139	147	SVDRYLSIT	1053.56	6.1423	2	0.726714	0.048087	9.56203	0.632724
ACKR3+VUN702	139	147	SVDRYLSIT	1053.56	6.1406	5	1.00596	0.047544	13.2363	0.625579
ACKR3+VUN702	139	147	SVDRYLSIT	1053.56	6.13251	30	1.65649	0.072058	21.7959	0.948132
ACKR3+VUN702	139	147	SVDRYLSIT	1053.56	6.14447	120	2.3927	0.044663	31.4829	0.587671
ACKR3	148	158	YFTNTPSSRKK	1328.7	2.75347	0	0	0	0	0	0	0	0	0
ACKR3	148	158	YFTNTPSSRKK	1328.7	2.75229	0.5	3.01278	0.24862	35.2372	2.90784	-0.022645	0.12018	-0.264854	1.40561
ACKR3	148	158	YFTNTPSSRKK	1328.7	2.75308	2	2.67493	0.23355	31.2857	2.73158	-0.067572	0.124891	-0.790316	1.46072
ACKR3	148	158	YFTNTPSSRKK	1328.7	2.75376	5	2.74805	0.240594	32.1409	2.81396	-0.00293	0.12117	-0.034269	1.4172
ACKR3	148	158	YFTNTPSSRKK	1328.7	2.75231	30	2.69345	0.203661	31.5024	2.382	-0.068434	0.11279	-0.800398	1.31918
ACKR3	148	158	YFTNTPSSRKK	1328.7	2.75145	120	2.81334	0.264816	32.9045	3.09726	-0.066028	0.129162	-0.772257	1.51067
ACKR3+VUN702	148	158	YFTNTPSSRKK	1328.7	2.75468	0	0	0	0	0
ACKR3+VUN702	148	158	YFTNTPSSRKK	1328.7	2.75635	0.5	3.03543	0.265203	35.5021	3.10179
ACKR3+VUN702	148	158	YFTNTPSSRKK	1328.7	2.75362	2	2.7425	0.244908	32.076	2.86442
ACKR3+VUN702	148	158	YFTNTPSSRKK	1328.7	2.75758	5	2.75098	0.230444	32.1752	2.69525
ACKR3+VUN702	148	158	YFTNTPSSRKK	1328.7	2.75734	30	2.76189	0.231144	32.3028	2.70344
ACKR3+VUN702	148	158	YFTNTPSSRKK	1328.7	2.75581	120	2.87936	0.254666	33.6768	2.97855
ACKR3	148	159	YFTNTPSSRKKM	1459.74	2.75393	0	0	0	0	0	0	0	0	0
ACKR3	148	159	YFTNTPSSRKKM	1459.74	2.75312	0.5	3.35867	0.282132	35.3544	2.96981	0.079129	0.0995423	0.832937	1.04781
ACKR3	148	159	YFTNTPSSRKKM	1459.74	2.7528	2	3.03834	0.268362	31.9825	2.82486	0.288461	0.134587	3.03643	1.4167
ACKR3	148	159	YFTNTPSSRKKM	1459.74	2.7543	5	3.10492	0.265018	32.6833	2.78966	0.357849	0.138164	3.76683	1.45436
ACKR3	148	159	YFTNTPSSRKKM	1459.74	2.75327	30	3.07217	0.267774	32.3386	2.81867	0.281035	0.126138	2.95826	1.32776
ACKR3	148	159	YFTNTPSSRKKM	1459.74	2.75343	120	3.1857	0.302951	33.5337	3.18896	0.356835	0.145441	3.75616	1.53096
ACKR3+VUN702	148	159	YFTNTPSSRKKM	1459.74	2.75813	0	0	0	0	0
ACKR3+VUN702	148	159	YFTNTPSSRKKM	1459.74	2.75738	0.5	3.27954	0.175156	34.5215	1.84375
ACKR3+VUN702	148	159	YFTNTPSSRKKM	1459.74	2.75369	2	2.74988	0.279248	28.9461	2.93945
ACKR3+VUN702	148	159	YFTNTPSSRKKM	1459.74	2.76044	5	2.74707	0.298457	28.9165	3.14165
ACKR3+VUN702	148	159	YFTNTPSSRKKM	1459.74	2.75812	30	2.79114	0.254493	29.3804	2.67887
ACKR3+VUN702	148	159	YFTNTPSSRKKM	1459.74	2.75593	120	2.82887	0.311298	29.7775	3.27682
ACKR3	149	158	FTNTPSSRKK	1165.63	2.74748	0	0	0	0	0	0	0	0	0
ACKR3	149	158	FTNTPSSRKK	1165.63	2.74872	0.5	1.75547	0.027062	23.0983	0.356079	-0.118672	0.0235488	-1.56147	0.309853
ACKR3	149	158	FTNTPSSRKK	1165.63	2.75061	2	1.62949	0.016823	21.4406	0.221355	-0.114287	0.0302753	-1.50378	0.39836
ACKR3	149	158	FTNTPSSRKK	1165.63	2.75003	5	1.71244	0.017835	22.5322	0.234671	-0.092661	0.0274597	-1.21922	0.361311
ACKR3	149	158	FTNTPSSRKK	1165.63	2.749	30	1.76064	0.014942	23.1663	0.196605	-0.051937	0.0194383	-0.683382	0.255767
ACKR3	149	158	FTNTPSSRKK	1165.63	2.74861	120	1.7732	0.038858	23.3316	0.511289	-0.115623	0.0486509	-1.52136	0.640143
ACKR3+VUN702	149	158	FTNTPSSRKK	1165.63	2.74961	0	0	0	0	0
ACKR3+VUN702	149	158	FTNTPSSRKK	1165.63	2.75131	0.5	1.87414	0.033363	24.6598	0.438987
ACKR3+VUN702	149	158	FTNTPSSRKK	1165.63	2.74984	2	1.74378	0.049629	22.9444	0.653013
ACKR3+VUN702	149	158	FTNTPSSRKK	1165.63	2.75412	5	1.80511	0.045864	23.7514	0.603474
ACKR3+VUN702	149	158	FTNTPSSRKK	1165.63	2.75112	30	1.81258	0.031698	23.8497	0.417079
ACKR3+VUN702	149	158	FTNTPSSRKK	1165.63	2.7516	120	1.88883	0.082043	24.853	1.07951
ACKR3	160	167	VRRVVCIL	957.603	6.27936	0	0	0	0	0	0	0	0	0
ACKR3	160	167	VRRVVCIL	957.603	6.29995	0.5	0.039709	0.01022	0.597128	0.153684	-0.013549	0.624385	-0.203744	9.38924
ACKR3	160	167	VRRVVCIL	957.603	6.29521	2	0.072547	0.013326	1.09093	0.200391	-0.003073	0.501303	-0.0462105	7.5384
ACKR3	160	167	VRRVVCIL	957.603	6.28384	5	0.130953	0.014717	1.96922	0.221308	0.009981	0.449156	0.15009	6.75423
ACKR3	160	167	VRRVVCIL	957.603	6.28779	30	0.394075	0.018167	5.92594	0.273188	0.032501	0.125981	0.488737	1.89445
ACKR3	160	167	VRRVVCIL	957.603	6.29191	120	0.633267	0.011387	9.52281	0.171233	0.072504	0.0682674	1.09029	1.02658
ACKR3+VUN702	160	167	VRRVVCIL	957.603	6.26394	0	0	0	0	0
ACKR3+VUN702	160	167	VRRVVCIL	957.603	6.26982	0.5	0.053258	0.030297	0.800872	0.455594
ACKR3+VUN702	160	167	VRRVVCIL	957.603	6.27242	2	0.07562	0.035272	1.13714	0.530406
ACKR3+VUN702	160	167	VRRVVCIL	957.603	6.26767	5	0.120972	0.052607	1.81913	0.791083
ACKR3+VUN702	160	167	VRRVVCIL	957.603	6.26751	30	0.361574	0.042392	5.4372	0.637474
ACKR3+VUN702	160	167	VRRVVCIL	957.603	6.27116	120	0.560763	0.03693	8.43253	0.555338
ACKR3	166	171	ILVWLL	756.502	9.43765	0	0	0	0	0	0	0	0	0
ACKR3	166	171	ILVWLL	756.502	9.45194	0.5	0.054167	0.020226	1.14036	0.425811	-0.022515	0.510225	-0.474	10.7416
ACKR3	166	171	ILVWLL	756.502	9.45619	2	0.028557	0.005546	0.6012	0.116758	-0.012214	0.762177	-0.257137	16.0458
ACKR3	166	171	ILVWLL	756.502	9.44376	5	0.043018	0.005012	0.905642	0.105516	0.021312	1.25663	0.448674	26.4554
ACKR3	166	171	ILVWLL	756.502	9.44319	30	0.039335	0.005813	0.828105	0.122379	-0.011947	0.212294	-0.251516	4.46936
ACKR3	166	171	ILVWLL	756.502	9.44979	120	0.039535	0.002541	0.832316	0.0534947	0.000823	0.205397	0.0173263	4.32414
ACKR3+VUN702	166	171	ILVWLL	756.502	9.41497	0	0	0	0	0
ACKR3+VUN702	166	171	ILVWLL	756.502	9.41826	0.5	0.076682	0.026663	1.61436	0.561326
ACKR3+VUN702	166	171	ILVWLL	756.502	9.42889	2	0.040771	0.030049	0.858337	0.632611
ACKR3+VUN702	166	171	ILVWLL	756.502	9.4186	5	0.021706	0.027159	0.456968	0.571768
ACKR3+VUN702	166	171	ILVWLL	756.502	9.42473	30	0.051282	0.007816	1.07962	0.164547
ACKR3+VUN702	166	171	ILVWLL	756.502	9.42438	120	0.038712	0.007552	0.814989	0.158989
ACKR3	170	175	LLAFCV	665.369	8.51203	0	0	0	0	0	0	0	0	0
ACKR3	170	175	LLAFCV	665.369	8.52225	0.5	0.00575	0.021556	0.121053	0.453811	-0.019581	4.30623	-0.412232	90.6575
ACKR3	170	175	LLAFCV	665.369	8.52154	2	0.012959	0.026196	0.272821	0.551495	0.013767	48.0908	0.289832	1012.44
ACKR3	170	175	LLAFCV	665.369	8.51086	5	0.040845	0.020773	0.859895	0.437326	0.027161	3.16507	0.571811	66.633
ACKR3	170	175	LLAFCV	665.369	8.51611	30	0.033035	0.029688	0.695474	0.625011	0.016695	3.39108	0.351474	71.3911
ACKR3	170	175	LLAFCV	665.369	8.51294	120	0.013476	0.025769	0.283705	0.542505	0.02255	4.80589	0.474737	101.177
ACKR3+VUN702	170	175	LLAFCV	665.369	8.48866	0	0	0	0	0
ACKR3+VUN702	170	175	LLAFCV	665.369	8.50418	0.5	0.025331	0.053673	0.533284	1.12996
ACKR3+VUN702	170	175	LLAFCV	665.369	8.50288	2	-0.000808	0.038823	-0.0170105	0.817326
ACKR3+VUN702	170	175	LLAFCV	665.369	8.49694	5	0.013684	0.042748	0.288084	0.899958
ACKR3+VUN702	170	175	LLAFCV	665.369	8.49909	30	0.01634	0.053429	0.344	1.12482
ACKR3+VUN702	170	175	LLAFCV	665.369	8.4982	120	-0.009074	0.040008	-0.191032	0.842274
ACKR3	172	181	AFCVSLPDTY	1115.51	7.49898	0	0	0	0	0	0	0	0	0
ACKR3	172	181	AFCVSLPDTY	1115.51	7.5055	0.5	0.121175	0.032614	1.59441	0.429132	-0.072927	0.330787	-0.959566	4.35246
ACKR3	172	181	AFCVSLPDTY	1115.51	7.50365	2	0.230227	0.027781	3.0293	0.365539	-0.016395	0.203247	-0.215724	2.6743
ACKR3	172	181	AFCVSLPDTY	1115.51	7.4975	5	0.437667	0.029018	5.75878	0.381816	0.082608	0.129031	1.08695	1.69778
ACKR3	172	181	AFCVSLPDTY	1115.51	7.49992	30	1.0069	0.042219	13.2487	0.555513	0.357479	0.069291	4.70367	0.911723
ACKR3	172	181	AFCVSLPDTY	1115.51	7.49811	120	1.62065	0.072447	21.3243	0.95325	0.69934	0.0734586	9.20184	0.966561
ACKR3+VUN702	172	181	AFCVSLPDTY	1115.51	7.48447	0	0	0	0	0
ACKR3+VUN702	172	181	AFCVSLPDTY	1115.51	7.49191	0.5	0.194102	0.037326	2.55397	0.491132
ACKR3+VUN702	172	181	AFCVSLPDTY	1115.51	7.49528	2	0.246622	0.040335	3.24503	0.530724
ACKR3+VUN702	172	181	AFCVSLPDTY	1115.51	7.48905	5	0.355059	0.039303	4.67183	0.517145
ACKR3+VUN702	172	181	AFCVSLPDTY	1115.51	7.49141	30	0.64942	0.035825	8.545	0.471382
ACKR3+VUN702	172	181	AFCVSLPDTY	1115.51	7.49131	120	0.921307	0.053704	12.1225	0.706632
ACKR3	174	180	CVSLPDT	734.339	5.68889	0	0	0	0	0	0	0	0	0
ACKR3	174	180	CVSLPDT	734.339	5.69533	0.5	-0.03019	0.008015	-0.635579	0.168737	-0.109665	0.374667	-2.30874	7.88772
ACKR3	174	180	CVSLPDT	734.339	5.69368	2	0.106975	0.010895	2.25211	0.229368	-0.130841	0.134362	-2.75455	2.82868
ACKR3	174	180	CVSLPDT	734.339	5.69035	5	0.262559	0.012074	5.52756	0.254189	0.008811	0.143935	0.185495	3.03021
ACKR3	174	180	CVSLPDT	734.339	5.68974	30	0.790166	0.012208	16.6351	0.257011	0.173216	0.0701384	3.64665	1.4766
ACKR3	174	180	CVSLPDT	734.339	5.68813	120	1.03405	0.017269	21.7695	0.363558	0.310019	0.0481835	6.52672	1.01439
ACKR3+VUN702	174	180	CVSLPDT	734.339	5.68116	0	0	0	0	0
ACKR3+VUN702	174	180	CVSLPDT	734.339	5.68497	0.5	0.079475	0.021011	1.67316	0.442337
ACKR3+VUN702	174	180	CVSLPDT	734.339	5.69042	2	0.237816	0.020842	5.00665	0.438779
ACKR3+VUN702	174	180	CVSLPDT	734.339	5.68461	5	0.253748	0.034609	5.34206	0.728611
ACKR3+VUN702	174	180	CVSLPDT	734.339	5.68372	30	0.61695	0.042209	12.9884	0.888611
ACKR3+VUN702	174	180	CVSLPDT	734.339	5.68334	120	0.724034	0.032724	15.2428	0.688926
ACKR3	174	181	CVSLPDTY	897.402	6.35303	0	0	0	0	0	0	0	0	0
ACKR3	174	181	CVSLPDTY	897.402	6.35847	0.5	0.141556	0.004279	2.48344	0.0750702	-0.106721	0.0365949	-1.8723	0.642016
ACKR3	174	181	CVSLPDTY	897.402	6.35692	2	0.247963	0.005363	4.35023	0.0940877	-0.055749	0.0300179	-0.978053	0.52663
ACKR3	174	181	CVSLPDTY	897.402	6.35153	5	0.483441	0.014497	8.48142	0.254333	0.082311	0.0501896	1.44405	0.880519
ACKR3	174	181	CVSLPDTY	897.402	6.35292	30	1.13355	0.014489	19.8868	0.254193	0.399622	0.0256154	7.01091	0.449393
ACKR3	174	181	CVSLPDTY	897.402	6.35144	120	1.77582	0.006718	31.1548	0.11786	0.754871	0.00728148	13.2434	0.127745
ACKR3+VUN702	174	181	CVSLPDTY	897.402	6.34403	0	0	0	0	0
ACKR3+VUN702	174	181	CVSLPDTY	897.402	6.34716	0.5	0.248277	0.005121	4.35574	0.0898421
ACKR3+VUN702	174	181	CVSLPDTY	897.402	6.35104	2	0.303712	0.006322	5.32828	0.110912
ACKR3+VUN702	174	181	CVSLPDTY	897.402	6.3466	5	0.40113	0.016144	7.03737	0.283228
ACKR3+VUN702	174	181	CVSLPDTY	897.402	6.347	30	0.733927	0.016292	12.8759	0.285825
ACKR3+VUN702	174	181	CVSLPDTY	897.402	6.34882	120	1.02095	0.006352	17.9115	0.111439
ACKR3	174	184	CVSLPDTYYLK	1301.64	6.55491	0	0	0	0	0	0	0	0	0
ACKR3	174	184	CVSLPDTYYLK	1301.64	6.55413	0.5	0.612751	0.01677	7.16668	0.19614	0.476095	0.40597	5.56836	4.74818
ACKR3	174	184	CVSLPDTYYLK	1301.64	6.55344	2	1.45458	0.0297	17.0126	0.347368	0.910786	0.127016	10.6525	1.48557
ACKR3	174	184	CVSLPDTYYLK	1301.64	6.55193	5	1.91179	0.017579	22.3601	0.205602	1.14432	0.035395	13.3838	0.413976
ACKR3	174	184	CVSLPDTYYLK	1301.64	6.55236	30	3.08106	0.059649	36.0358	0.697649	1.80765	0.0407312	21.1421	0.476389
ACKR3	174	184	CVSLPDTYYLK	1301.64	6.54512	120	3.72175	0.015789	43.5292	0.184667	2.16595	0.0768081	25.3328	0.89834
ACKR3+VUN702	174	184	CVSLPDTYYLK	1301.64	6.54404	0	0	0	0	0
ACKR3+VUN702	174	184	CVSLPDTYYLK	1301.64	6.54942	0.5	0.136656	0.055352	1.59832	0.647392
ACKR3+VUN702	174	184	CVSLPDTYYLK	1301.64	6.54683	2	0.54379	0.068172	6.36012	0.797333
ACKR3+VUN702	174	184	CVSLPDTYYLK	1301.64	6.54779	5	0.767472	0.026232	8.97628	0.306807
ACKR3+VUN702	174	184	CVSLPDTYYLK	1301.64	6.54312	30	1.27341	0.045634	14.8937	0.533731
ACKR3+VUN702	174	184	CVSLPDTYYLK	1301.64	6.54586	120	1.55579	0.119315	18.1964	1.3955
ACKR3	175	181	VSLPDTY	794.393	6.17713	0	0	0	0	0	0	0	0	0
ACKR3	175	181	VSLPDTY	794.393	6.18258	0.5	0.108286	0.008326	2.27971	0.175284	-0.152483	0.172016	-3.21017	3.6214
ACKR3	175	181	VSLPDTY	794.393	6.18064	2	0.249755	0.008888	5.258	0.187116	-0.024433	0.11289	-0.514379	2.37664
ACKR3	175	181	VSLPDTY	794.393	6.17629	5	0.480504	0.029794	10.1159	0.627242	0.088634	0.0942049	1.86598	1.98326
ACKR3	175	181	VSLPDTY	794.393	6.17736	30	1.07364	0.021464	22.603	0.451874	0.377012	0.0262223	7.93709	0.552049
ACKR3	175	181	VSLPDTY	794.393	6.17522	120	1.6914	0.008654	35.6085	0.182189	0.714397	0.0209684	15.0399	0.44144
ACKR3+VUN702	175	181	VSLPDTY	794.393	6.16906	0	0	0	0	0
ACKR3+VUN702	175	181	VSLPDTY	794.393	6.17076	0.5	0.260769	0.040126	5.48987	0.844758
ACKR3+VUN702	175	181	VSLPDTY	794.393	6.17625	2	0.274188	0.029375	5.77238	0.618421
ACKR3+VUN702	175	181	VSLPDTY	794.393	6.17097	5	0.39187	0.027792	8.24989	0.585095
ACKR3+VUN702	175	181	VSLPDTY	794.393	6.17007	30	0.696631	0.011821	14.6659	0.248863
ACKR3+VUN702	175	181	VSLPDTY	794.393	6.17244	120	0.977006	0.019867	20.5685	0.418253
ACKR3	185	195	TVTSASNNETY	1186.52	4.74407	0	0	0	0	0	0	0	0	0
ACKR3	185	195	TVTSASNNETY	1186.52	4.75535	0.5	4.35915	0.059965	45.8858	0.631211	0.709694	0.024175	7.47046	0.254474
ACKR3	185	195	TVTSASNNETY	1186.52	4.76127	2	4.1376	0.032898	43.5537	0.346295	0.452427	0.0131975	4.76239	0.138921
ACKR3	185	195	TVTSASNNETY	1186.52	4.75103	5	4.41991	0.037966	46.5254	0.399642	0.354001	0.0188576	3.72633	0.198501
ACKR3	185	195	TVTSASNNETY	1186.52	4.75226	30	4.64068	0.032519	48.8493	0.342305	0.043759	0.0130785	0.460621	0.137668
ACKR3	185	195	TVTSASNNETY	1186.52	4.74732	120	4.72946	0.08408	49.7838	0.885053	0.045306	0.0236861	0.476905	0.249327
ACKR3+VUN702	185	195	TVTSASNNETY	1186.52	4.69813	0	0	0	0	0
ACKR3+VUN702	185	195	TVTSASNNETY	1186.52	4.74768	0.5	3.64946	0.07255	38.4153	0.763684
ACKR3+VUN702	185	195	TVTSASNNETY	1186.52	4.71741	2	3.68517	0.038818	38.7913	0.408611
ACKR3+VUN702	185	195	TVTSASNNETY	1186.52	4.74477	5	4.06591	0.068257	42.7991	0.718495
ACKR3+VUN702	185	195	TVTSASNNETY	1186.52	4.61991	30	4.59692	0.050763	48.3887	0.534347
ACKR3+VUN702	185	195	TVTSASNNETY	1186.52	4.65504	120	4.68415	0.073315	49.3069	0.771737
ACKR3	196	206	CRSFYPEHSIK	1366.66	4.89258	0	0	0	0	0	0	0	0	0
ACKR3	196	206	CRSFYPEHSIK	1366.66	4.90763	0.5	2.30676	0.112269	26.9797	1.31309	1.02215	0.0825527	11.955	0.965529
ACKR3	196	206	CRSFYPEHSIK	1366.66	4.90447	2	2.4231	0.103341	28.3404	1.20867	0.715402	0.0568138	8.36727	0.664489
ACKR3	196	206	CRSFYPEHSIK	1366.66	4.89388	5	2.61319	0.087922	30.5636	1.02833	0.443486	0.0561927	5.18697	0.657224
ACKR3	196	206	CRSFYPEHSIK	1366.66	4.89771	30	2.72031	0.068833	31.8165	0.805064	0.000764	0.0492983	0.00893567	0.576589
ACKR3	196	206	CRSFYPEHSIK	1366.66	4.90135	120	2.85791	0.117878	33.4258	1.37869	0.042339	0.0555693	0.495193	0.649933
ACKR3+VUN702	196	206	CRSFYPEHSIK	1366.66	4.84886	0	0	0	0	0
ACKR3+VUN702	196	206	CRSFYPEHSIK	1366.66	4.88237	0.5	1.28461	0.085658	15.0247	1.00185
ACKR3+VUN702	196	206	CRSFYPEHSIK	1366.66	4.85494	2	1.7077	0.0641	19.9731	0.749708
ACKR3+VUN702	196	206	CRSFYPEHSIK	1366.66	4.88222	5	2.1697	0.097651	25.3766	1.14212
ACKR3+VUN702	196	206	CRSFYPEHSIK	1366.66	4.81085	30	2.71955	0.115062	31.8076	1.34575
ACKR3+VUN702	196	206	CRSFYPEHSIK	1366.66	4.82681	120	2.81557	0.104847	32.9306	1.22628
ACKR3	198	203	SFYPEH	779.336	5.18814	0	0	0	0	0	0	0	0	0
ACKR3	198	203	SFYPEH	779.336	5.19318	0.5	0.909706	0.041681	23.9396	1.09687	0.050159	0.0745111	1.31997	1.96082
ACKR3	198	203	SFYPEH	779.336	5.19214	2	1.01273	0.017787	26.6507	0.468079	0.105126	0.10221	2.76647	2.68974
ACKR3	198	203	SFYPEH	779.336	5.18571	5	1.13977	0.035939	29.9939	0.945763	0.121997	0.068563	3.21045	1.80429
ACKR3	198	203	SFYPEH	779.336	5.18631	30	1.15001	0.02597	30.2633	0.683421	-0.079506	0.0620732	-2.09226	1.6335
ACKR3	198	203	SFYPEH	779.336	5.18598	120	1.17916	0.035694	31.0306	0.939316	-0.03515	0.0391466	-0.925	1.03017
ACKR3+VUN702	198	203	SFYPEH	779.336	5.17671	0	0	0	0	0
ACKR3+VUN702	198	203	SFYPEH	779.336	5.17847	0.5	0.859547	0.050506	22.6197	1.32911
ACKR3+VUN702	198	203	SFYPEH	779.336	5.18313	2	0.9076	0.091386	23.8842	2.40489
ACKR3+VUN702	198	203	SFYPEH	779.336	5.18002	5	1.01777	0.061964	26.7834	1.63063
ACKR3+VUN702	198	203	SFYPEH	779.336	5.17183	30	1.22951	0.07109	32.3556	1.87079
ACKR3+VUN702	198	203	SFYPEH	779.336	5.17313	120	1.21431	0.030142	31.9556	0.793211
ACKR3	198	206	SFYPEHSIK	1107.55	5.11878	0	0	0	0	0	0	0	0	0
ACKR3	198	206	SFYPEHSIK	1107.55	5.12671	0.5	1.80173	0.037391	27.0936	0.562271	0.727484	0.0278721	10.9396	0.419129
ACKR3	198	206	SFYPEHSIK	1107.55	5.12518	2	1.93984	0.01619	29.1705	0.243459	0.523158	0.0188669	7.86704	0.283713
ACKR3	198	206	SFYPEHSIK	1107.55	5.11703	5	2.03303	0.021896	30.572	0.329263	0.188854	0.0310272	2.83991	0.466575
ACKR3	198	206	SFYPEHSIK	1107.55	5.11864	30	2.06533	0.013416	31.0577	0.201744	-0.09503	0.0258516	-1.42902	0.388746
ACKR3	198	206	SFYPEHSIK	1107.55	5.11881	120	2.12524	0.059028	31.9585	0.887639	-0.048211	0.0308484	-0.724977	0.463886
ACKR3+VUN702	198	206	SFYPEHSIK	1107.55	5.10666	0	0	0	0	0
ACKR3+VUN702	198	206	SFYPEHSIK	1107.55	5.11173	0.5	1.07424	0.019987	16.154	0.300556
ACKR3+VUN702	198	206	SFYPEHSIK	1107.55	5.11448	2	1.41668	0.023971	21.3035	0.360466
ACKR3+VUN702	198	206	SFYPEHSIK	1107.55	5.11049	5	1.84418	0.053662	27.732	0.806947
ACKR3+VUN702	198	206	SFYPEHSIK	1107.55	5.1013	30	2.16036	0.054057	32.4867	0.812887
ACKR3+VUN702	198	206	SFYPEHSIK	1107.55	5.10524	120	2.17345	0.029175	32.6835	0.438722
ACKR3	201	206	PEHSIK	710.383	5.12314	0	0	0	0	0	0	0	0	0
ACKR3	201	206	PEHSIK	710.383	5.12953	0.5	0.855419	0.017017	22.511	0.447816	0.568313	0.0927998	14.9556	2.4421
ACKR3	201	206	PEHSIK	710.383	5.12731	2	0.91244	0.008317	24.0116	0.218868	0.36982	0.0409521	9.73211	1.07769
ACKR3	201	206	PEHSIK	710.383	5.11895	5	0.920016	0.022917	24.2109	0.603079	0.248201	0.0318748	6.53161	0.838811
ACKR3	201	206	PEHSIK	710.383	5.12277	30	0.944602	0.018091	24.8579	0.476079	0.21057	0.0405297	5.54132	1.06657
ACKR3	201	206	PEHSIK	710.383	5.12265	120	0.982017	0.019616	25.8426	0.516211	0.204834	0.0539056	5.39037	1.41857
ACKR3+VUN702	201	206	PEHSIK	710.383	5.11193	0	0	0	0	0
ACKR3+VUN702	201	206	PEHSIK	710.383	5.11542	0.5	0.287106	0.026024	7.55542	0.684842
ACKR3+VUN702	201	206	PEHSIK	710.383	5.11882	2	0.54262	0.021664	14.2795	0.570105
ACKR3+VUN702	201	206	PEHSIK	710.383	5.11446	5	0.671815	0.013361	17.6793	0.351605
ACKR3+VUN702	201	206	PEHSIK	710.383	5.10662	30	0.734032	0.026219	19.3166	0.689974
ACKR3+VUN702	201	206	PEHSIK	710.383	5.1103	120	0.777183	0.038912	20.4522	1.024
ACKR3	204	209	SIKEWL	775.435	7.04383	0	0	0	0	0	0	0	0	0
ACKR3	204	209	SIKEWL	775.435	7.05135	0.5	1.16553	0.024577	24.5375	0.517411	0.909567	0.108187	19.1488	2.27762
ACKR3	204	209	SIKEWL	775.435	7.04967	2	1.6131	0.024888	33.9601	0.523958	1.03037	0.060315	21.6921	1.26979
ACKR3	204	209	SIKEWL	775.435	7.03886	5	1.92814	0.015853	40.5924	0.333747	1.17162	0.0465692	24.6657	0.980405
ACKR3	204	209	SIKEWL	775.435	7.04115	30	2.54558	0.015418	53.5911	0.324589	1.26112	0.0578394	26.5498	1.21767
ACKR3	204	209	SIKEWL	775.435	7.04354	120	2.85603	0.053102	60.127	1.11794	0.879567	0.0218462	18.5172	0.45992
ACKR3+VUN702	204	209	SIKEWL	775.435	7.02823	0	0	0	0	0
ACKR3+VUN702	204	209	SIKEWL	775.435	7.03542	0.5	0.255965	0.027161	5.38874	0.571811
ACKR3+VUN702	204	209	SIKEWL	775.435	7.03432	2	0.58273	0.033978	12.268	0.715326
ACKR3+VUN702	204	209	SIKEWL	775.435	7.03423	5	0.756517	0.034677	15.9267	0.730042
ACKR3+VUN702	204	209	SIKEWL	775.435	7.03317	30	1.28446	0.073884	27.0413	1.55545
ACKR3+VUN702	204	209	SIKEWL	775.435	7.03436	120	1.97647	0.02267	41.6098	0.477263
ACKR3	204	211	SIKEWLIG	945.54	7.31329	0	0	0	0	0	0	0	0	0
ACKR3	204	211	SIKEWLIG	945.54	7.32322	0.5	1.22867	0.019038	18.4763	0.286286	0.881578	0.0709443	13.2568	1.06683
ACKR3	204	211	SIKEWLIG	945.54	7.31983	2	1.67586	0.020886	25.2009	0.314075	0.988065	0.0773603	14.8581	1.16331
ACKR3	204	211	SIKEWLIG	945.54	7.30927	5	2.16513	0.013929	32.5583	0.209459	1.27483	0.0304911	19.1704	0.458512
ACKR3	204	211	SIKEWLIG	945.54	7.31201	30	3.3228	0.015508	49.9669	0.233203	1.83155	0.0251773	27.5421	0.378606
ACKR3	204	211	SIKEWLIG	945.54	7.31271	120	4.14591	0.053959	62.3445	0.811414	2.11279	0.0237386	31.7713	0.356972
ACKR3+VUN702	204	211	SIKEWLIG	945.54	7.28995	0	0	0	0	0
ACKR3+VUN702	204	211	SIKEWLIG	945.54	7.3008	0.5	0.347096	0.02403	5.21949	0.361353
ACKR3+VUN702	204	211	SIKEWLIG	945.54	7.30191	2	0.687795	0.052513	10.3428	0.789669
ACKR3+VUN702	204	211	SIKEWLIG	945.54	7.29616	5	0.890297	0.026535	13.3879	0.399023
ACKR3+VUN702	204	211	SIKEWLIG	945.54	7.29642	30	1.49125	0.036895	22.4248	0.554812
ACKR3+VUN702	204	211	SIKEWLIG	945.54	7.29739	120	2.03312	0.040363	30.5732	0.606962
ACKR3	212	217	MELVSV	677.354	6.76465	0	0	0	0	0	0	0	0	0
ACKR3	212	217	MELVSV	677.354	6.76987	0.5	0.111283	0.018754	2.3428	0.394821	-0.01877	0.343324	-0.395158	7.22788
ACKR3	212	217	MELVSV	677.354	6.76793	2	0.208502	0.015313	4.38952	0.322379	-0.009719	0.16924	-0.204611	3.56295
ACKR3	212	217	MELVSV	677.354	6.76298	5	0.410715	0.008717	8.64663	0.183516	0.211508	0.262737	4.4528	5.53131
ACKR3	212	217	MELVSV	677.354	6.76576	30	0.956147	0.024661	20.1294	0.519179	0.748615	0.23575	15.7603	4.96316
ACKR3	212	217	MELVSV	677.354	6.76405	120	1.58331	0.013578	33.3328	0.285853	1.37998	0.307039	29.0523	6.46397
ACKR3+VUN702	212	217	MELVSV	677.354	6.74901	0	0	0	0	0
ACKR3+VUN702	212	217	MELVSV	677.354	6.75446	0.5	0.130053	0.038901	2.73796	0.818968
ACKR3+VUN702	212	217	MELVSV	677.354	6.7553	2	0.218221	0.033273	4.59413	0.700484
ACKR3+VUN702	212	217	MELVSV	677.354	6.75309	5	0.199207	0.052168	4.19383	1.09827
ACKR3+VUN702	212	217	MELVSV	677.354	6.75834	30	0.207532	0.048632	4.36909	1.02383
ACKR3+VUN702	212	217	MELVSV	677.354	6.76028	120	0.203324	0.062404	4.28051	1.31377
ACKR3	214	220	LVSVVLG	686.445	6.53771	0	0	0	0	0	0	0	0	0
ACKR3	214	220	LVSVVLG	686.445	6.54587	0.5	0.006413	0.00819	0.112509	0.143684	-0.020262	1.31382	-0.355474	23.0494
ACKR3	214	220	LVSVVLG	686.445	6.54178	2	0.026022	0.00792	0.456526	0.138947	0.014556	0.850416	0.255368	14.9196
ACKR3	214	220	LVSVVLG	686.445	6.53703	5	0.088787	0.009232	1.55767	0.161965	0.061817	0.361264	1.08451	6.33797
ACKR3	214	220	LVSVVLG	686.445	6.54093	30	0.350231	0.017943	6.1444	0.314789	0.283966	0.124237	4.98186	2.1796
ACKR3	214	220	LVSVVLG	686.445	6.53665	120	0.964798	0.012455	16.9263	0.218509	0.790237	0.0659692	13.8638	1.15735
ACKR3+VUN702	214	220	LVSVVLG	686.445	6.52758	0	0	0	0	0
ACKR3+VUN702	214	220	LVSVVLG	686.445	6.53221	0.5	0.026675	0.008228	0.467982	0.144351
ACKR3+VUN702	214	220	LVSVVLG	686.445	6.53569	2	0.011466	0.009105	0.201158	0.159737
ACKR3+VUN702	214	220	LVSVVLG	686.445	6.53048	5	0.02697	0.009331	0.473158	0.163702
ACKR3+VUN702	214	220	LVSVVLG	686.445	6.53517	30	0.066265	0.0075	1.16254	0.131579
ACKR3+VUN702	214	220	LVSVVLG	686.445	6.53338	120	0.174561	0.011293	3.06247	0.198123
ACKR3	215	220	VSVVLG	573.361	5.8881	0	0	0	0	0	0	0	0	0
ACKR3	215	220	VSVVLG	573.361	5.89558	0.5	0.039919	0.007623	0.8404	0.160484	0.036258	7.61643	0.763326	160.346
ACKR3	215	220	VSVVLG	573.361	5.89255	2	0.05248	0.005359	1.10484	0.112821	0.056724	6.55923	1.19419	138.089
ACKR3	215	220	VSVVLG	573.361	5.88847	5	0.086469	0.008018	1.8204	0.1688	0.073086	2.09075	1.53865	44.0158
ACKR3	215	220	VSVVLG	573.361	5.89066	30	0.238774	0.012181	5.02682	0.256442	0.223152	1.83537	4.69794	38.6393
ACKR3	215	220	VSVVLG	573.361	5.8873	120	0.57564	0.01397	12.1187	0.294105	0.568039	3.65381	11.9587	76.9223
ACKR3+VUN702	215	220	VSVVLG	573.361	5.88128	0	0	0	0	0
ACKR3+VUN702	215	220	VSVVLG	573.361	5.88192	0.5	0.003661	0.027875	0.0770737	0.586842
ACKR3+VUN702	215	220	VSVVLG	573.361	5.88325	2	-0.004244	0.027834	-0.0893474	0.585979
ACKR3+VUN702	215	220	VSVVLG	573.361	5.88022	5	0.013383	0.027953	0.281747	0.588484
ACKR3+VUN702	215	220	VSVVLG	573.361	5.883	30	0.015622	0.028661	0.328884	0.603389
ACKR3+VUN702	215	220	VSVVLG	573.361	5.87972	120	0.007601	0.027772	0.160021	0.584674
ACKR3	218	223	VLGFAV	605.366	7.59335	0	0	0	0	0	0	0	0	0
ACKR3	218	223	VLGFAV	605.366	7.60079	0.5	0.019993	0.004633	0.420905	0.0975368	-0.005799	0.760277	-0.122084	16.0058
ACKR3	218	223	VLGFAV	605.366	7.59838	2	0.043024	0.005815	0.905768	0.122421	0.022126	0.903979	0.465811	19.0311
ACKR3	218	223	VLGFAV	605.366	7.59209	5	0.055553	0.005498	1.16954	0.115747	0.010289	0.441533	0.216611	9.29542
ACKR3	218	223	VLGFAV	605.366	7.59565	30	0.095965	0.003344	2.02032	0.0704	0.013883	0.256321	0.292274	5.39623
ACKR3	218	223	VLGFAV	605.366	7.59388	120	0.189653	0.006656	3.99269	0.140126	0.086131	0.18726	1.81328	3.94231
ACKR3+VUN702	218	223	VLGFAV	605.366	7.57793	0	0	0	0	0
ACKR3+VUN702	218	223	VLGFAV	605.366	7.58572	0.5	0.025792	0.018676	0.542989	0.393179
ACKR3+VUN702	218	223	VLGFAV	605.366	7.58931	2	0.020898	0.018679	0.439958	0.393242
ACKR3+VUN702	218	223	VLGFAV	605.366	7.58354	5	0.045264	0.019477	0.952926	0.410042
ACKR3+VUN702	218	223	VLGFAV	605.366	7.58659	30	0.082082	0.020844	1.72804	0.438821
ACKR3+VUN702	218	223	VLGFAV	605.366	7.58531	120	0.103522	0.019042	2.17941	0.400884
ACKR3	219	230	LGFAVPFSIIAV	1233.72	8.98559	0	0	0	0	0	0	0	0	0
ACKR3	219	230	LGFAVPFSIIAV	1233.72	8.99741	0.5	0.036208	0.030332	0.381137	0.319284	0.114152	1.15259	1.2016	12.1326
ACKR3	219	230	LGFAVPFSIIAV	1233.72	8.9903	2	0.004335	0.027361	0.0456316	0.288011	0.025297	7.04513	0.266284	74.1592
ACKR3	219	230	LGFAVPFSIIAV	1233.72	8.98282	5	0.01707	0.019175	0.179684	0.201842	0.079497	1.52594	0.836811	16.0625
ACKR3	219	230	LGFAVPFSIIAV	1233.72	8.98896	30	0.053723	0.025616	0.565505	0.269642	0.027861	2.36104	0.293274	24.853
ACKR3	219	230	LGFAVPFSIIAV	1233.72	8.98551	120	0.116588	0.020394	1.22724	0.214674	0.109398	10.653	1.15156	112.137
ACKR3+VUN702	219	230	LGFAVPFSIIAV	1233.72	8.95419	0	0	0	0	0
ACKR3+VUN702	219	230	LGFAVPFSIIAV	1233.72	8.96462	0.5	-0.077944	0.061704	-0.820463	0.649516
ACKR3+VUN702	219	230	LGFAVPFSIIAV	1233.72	8.97138	2	-0.020962	0.065611	-0.220653	0.690642
ACKR3+VUN702	219	230	LGFAVPFSIIAV	1233.72	8.964	5	-0.062427	0.064474	-0.657126	0.678674
ACKR3+VUN702	219	230	LGFAVPFSIIAV	1233.72	8.97583	30	0.025862	0.059803	0.272232	0.629505
ACKR3+VUN702	219	230	LGFAVPFSIIAV	1233.72	8.96773	120	0.00719	0.076585	0.0756842	0.806158
ACKR3	221	227	FAVPFSI	780.429	8.16489	0	0	0	0	0	0	0	0	0
ACKR3	221	227	FAVPFSI	780.429	8.17214	0.5	0.025365	0.006547	0.534	0.137832	-0.039885	0.594606	-0.839684	12.518
ACKR3	221	227	FAVPFSI	780.429	8.16982	2	0.021447	0.015167	0.451516	0.319305	-0.077186	0.734251	-1.62497	15.4579
ACKR3	221	227	FAVPFSI	780.429	8.16272	5	0.041982	0.006121	0.883832	0.128863	-0.049263	0.385418	-1.03712	8.11405
ACKR3	221	227	FAVPFSI	780.429	8.16826	30	0.055766	0.009069	1.17402	0.190926	-0.042668	0.405013	-0.898274	8.52658
ACKR3	221	227	FAVPFSI	780.429	8.16614	120	0.105136	0.009652	2.21339	0.2032	-0.008603	0.194299	-0.181116	4.09052
ACKR3+VUN702	221	227	FAVPFSI	780.429	8.14687	0	0	0	0	0
ACKR3+VUN702	221	227	FAVPFSI	780.429	8.15685	0.5	0.06525	0.034952	1.37368	0.735832
ACKR3+VUN702	221	227	FAVPFSI	780.429	8.1602	2	0.098633	0.019482	2.07648	0.410147
ACKR3+VUN702	221	227	FAVPFSI	780.429	8.15437	5	0.091245	0.032554	1.92095	0.685347
ACKR3+VUN702	221	227	FAVPFSI	780.429	8.15883	30	0.098434	0.036512	2.07229	0.768674
ACKR3+VUN702	221	227	FAVPFSI	780.429	8.15714	120	0.113739	0.019477	2.39451	0.410042
ACKR3	221	229	FAVPFSIIA	964.55	8.38204	0	0	0	0	0	0	0	0	0
ACKR3	221	229	FAVPFSIIA	964.55	8.39004	0.5	0.016547	0.011016	0.248827	0.165654	0.027978	2.33076	0.420722	35.0491
ACKR3	221	229	FAVPFSIIA	964.55	8.38794	2	-0.000368	0.01001	-0.00553383	0.150526	0.013859	27.2328	0.208406	409.516
ACKR3	221	229	FAVPFSIIA	964.55	8.37929	5	0.034785	0.009729	0.523083	0.146301	0.037683	5.83142	0.566662	87.6905
ACKR3	221	229	FAVPFSIIA	964.55	8.3862	30	0.023361	0.011339	0.351293	0.170511	0.049183	0.95242	0.739594	14.3221
ACKR3	221	229	FAVPFSIIA	964.55	8.38297	120	0.076037	0.01419	1.14341	0.213383	0.069014	2.21746	1.0378	33.3453
ACKR3+VUN702	221	229	FAVPFSIIA	964.55	8.36498	0	0	0	0	0
ACKR3+VUN702	221	229	FAVPFSIIA	964.55	8.37403	0.5	-0.011431	0.025533	-0.171895	0.383955
ACKR3+VUN702	221	229	FAVPFSIIA	964.55	8.37448	2	-0.014227	0.018694	-0.21394	0.281113
ACKR3+VUN702	221	229	FAVPFSIIA	964.55	8.37082	5	-0.002898	0.01688	-0.0435789	0.253835
ACKR3+VUN702	221	229	FAVPFSIIA	964.55	8.37331	30	-0.025822	0.02116	-0.388301	0.318195
ACKR3+VUN702	221	229	FAVPFSIIA	964.55	8.3699	120	0.007023	0.015518	0.105609	0.233353
ACKR3	221	230	FAVPFSIIAV	1063.62	9.01252	0	0	0	0	0	0	0	0	0
ACKR3	221	230	FAVPFSIIAV	1063.62	9.02787	0.5	0.052484	0.029415	0.690579	0.387039	0.043256	5.10132	0.569158	67.1226
ACKR3	221	230	FAVPFSIIAV	1063.62	9.01236	2	-0.029193	0.041509	-0.384118	0.546171	-0.024548	13.7921	-0.323	181.475
ACKR3	221	230	FAVPFSIIAV	1063.62	9.00983	5	-0.024825	0.028648	-0.326645	0.376947	-0.115818	1.22681	-1.52392	16.1422
ACKR3	221	230	FAVPFSIIAV	1063.62	9.01466	30	-0.011935	0.070041	-0.157039	0.921592	-0.014578	19.1578	-0.191816	252.077
ACKR3	221	230	FAVPFSIIAV	1063.62	9.00283	120	0.012457	0.033142	0.163908	0.436079	0.006803	7.00247	0.0895132	92.1377
ACKR3+VUN702	221	230	FAVPFSIIAV	1063.62	8.65056	0	0	0	0	0
ACKR3+VUN702	221	230	FAVPFSIIAV	1063.62	8.66238	0.5	0.009228	0.04679	0.121421	0.615658
ACKR3+VUN702	221	230	FAVPFSIIAV	1063.62	8.66818	2	-0.004645	0.063723	-0.0611184	0.838461
ACKR3+VUN702	221	230	FAVPFSIIAV	1063.62	8.65914	5	0.090993	0.037885	1.19728	0.498487
ACKR3+VUN702	221	230	FAVPFSIIAV	1063.62	8.66072	30	0.002643	0.0482	0.0347763	0.634211
ACKR3+VUN702	221	230	FAVPFSIIAV	1063.62	8.6598	120	0.005654	0.036623	0.0743947	0.481882
ACKR3	221	231	FAVPFSIIAVF	1210.69	9.42661	0	0	0	0	0	0	0	0	0
ACKR3	221	231	FAVPFSIIAVF	1210.69	9.44015	0.5	0.007459	0.009566	0.0872398	0.111883	0.020636	2.11595	0.241357	24.748
ACKR3	221	231	FAVPFSIIAVF	1210.69	9.44035	2	0.03015	0.012349	0.352632	0.144433	0.024696	4.01654	0.288842	46.9771
ACKR3	221	231	FAVPFSIIAVF	1210.69	9.43368	5	0.019253	0.008651	0.225181	0.101181	-0.018749	1.01001	-0.219287	11.813
ACKR3	221	231	FAVPFSIIAVF	1210.69	9.43047	30	0.059832	0.012667	0.699789	0.148152	0.05077	3.6561	0.593801	42.7614
ACKR3	221	231	FAVPFSIIAVF	1210.69	9.43868	120	0.079762	0.004841	0.932889	0.0566199	0.061423	1.65954	0.718398	19.4099
ACKR3+VUN702	221	231	FAVPFSIIAVF	1210.69	9.40557	0	0	0	0	0
ACKR3+VUN702	221	231	FAVPFSIIAVF	1210.69	9.41401	0.5	-0.013177	0.022177	-0.154117	0.25938
ACKR3+VUN702	221	231	FAVPFSIIAVF	1210.69	9.42008	2	0.005454	0.021792	0.0637895	0.254877
ACKR3+VUN702	221	231	FAVPFSIIAVF	1210.69	9.40942	5	0.038002	0.034375	0.444468	0.402047
ACKR3+VUN702	221	231	FAVPFSIIAVF	1210.69	9.41698	30	0.009062	0.033076	0.105988	0.386854
ACKR3+VUN702	221	231	FAVPFSIIAVF	1210.69	9.416	120	0.018339	0.030414	0.214491	0.355719
ACKR3	224	230	PFSIIAV	746.445	7.76897	0	0	0	0	0	0	0	0	0
ACKR3	224	230	PFSIIAV	746.445	7.77643	0.5	-0.030359	0.013223	-0.639137	0.278379	-0.000552	0.575543	-0.0116211	12.1167
ACKR3	224	230	PFSIIAV	746.445	7.77281	2	0.008181	0.008894	0.172232	0.187242	0.002775	4.42637	0.0584211	93.1868
ACKR3	224	230	PFSIIAV	746.445	7.76685	5	0.025716	0.009354	0.541389	0.196926	0.024324	28.8112	0.512084	606.552
ACKR3	224	230	PFSIIAV	746.445	7.77074	30	0.037465	0.012325	0.788737	0.259474	0.005402	1.52327	0.113726	32.0688
ACKR3	224	230	PFSIIAV	746.445	7.76905	120	0.086361	0.037917	1.81813	0.798253	0.035053	0.697549	0.737958	14.6852
ACKR3+VUN702	224	230	PFSIIAV	746.445	7.74968	0	0	0	0	0
ACKR3+VUN702	224	230	PFSIIAV	746.445	7.76187	0.5	-0.029807	0.011214	-0.627516	0.236084
ACKR3+VUN702	224	230	PFSIIAV	746.445	7.76771	2	0.005406	0.023196	0.113811	0.488337
ACKR3+VUN702	224	230	PFSIIAV	746.445	7.75948	5	0.001392	0.040102	0.0293053	0.844253
ACKR3+VUN702	224	230	PFSIIAV	746.445	7.76494	30	0.032063	0.047688	0.675011	1.00396
ACKR3+VUN702	224	230	PFSIIAV	746.445	7.762	120	0.051308	0.027811	1.08017	0.585495
ACKR3	249	257	SSRKIIFSY	1100.61	6.08337	0	0	0	0	0	0	0	0	0
ACKR3	249	257	SSRKIIFSY	1100.61	6.091	0.5	1.74888	0.042793	23.0116	0.563066	0.19381	0.0346803	2.55013	0.45632
ACKR3	249	257	SSRKIIFSY	1100.61	6.09028	2	2.70176	0.02225	35.5495	0.292763	0.18996	0.017256	2.49947	0.227052
ACKR3	249	257	SSRKIIFSY	1100.61	6.07877	5	3.11548	0.036245	40.9932	0.476908	0.489804	0.0281173	6.44479	0.369964
ACKR3	249	257	SSRKIIFSY	1100.61	6.07936	30	3.89683	0.01579	51.2741	0.207763	0.670179	0.0203416	8.81814	0.267653
ACKR3	249	257	SSRKIIFSY	1100.61	6.08202	120	4.13064	0.052564	54.3505	0.691632	0.454478	0.0181823	5.97997	0.239241
ACKR3+VUN702	249	257	SSRKIIFSY	1100.61	6.07613	0	0	0	0	0
ACKR3+VUN702	249	257	SSRKIIFSY	1100.61	6.08078	0.5	1.55507	0.038218	20.4614	0.502868
ACKR3+VUN702	249	257	SSRKIIFSY	1100.61	6.08655	2	2.5118	0.038089	33.05	0.501171
ACKR3+VUN702	249	257	SSRKIIFSY	1100.61	6.07974	5	2.62568	0.067211	34.5484	0.884355
ACKR3+VUN702	249	257	SSRKIIFSY	1100.61	6.07277	30	3.22665	0.06432	42.4559	0.846316
ACKR3+VUN702	249	257	SSRKIIFSY	1100.61	6.07701	120	3.67616	0.047742	48.3705	0.628184
ACKR3	258	263	VVVFLV	675.444	8.28258	0	0	0	0	0	0	0	0	0
ACKR3	258	263	VVVFLV	675.444	8.29143	0.5	0.012919	0.009589	0.271979	0.201874	0.001687	0.806139	0.0355158	16.9714
ACKR3	258	263	VVVFLV	675.444	8.28802	2	0.007085	0.010482	0.149158	0.220674	-0.023969	1.48438	-0.504611	31.2501
ACKR3	258	263	VVVFLV	675.444	8.28156	5	0.014784	0.009411	0.311242	0.198126	0.001133	0.688919	0.0238526	14.5036
ACKR3	258	263	VVVFLV	675.444	8.2861	30	0.019269	0.009904	0.405663	0.208505	-0.008793	0.606994	-0.185116	12.7788
ACKR3	258	263	VVVFLV	675.444	8.28477	120	0.018393	0.009281	0.387221	0.195389	-0.004186	0.561512	-0.0881263	11.8213
ACKR3+VUN702	258	263	VVVFLV	675.444	8.26399	0	0	0	0	0
ACKR3+VUN702	258	263	VVVFLV	675.444	8.27249	0.5	0.011232	0.003533	0.236463	0.0743789
ACKR3+VUN702	258	263	VVVFLV	675.444	8.27623	2	0.031054	0.003748	0.653768	0.0789053
ACKR3+VUN702	258	263	VVVFLV	675.444	8.2706	5	0.013651	0.003596	0.287389	0.0757053
ACKR3+VUN702	258	263	VVVFLV	675.444	8.27418	30	0.028062	0.009061	0.590779	0.190758
ACKR3+VUN702	258	263	VVVFLV	675.444	8.27253	120	0.022579	0.005562	0.475347	0.117095
ACKR3	262	271	LVCWLPYHVA	1200.62	7.73276	0	0	0	0	0	0	0	0	0
ACKR3	262	271	LVCWLPYHVA	1200.62	7.74031	0.5	0.003712	0.008102	0.0488421	0.106605	-0.040897	2.32551	-0.538118	30.5988
ACKR3	262	271	LVCWLPYHVA	1200.62	7.73723	2	0.021218	0.009297	0.279184	0.122329	-0.033639	0.597324	-0.442618	7.85953
ACKR3	262	271	LVCWLPYHVA	1200.62	7.73145	5	0.011129	0.003473	0.146434	0.0456974	-0.040185	0.413836	-0.52875	5.4452
ACKR3	262	271	LVCWLPYHVA	1200.62	7.73419	30	0.049473	0.009748	0.650961	0.128263	-0.012897	0.351768	-0.169697	4.62853
ACKR3	262	271	LVCWLPYHVA	1200.62	7.73304	120	0.070861	0.007369	0.932382	0.0969605	-0.013288	0.180619	-0.174842	2.37657
ACKR3+VUN702	262	271	LVCWLPYHVA	1200.62	7.71469	0	0	0	0	0
ACKR3+VUN702	262	271	LVCWLPYHVA	1200.62	7.72522	0.5	0.044609	0.035799	0.586961	0.471039
ACKR3+VUN702	262	271	LVCWLPYHVA	1200.62	7.72797	2	0.054857	0.02227	0.721803	0.293026
ACKR3+VUN702	262	271	LVCWLPYHVA	1200.62	7.72062	5	0.051314	0.013947	0.675184	0.183513
ACKR3+VUN702	262	271	LVCWLPYHVA	1200.62	7.72554	30	0.06237	0.018175	0.820658	0.239145
ACKR3+VUN702	262	271	LVCWLPYHVA	1200.62	7.72336	120	0.084149	0.012427	1.10722	0.163513
ACKR3	262	273	LVCWLPYHVAVL	1412.78	8.33907	0	0	0	0	0	0	0	0	0
ACKR3	262	273	LVCWLPYHVAVL	1412.78	8.34729	0.5	0.069756	0.068107	0.734274	0.716916	0.092091	1.72953	0.969379	18.2055
ACKR3	262	273	LVCWLPYHVAVL	1412.78	8.34795	2	0.036884	0.021414	0.388253	0.225411	0.010459	2.06727	0.110095	21.7607
ACKR3	262	273	LVCWLPYHVAVL	1412.78	8.3399	5	0.036908	0.011705	0.388505	0.123211	0.000313	1.33238	0.00329474	14.025
ACKR3	262	273	LVCWLPYHVAVL	1412.78	8.34302	30	0.045433	0.021514	0.478242	0.226463	0.054541	3.7825	0.574116	39.8158
ACKR3	262	273	LVCWLPYHVAVL	1412.78	8.34404	120	0.077763	0.034754	0.818558	0.365832	0.011702	0.683595	0.123179	7.19573
ACKR3+VUN702	262	273	LVCWLPYHVAVL	1412.78	8.31844	0	0	0	0	0
ACKR3+VUN702	262	273	LVCWLPYHVAVL	1412.78	8.33045	0.5	-0.022335	0.031885	-0.235105	0.335632
ACKR3+VUN702	262	273	LVCWLPYHVAVL	1412.78	8.33268	2	0.026425	0.052429	0.278158	0.551884
ACKR3+VUN702	262	273	LVCWLPYHVAVL	1412.78	8.32194	5	0.036595	0.047357	0.385211	0.498495
ACKR3+VUN702	262	273	LVCWLPYHVAVL	1412.78	8.32761	30	-0.009108	0.03418	-0.0958737	0.359789
ACKR3+VUN702	262	273	LVCWLPYHVAVL	1412.78	8.32528	120	0.066061	0.034171	0.695379	0.359695
ACKR3	263	271	VCWLPYHVA	1087.54	7.27465	0	0	0	0	0	0	0	0	0
ACKR3	263	271	VCWLPYHVA	1087.54	7.28169	0.5	-0.010626	0.020197	-0.159789	0.303714	-0.02712	2.25999	-0.40782	33.9847
ACKR3	263	271	VCWLPYHVA	1087.54	7.27973	2	-0.006361	0.01648	-0.0956541	0.24782	-0.017392	2.78108	-0.261534	41.8208
ACKR3	263	271	VCWLPYHVA	1087.54	7.27251	5	0.021329	0.014818	0.320737	0.222827	0.014324	2.11655	0.215398	31.8279
ACKR3	263	271	VCWLPYHVA	1087.54	7.27516	30	0.015567	0.014937	0.23409	0.224617	0.011124	3.95913	0.167278	59.5358
ACKR3	263	271	VCWLPYHVA	1087.54	7.27535	120	0.0281	0.016262	0.422556	0.244541	0.040375	1.62896	0.607143	24.4956
ACKR3+VUN702	263	271	VCWLPYHVA	1087.54	7.25624	0	0	0	0	0
ACKR3+VUN702	263	271	VCWLPYHVA	1087.54	7.26542	0.5	0.016494	0.020166	0.24803	0.303248
ACKR3+VUN702	263	271	VCWLPYHVA	1087.54	7.26495	2	0.011031	0.011153	0.16588	0.167714
ACKR3+VUN702	263	271	VCWLPYHVA	1087.54	7.2622	5	0.007005	0.014005	0.105338	0.210602
ACKR3+VUN702	263	271	VCWLPYHVA	1087.54	7.26433	30	0.004443	0.017066	0.066812	0.256632
ACKR3+VUN702	263	271	VCWLPYHVA	1087.54	7.25998	120	-0.012275	0.018691	-0.184586	0.281068
ACKR3	263	273	VCWLPYHVAVL	1299.69	7.98776	0	0	0	0	0	0	0	0	0
ACKR3	263	273	VCWLPYHVAVL	1299.69	7.99961	0.5	-0.067404	0.041261	-0.788351	0.482585	-0.076585	5.66513	-0.895731	66.2588
ACKR3	263	273	VCWLPYHVAVL	1299.69	7.99032	2	-0.015668	0.069864	-0.183251	0.817123	-0.009276	7.70589	-0.108491	90.1274
ACKR3	263	273	VCWLPYHVAVL	1299.69	7.98399	5	0.013438	0.015129	0.15717	0.176947	0.023357	4.53994	0.273181	53.0987
ACKR3	263	273	VCWLPYHVAVL	1299.69	7.99125	30	0.004523	0.048263	0.0529006	0.56448	-0.033299	10.734	-0.389462	125.544
ACKR3	263	273	VCWLPYHVAVL	1299.69	7.98536	120	0.014943	0.080176	0.174772	0.937731	0.027162	6.14357	0.317684	71.8546
ACKR3+VUN702	263	273	VCWLPYHVAVL	1299.69	7.96895	0	0	0	0	0
ACKR3+VUN702	263	273	VCWLPYHVAVL	1299.69	7.97901	0.5	0.009181	0.051707	0.10738	0.60476
ACKR3+VUN702	263	273	VCWLPYHVAVL	1299.69	7.98292	2	-0.006392	0.040172	-0.0747602	0.469848
ACKR3+VUN702	263	273	VCWLPYHVAVL	1299.69	7.97443	5	-0.009919	0.043625	-0.116012	0.510234
ACKR3+VUN702	263	273	VCWLPYHVAVL	1299.69	7.97382	30	0.037822	0.044086	0.442363	0.515626
ACKR3+VUN702	263	273	VCWLPYHVAVL	1299.69	7.97625	120	-0.012219	0.036566	-0.142912	0.427673
ACKR3	264	271	CWLPYHVA	988.471	6.96412	0	0	0	0	0	0	0	0	0
ACKR3	264	271	CWLPYHVA	988.471	6.97254	0.5	0.028187	0.004176	0.494509	0.0732632	0.01326	1.21706	0.232632	21.352
ACKR3	264	271	CWLPYHVA	988.471	6.97062	2	0.004623	0.004157	0.0811053	0.0729298	0.018986	1.76697	0.333088	30.9995
ACKR3	264	271	CWLPYHVA	988.471	6.96333	5	0.027707	0.008454	0.486088	0.148316	0.05277	0.626434	0.925789	10.9901
ACKR3	264	271	CWLPYHVA	988.471	6.96641	30	0.031673	0.00784	0.555667	0.137544	0.048215	0.882888	0.845877	15.4893
ACKR3	264	271	CWLPYHVA	988.471	6.96565	120	0.049019	0.006865	0.859982	0.120439	0.024439	0.558093	0.428754	9.79111
ACKR3+VUN702	264	271	CWLPYHVA	988.471	6.94923	0	0	0	0	0
ACKR3+VUN702	264	271	CWLPYHVA	988.471	6.95681	0.5	0.014927	0.018032	0.261877	0.316351
ACKR3+VUN702	264	271	CWLPYHVA	988.471	6.95878	2	-0.014363	0.021847	-0.251982	0.383281
ACKR3+VUN702	264	271	CWLPYHVA	988.471	6.95426	5	-0.025063	0.013712	-0.439702	0.240561
ACKR3+VUN702	264	271	CWLPYHVA	988.471	6.95487	30	-0.016542	0.014019	-0.290211	0.245947
ACKR3+VUN702	264	271	CWLPYHVA	988.471	6.95426	120	0.02458	0.013279	0.431228	0.232965
[truncated: 516 more rows]

## Sheet: dataset2 VUN702
Protein state	Start	End	Sequence	Peptide mass (Da)	Retention time (min)	HDX time (min)	Uptake (D)	Uptake SD (D)	Uptake (%)	Uptake SD (%)	ΔUptake (Da)	ΔUptake SD (Da)	ΔUptake (%)	ΔUptake SD (%)
[truncated: 1,170 more rows]

[truncated: 4 more sheets: dataset3 VUN702, dataset1 VUN701, dataset2 VUN701, dataset3 VUN701]
