# Supplementary material for: Constitutive activity of an atypical chemokine receptor revealed by inverse agonistic nanobodies
Source: Nat Commun. 2025 Dec 2;16:10828. doi: 10.1038/s41467-025-65858-x (PMC12673113; doi:10.1038/s41467-025-65858-x)
Supplement: Supplementary file 7 — Source Data Main [file 41467_2025_65858_MOESM7_ESM.xlsx]

## Sheet: Fig1
		CXCL12						VUN700			VUN701			VUN702							CXCL12				VUN700		VUN701		VUN702
1a	Time	mean	SD	n				mean	SD	n	mean	SD	n	mean	SD	n			1b		mean	SD			mean	SD	mean	SD	mean	SD
	-6.6	1.00367	0.00178253	3				0.994198	0.00264051	3	0.987148	0.00175562	3	0.987813	0.00216059	3				-6.5	1.07581	0.00536996
	-4.7	1.00051	0.00125969	3				1.0003	0.0009721	3	0.999568	0.00132299	3	0.997377	0.00167236	3				-7.5	1.0686	0.00424273
	0	1	0	3				1	0	3	1	0	3	1	0	3				-8.5	1.05758	0.00546673
	1	1.05439	0.00578075	3				0.996866	0.00219671	3	1.00148	0.00464188	3	1.00649	0.00316705	3				-9.5	1.00907	0.00371093
	2.9	1.09213	0.00501765	3				0.990133	0.00245412	3	1.00224	0.00207374	3	0.990402	0.00287656	3				-10.5	1.00335	0.00374037
	4.7	1.0948	0.00485984	3				0.981593	0.00217675	3	0.99701	0.0021299	3	0.980554	0.00241924	3				-11.5	1.00045	0.00402665
	6.6	1.09375	0.00468711	3				0.977471	0.00228402	3	0.99607	0.00212942	3	0.975967	0.00260122	3				-12.5	1.00039	0.00338811
	8.5	1.09148	0.00508124	3				0.975373	0.00210681	3	0.995323	0.00210479	3	0.972751	0.00228374	3				-14
	10.3	1.08988	0.00528419	3				0.973134	0.00218831	3	0.995825	0.00223106	3	0.970456	0.00222086	3
	12.2	1.08758	0.0053603	3				0.971945	0.00227657	3	0.995364	0.00227744	3	0.96746	0.00240522	3
	14.1	1.08648	0.00578865	3				0.97144	0.00206492	3	0.99619	0.00215535	3	0.966652	0.00236624	3				-5
	15.9	1.08536	0.00517541	3				0.970892	0.00220457	3	0.996424	0.00245043	3	0.965797	0.00251294	3				-6					0.977237	0.00288316	1.00693	0.00338109	0.968571	0.00350366
	17.8	1.08424	0.00515701	3				0.970713	0.00218563	3	0.997725	0.00245428	3	0.965204	0.00247131	3				-7					0.977789	0.00307807	1.00517	0.00305564	0.974243	0.00324852
	19.7	1.08377	0.00492468	3				0.971076	0.00209808	3	0.998257	0.00214444	3	0.965033	0.00229734	3				-8					0.989531	0.00270326	1.00322	0.00394286	0.987415	0.00366197
	21.5	1.08249	0.00531998	3				0.971278	0.00229543	3	0.998928	0.00239089	3	0.964774	0.00254254	3				-9					1.00114	0.00333297	1.00377	0.00288494	0.999317	0.00370179
	23.4	1.08301	0.00498157	3				0.971513	0.00220482	3	0.999758	0.00230467	3	0.965324	0.0026477	3				-10					1.00382	0.00342194	1.00557	0.00309637	1.00204	0.00367843
	25.3	1.08169	0.00496591	3				0.971098	0.00213782	3	1.00016	0.00240597	3	0.964618	0.00271236	3				-11					1.00362	0.00358631	1.00427	0.00300417	1.00191	0.00341707
	27.1	1.08089	0.0052824	3				0.97181	0.00236119	3	1.00055	0.00272729	3	0.965311	0.00263128	3				-12					1.00168	0.00383227	1.00279	0.00285562	0.999916	0.0042553
	29	1.08061	0.00452954	3				0.972015	0.00228069	3	1.00082	0.00243577	3	0.964533	0.00292169	3				-13
	30.9	1.07949	0.00525505	3				0.971923	0.00238929	3	1.00206	0.00272912	3	0.965003	0.00309018	3
	32.7	1.07957	0.00468412	3				0.973042	0.00241821	3	1.00209	0.00232179	3	0.965967	0.00277349	3
	34.6	1.07905	0.00494443	3				0.973714	0.00256167	3	1.00301	0.0028279	3	0.965799	0.00298091	3
	36.5	1.07841	0.00486046	3				0.974342	0.0028672	3	1.00353	0.00298856	3	0.966025	0.00314896	3
	38.3	1.07837	0.00540277	3				0.974731	0.00277698	3	1.00345	0.00333368	3	0.966435	0.00352587	3
	40.2	1.07744	0.00483107	3				0.974698	0.00261986	3	1.00382	0.00300695	3	0.966317	0.00307666	3
	42.1	1.0772	0.00510769	3				0.975849	0.00273268	3	1.00415	0.00284724	3	0.966907	0.00324344	3
	43.9	1.07801	0.00462352	3				0.976429	0.00284501	3	1.00501	0.00297026	3	0.967795	0.00342987	3
	45.8	1.07675	0.00497612	3				0.975531	0.00276493	3	1.00516	0.0034347	3	0.967709	0.0030708	3
	47.7	1.07613	0.00527492	3				0.975844	0.00267421	3	1.00594	0.00323952	3	0.968161	0.00331813	3
	49.5	1.07574	0.00482071	3				0.976468	0.00274056	3	1.00631	0.00304767	3	0.968494	0.00314726	3
	51.4	1.0755	0.00489194	3				0.976515	0.00266529	3	1.00597	0.00295314	3	0.967901	0.00379628	3
	53.3	1.0752	0.00477099	3				0.976476	0.0029402	3	1.00551	0.00316857	3	0.969792	0.00340217	3
	55.1	1.07581	0.00536996	3				0.977237	0.00288316	3	1.00693	0.00338109	3	0.968571	0.00350366	3
	57	1.07529	0.00447518	3				0.979173	0.00242907	3	1.00585	0.00265804	3	0.970237	0.00260678	3
	58.9	1.07588	0.0048058	3				0.978471	0.00240178	3	1.00329	0.00283985	3	0.967483	0.00259942	3
1c
	Time	mean	SD	n				mean	SD	n	mean	SD	n	mean	SD	n			1d	Time	mean	SD	n				mean	SD	n	mean	SD	n	mean	SD	n
	1	1.04074	0.00422348	4				1.00221	0.00410535	4	1.00874	0.00432821	4	1.00783	0.00509765	4				1	0.999667	0.00437137	4				1.00155	0.00408494	4	1.00206	0.00436638	4	1.00934	0.00457563	4
	2.87	1.11848	0.00659163	4				0.995417	0.00385484	4	1.00689	0.00401785	4	0.998339	0.00410719	4				2.87	1.00498	0.00405698	4				1.00395	0.00420843	4	1.00098	0.00423955	4	1.00185	0.00421012	4
	4.73	1.12813	0.00544897	4				0.990449	0.00392582	4	1.0035	0.00437226	4	0.997784	0.00437624	4				4.73	1.00489	0.00435287	4				1.0034	0.00430615	4	1.00359	0.0044565	4	1.00773	0.00504539	4
	6.6	1.1362	0.0106652	4				0.988258	0.00445087	4	1.00401	0.00517359	4	0.993792	0.00438501	4				6.6	1.00659	0.00429707	4				1.00649	0.00419692	4	1.00713	0.00446649	4	1.01057	0.0054208	4
	8.47	1.13814	0.010487	4				0.988838	0.00496363	4	1.00655	0.00610786	4	0.994662	0.00518734	4				8.47	1.00919	0.00454823	4				1.00852	0.00447577	4	1.00873	0.00439291	4	1.01254	0.00523382	4
	10.33	1.13661	0.00921424	4				0.986894	0.00459615	4	1.0058	0.00608775	4	0.996393	0.00600162	4				10.33	1.00971	0.00442582	4				1.00856	0.00425488	4	1.01067	0.00435416	4	1.0143	0.00561979	4
	12.2	1.13033	0.0102417	4				0.985402	0.00464914	4	1.00482	0.00559604	4	0.988525	0.00727928	4				12.2	1.00981	0.00447617	4				1.00885	0.00421546	4	1.01053	0.00433469	4	1.01354	0.00529793	4
	14.07	1.12255	0.00764205	4				0.983333	0.00422968	4	1.00437	0.00550367	4	0.988673	0.00696971	4				14.07	1.01065	0.00452564	4				1.00838	0.00447055	4	1.0113	0.00450648	4	1.01742	0.00526372	4
	15.93	1.12527	0.0121399	4				0.982966	0.0045801	4	1.00571	0.00577562	4	0.986782	0.00528255	4				15.93	1.01231	0.00507621	4				1.00823	0.0045325	4	1.01003	0.00489353	4	1.01433	0.00568941	4
	17.8	1.12221	0.012605	4				0.98252	0.00424699	4	1.00746	0.00525505	4	0.98769	0.00591294	4				17.8	1.01257	0.00529101	4				1.01031	0.00442198	4	1.01046	0.00514163	4	1.01459	0.00605607	4
	19.67	1.12018	0.0128234	4				0.982828	0.00514645	4	1.00762	0.00589209	4	0.984057	0.00572124	4				19.67	1.01249	0.00506997	4				1.00929	0.00452239	4	1.00926	0.00498651	4	1.01239	0.00586645	4
	21.53	1.1171	0.013	4				0.984428	0.00523513	4	1.00998	0.00631915	4	0.983748	0.00699853	4				21.53	1.01191	0.00515095	4				1.00846	0.00478173	4	1.00759	0.00577143	4	1.01041	0.00576488	4
	23.4	1.11255	0.0150373	4				0.984434	0.00584177	4	1.0104	0.00703228	4	0.990482	0.00771485	4				23.4	1.01187	0.00545463	4				1.00936	0.00479365	4	1.00908	0.00503277	4	1.01028	0.00551986	4
	25.27	1.11233	0.0156567	4				0.984683	0.00548156	4	1.0099	0.00683711	4	0.989455	0.00750246	4				25.27	1.01346	0.00558049	4				1.01059	0.00472805	4	1.01033	0.00524483	4	1.01156	0.00580178	4
	27.13	1.11264	0.0142974	4				0.98451	0.00591898	4	1.01032	0.00717142	4	0.994273	0.00821413	4				27.13	1.01339	0.00544044	4				1.00887	0.00485726	4	1.00907	0.00508185	4	1.01003	0.00532397	4
	29	1.10731	0.0153546	4				0.98527	0.00499663	4	1.00939	0.00633054	4	0.987735	0.00642127	4				29	1.01149	0.00573857	4				1.00901	0.0050018	4	1.00886	0.00540873	4	1.0093	0.0058394	4
	30.87	1.11265	0.0143398	4				0.986802	0.00584769	4	1.01255	0.00705408	4	0.991151	0.00934496	4				30.87	1.01285	0.00574245	4				1.00957	0.00514968	4	1.00989	0.00540801	4	1.00952	0.00600165	4
	32.73	1.10968	0.0150724	4				0.98689	0.00589717	4	1.01224	0.00715045	4	0.986183	0.0110724	4				32.73	1.01432	0.00559901	4				1.01064	0.00507153	4	1.0114	0.00490723	4	1.01113	0.00587225	4
	34.6	1.10817	0.0135104	4				0.983939	0.00579623	4	1.00973	0.00675485	4	0.987746	0.00902824	4				34.6	1.01451	0.0057017	4				1.01252	0.0049769	4	1.01047	0.0050778	4	1.01092	0.0060577	4
	36.47	1.10474	0.015892	4				0.988739	0.00558914	4	1.01178	0.0070413	4	0.991833	0.00727505	4				36.47	1.01407	0.00557316	4				1.0121	0.00529442	4	1.00913	0.00515138	4	1.01087	0.00553706	4
	38.33	1.10564	0.0140538	4				0.986905	0.00588285	4	1.01159	0.0069375	4	0.992328	0.0100324	4				38.33	1.01275	0.00575646	4				1.00963	0.00545158	4	1.01093	0.00546236	4	1.01145	0.00619098	4
	40.2	1.1042	0.012789	4				0.987231	0.00435764	4	1.01102	0.00563553	4	0.989896	0.00860101	4				40.2	1.01513	0.00634862	4				1.01232	0.00464572	4	1.01228	0.00525404	4	1.01311	0.00555128	4
	42.07	1.10501	0.0131437	4				0.986545	0.00678878	4	1.012	0.00751841	4	0.991399	0.0105754	4				42.07	1.01393	0.00620172	4				1.01111	0.00469944	4	1.00903	0.00518522	4	1.01112	0.00587023	4
	43.93	1.10404	0.0113553	4				0.984618	0.00500584	4	1.00852	0.00661652	4	0.98528	0.0105981	4				43.93	1.01571	0.00544319	4				1.011	0.00494583	4	1.00952	0.00556577	4	1.01256	0.00606785	4
	45.8	1.1052	0.0129652	4				0.984006	0.00517244	4	1.00611	0.00708491	4	0.982606	0.00988187	4				45.8	1.01623	0.00585828	4				1.01175	0.00516387	4	1.00991	0.00495559	4	1.00948	0.00546682	4
	47.67	1.10717	0.00960211	4				0.98582	0.00587126	4	1.00997	0.00686475	4	0.988367	0.00919407	4				47.67	1.01584	0.00580509	4				1.01192	0.00497104	4	1.00812	0.00475526	4	1.00926	0.00626916	4
	49.53	1.10848	0.0134449	4				0.985605	0.00574841	4	1.01065	0.00663827	4	0.991177	0.00901822	4				49.53	1.01526	0.00662981	4				1.01153	0.00534299	4	1.007	0.00548567	4	1.00847	0.00600317	4
	51.4	1.10251	0.0129712	4				0.988827	0.00597025	4	1.01117	0.00650103	4	0.996667	0.00921241	4				51.4	1.01659	0.00597043	4				1.0125	0.00489949	4	1.00894	0.00510224	4	1.00943	0.00580312	4
	53.27	1.10377	0.0130818	4				0.986556	0.00596723	4	1.00903	0.00600719	4	0.992536	0.00893689	4				53.27	1.01646	0.00638986	4				1.01231	0.00529335	4	1.00961	0.00514141	4	1.00884	0.00679808	4
	55.13	1.10584	0.0114133	4				0.985789	0.00635475	4	1.01162	0.00714222	4	0.996884	0.00725132	4				55.13	1.01733	0.00584813	4				1.01266	0.0052426	4	1.00977	0.00486899	4	1.00977	0.00683302	4
	57	1.10422	0.013406	4				0.988761	0.00659518	4	1.01322	0.00885985	4	0.998109	0.00711556	4				57	1.01836	0.00606572	4				1.01194	0.00510067	4	1.00784	0.00535893	4	1.00964	0.00565074	4
	58.87	1.10107	0.0108959	4				0.985092	0.00552483	4	1.00707	0.00694413	4	0.996162	0.00648792	4				58.87	1.01877	0.00620124	4				1.01261	0.00557749	4	1.00771	0.00508194	4	1.00801	0.00640631	4
	60.73	1.10217	0.00957752	4				0.989769	0.00579514	4	1.00944	0.00676315	4	0.996674	0.00721697	4				60.73	1.0215	0.00645577	4				1.01393	0.00505476	4	1.00799	0.00511496	4	1.01133	0.00643385	4
1f	Time (min)	VUN700			VUN701			VUN702			CXCL12
	0.716667	0.922489	1.09245	4.62811	0.989098	3.27823	3.38998	1.92289	3.16752	2.43475	1.73293	2.40002	2.29025
	1.43333	1.99383	0.814275	1.27048	-0.420778	0.655227	1.28605	-1.54626	0.727825	0.549153	-0.356913	0.862461	2.36455
	2.15	0.0706297	0.668555	-0.315624	1.27667	-1.05545	0.165349	0.386031	-0.499743	0.33889	1.45163	-0.074053	0.640616
	2.86667	-0.776783	-0.6843	-2.01944	-2.41071	-1.28617	-1.44808	1.01995	-1.05234	-0.905251	-0.878783	-1.10857	-2.51353
	3.58333	-2.21016	-1.89098	-3.56354	0.565719	-1.59183	-3.3933	-1.78261	-2.34326	-2.41754	-1.94886	-2.07986	-2.78189
	4.3	-2.10344	-4.35509	-0.745048	-1.93415	0.617977	-0.84979	-2.43709	2.15811	5.57372	-7.62494	-5.08226	-0.53086
	5.01667	-5.81921	-2.17254	0.0466744	-3.48676	-0.574118	-1.89634	-3.98227	0.394156	3.36926	-2.49828	-10.5516	-4.70357
	5.73333	-2.19187	0.154324	1.47884	3.22596	-1.05275	-0.918666	-1.14311	1.14712	2.58864	-5.756	-11.2522	-4.99146
	6.45	2.12218	-2.81653	-0.195091	-0.49656	-0.742081	-0.0617792	-1.23359	2.25124	-1.12135	-7.87668	-13.0332	-9.4084
	7.16667	-0.0200781	-3.16243	0.369456	-1.33089	-0.115132	1.06687	-2.61629	2.57865	3.2716	-9.47419	-15.307	-13.518
	7.88333	2.61227	-2.37672	0.0554316	0.452733	-1.12749	-0.846373	-1.43904	2.1707	2.72955	-14.9732	-15.0524	-12.4042
	8.6	1.71818	-1.96999	0.233723	1.19398	-0.546942	-1.28778	-1.7308	0.00036667	2.56425	-19.5657	-15.5639	-12.3773
	9.31667	0.702311	-2.38818	1.06751	-0.45203	-1.89402	-1.987	-2.32577	-0.359894	5.25291	-18.2256	-18.4348	-12.9677
	10.0333	-2.90569	-1.86238	-0.588856	-0.0348381	0.800555	0.810765	2.6186	2.60717	2.66879	-20.6101	-15.2041	-13.7462
	10.75	0.931846	-2.08964	0.67295	-2.25209	-2.48345	-1.72565	-1.18482	-0.256446	0.35749	-18.5992	-15.0848	-13.5487
	11.4667	-1.66848	-1.19713	-1.30748	-3.47988	-0.348183	1.55726	0.921961	0.146547	2.30572	-18.5293	-16.9122	-14.8642
	12.1833	-0.640264	0.0978687	1.81448	-3.72778	1.14759	0.854135	-0.757158	1.20492	3.89083	-23.505	-16.3436	-14.1506
	12.9	-1.56482	-2.44294	-2.08043	-1.39005	1.25758	1.07779	-1.29971	1.0823	3.43578	-19.6854	-13.9889	-15.2151
	13.6167	0.621224	-0.628756	-1.80016	-2.29663	0.360666	-2.08457	1.83887	0.545897	2.95237	-26.5782	-13.7344	-14.7633
	14.3333	-2.13919	-2.40787	0.0110721	-3.91487	-0.443076	-0.833063	2.93511	2.87542	3.02193	-22.2946	-15.3118	-12.7787
	15.05	0.957527	0.165065	3.05983	-1.79745	-0.925752	-1.00485	-2.73482	0.449777	1.78073	-26.0539	-14.3294	-15.158
	15.7667	0.634367	-0.878108	-0.321771	-0.769309	-0.366844	-1.47845	2.41439	0.0622639	1.59848	-23.267	-11.9947	-14.4442
	16.4833	1.95345	-3.19152	-1.15424	1.81519	0.239537	0.163692	2.42104	1.5489	2.36987	-23.6359	-14.9327	-16.0918
	17.2	1.15285	-1.35245	-0.985016	0.233497	0.83809	1.00974	-3.74615	2.81782	0.971611	-25.8166	-14.1864	-13.8897
	17.9167	-1.01551	-3.10324	0.646817	-0.355987	-0.281682	0.758604	4.4047	2.44166	4.13796	-24.2677	-11.8885	-10.8497
	18.6333	-3.02395	-1.15645	1.15748	0.985512	-0.674394	0.314515	2.62138	1.36735	2.77188	-20.5591	-13.5494	-12.5582
	19.35	-0.173249	-1.33443	2.28053	0.754474	1.52133	0.82979	-1.19167	-0.278	4.84114	-21.1196	-14.4536	-14.6565
	20.0667	0.536838	-0.979416	1.4765	1.52818	0.217262	1.0458	2.01227	0.960201	2.33928	-21.5609	-14.5371	-12.834
	20.7833	-1.90249	-0.514025	-1.3077	2.4322	0.757376	0.226945	3.07862	2.82216	3.43978	-20.747	-13.3782	-11.5066
	21.5	1.11036	-2.14942	-0.854714	4.092	1.77376	1.11427	0.710955	2.5073	5.0953	-20.4383	-14.4393	-12.7458
	22.2167	0.815967	-3.6386	-0.484573	-3.86225	0.993225	-0.597503	0.272137	3.09207	4.73022	-20.613	-14.7756	-11.4027
	22.9333	-1.15475	1.43561	0.480625	1.80799	-0.996848	-1.17575	3.58524	3.31579	6.28686	-18.8758	-12.8362	-12.6637
	23.65	3.36343	0.0762606	0.579311	-2.16548	1.2496	-1.27353	4.42824	1.60163	2.96688	-18.6418	-12.4562	-11.4641

## Sheet: Fig2
			p values figure 2
		peptide		VUN700	VUN702
		248-257	0.5 min	2.80489e-10	2.74709e-08
			5 min	-	0.000223766
			30 min	-	-
		315-320	0.5 min	4.74754e-05	4.81003e-05
			5 min	3.88044e-09	2.05907e-08
			30 min	0.000117731	-

## Sheet: Fig4
		CXCL12						VUN700			VUN701			VUN702
4a	time	mean	SD	N				mean	SD	N	mean	SD	N	mean	SD	N
	60	101.038	4.09041	3				182.967	9.64686	3	149.095	5.56755	3	169.166	6.75073	3
	45	97.6507	3.18413	3				178.509	6.52205	3	146.687	5.14974	3	164.911	4.76989	3
	30	82.1977	3.64929	3				153.882	7.83276	3	132.163	5.68592	3	156.029	8.02398	3
	15	70.3429	4.31322	3				139.495	6.45711	3	119.981	5.38983	3	141.585	5.2598	3
	0	100	4.76919	3				100	4.76919	3	100	4.76919	3	100	4.76919	3
4b		CXCL12						VUN700			VUN701			VUN702
	Time	mean	SD	N				mean	SD	N	mean	SD	N	mean	SD	N
	-4.73	0.992399	0.0074426	4				0.995156	0.00634895	4	0.998674	0.0184376	4	0.997239	0.00583374	4
	0	1	0.00197823	4				1	0.00316852	4	1	0.00307882	4	1	0.00146028	4
	1	0.971368	0.00308512	4				0.971178	0.00359424	4	0.977696	0.00344622	4	0.98782	0.00309348	4
	2.87	0.953736	0.00470944	4				1.00366	0.00774473	4	1.00025	0.0040291	4	1.015	0.00560653	4
	4.73	0.941664	0.00512713	4				1.01359	0.00494151	4	1.0088	0.00379059	4	1.02465	0.00472459	4
	6.6	0.937833	0.00489765	4				1.02466	0.00509567	4	1.01521	0.00469143	4	1.03756	0.00579038	4
	8.47	0.935483	0.00650581	4				1.03555	0.00527769	4	1.02088	0.00562311	4	1.0487	0.00626922	4
	10.33	0.933754	0.00572751	4				1.04192	0.0065204	4	1.02553	0.00612428	4	1.05907	0.00599617	4
	12.2	0.932205	0.0056139	4				1.05149	0.00615563	4	1.03003	0.00603602	4	1.06798	0.00748395	4
	14.07	0.932011	0.00544273	4				1.05589	0.00651864	4	1.03352	0.00677215	4	1.07673	0.00681036	4
	15.93	0.929498	0.00558391	4				1.06374	0.00727265	4	1.03665	0.00658746	4	1.08434	0.00705579	4
	17.8	0.928304	0.00594562	4				1.06817	0.00816061	4	1.03675	0.00844222	4	1.08466	0.00725665	4
	19.67	0.929524	0.00656275	4				1.07259	0.00830155	4	1.03993	0.00881708	4	1.09311	0.00880927	4
	21.53	0.929166	0.00680161	4				1.07743	0.00896265	4	1.03963	0.00984816	4	1.09715	0.00838186	4
	23.4	0.925046	0.00726249	4				1.07932	0.00887269	4	1.04218	0.0103433	4	1.10071	0.00826194	4
	25.27	0.928818	0.00767181	4				1.08445	0.00969107	4	1.04384	0.0108349	4	1.10377	0.00793068	4
	27.13	0.927897	0.00679625	4				1.08696	0.00995907	4	1.04456	0.0105318	4	1.10737	0.00837739	4
	29	0.927075	0.00769758	4				1.08978	0.0104212	4	1.04539	0.0118007	4	1.10987	0.00919973	4
	30.87	0.926181	0.00790281	4				1.0911	0.0108523	4	1.04723	0.0121884	4	1.11208	0.00915882	4
	32.73	0.925131	0.00774143	4				1.09423	0.0109567	4	1.05006	0.0137066	4	1.11623	0.00962991	4
	34.6	0.925341	0.00792533	4				1.09756	0.011645	4	1.05004	0.0139452	4	1.11757	0.00995532	4
	36.47	0.924153	0.00819396	4				1.09526	0.0135453	4	1.04817	0.0144386	4	1.11951	0.0103497	4
	38.33	0.92328	0.00834158	4				1.09895	0.0123886	4	1.05064	0.0138546	4	1.12263	0.0102267	4
	40.2	0.923943	0.00848934	4				1.10318	0.0135394	4	1.05025	0.0142606	4	1.12458	0.0101365	4
	42.07	0.921896	0.00836216	4				1.10333	0.0137639	4	1.04942	0.0138138	4	1.1238	0.0106889	4
	43.93	0.919174	0.00858425	4				1.10312	0.0131355	4	1.05048	0.0159419	4	1.12681	0.0115214	4
	45.8	0.921129	0.00819928	4				1.10562	0.0151168	4	1.05281	0.0161219	4	1.1291	0.0117748	4
	47.67	0.921482	0.00876344	4				1.10663	0.014003	4	1.05406	0.015222	4	1.12956	0.0109427	4
	49.53	0.92001	0.00867318	4				1.10896	0.0159102	4	1.05428	0.0161219	4	1.13385	0.01247	4
	51.4	0.919644	0.00899569	4				1.11026	0.0156858	4	1.05548	0.0168904	4	1.13422	0.0133147	4
	53.27	0.921321	0.00961776	4				1.11159	0.0152705	4	1.0545	0.0165852	4	1.13372	0.0132543	4
	55.13	0.917927	0.0095294	4				1.11298	0.0146726	4	1.0567	0.0184038	4	1.13432	0.0126086	4
	57	0.918082	0.00984907	4				1.11062	0.015292	4	1.05614	0.0174061	4	1.13394	0.0132221	4
	58.87	0.918467	0.0100982	4				1.11499	0.0167626	4	1.05623	0.0156144	4	1.13575	0.0128831	4
	60.73	0.918175	0.00994235	4				1.11271	0.0168638	4	1.05817	0.0179117	4	1.1382	0.0142627	4
4c		CXCL12						VUN700			VUN701			VUN702
	Time	mean	SD	N				mean	SD	N	mean	SD	N	mean	SD	N
	-4.73	0.995311	0.0032365	4				0.998629	0.00242787	4	0.997221	0.00230195	4	0.999208	0.00218401	4
	-2.87	1	0	4				1	0	4	1	0	4	1	0	4
	1	1.00327	0.00798149	4				1.0017	0.00489152	4	1.00402	0.00462301	4	1.00531	0.00442465	4
	2.87	1.02299	0.00598079	4				0.997104	0.00497762	4	1.00151	0.00459365	4	1.00049	0.00522782	4
	4.73	1.0372	0.00581879	4				0.988159	0.00464776	4	0.997904	0.00457347	4	0.996486	0.00582514	4
	6.6	1.04486	0.00717191	4				0.984679	0.00532524	4	0.996747	0.00447214	4	0.988388	0.00475638	4
	8.47	1.04653	0.00626635	4				0.982474	0.00560843	4	0.997184	0.00515815	4	0.984726	0.00587267	4
	10.33	1.04456	0.00744533	4				0.979042	0.00511658	4	0.997226	0.00504623	4	0.982306	0.00671461	4
	12.2	1.04234	0.00733192	4				0.976902	0.00519299	4	0.998262	0.00534662	4	0.979744	0.0058835	4
	14.07	1.04234	0.00765763	4				0.974759	0.00618715	4	0.999218	0.00590935	4	0.977401	0.00588275	4
	15.93	1.04285	0.00803774	4				0.973758	0.00575975	4	0.998311	0.00613251	4	0.975421	0.00705431	4
	17.8	1.04121	0.00771212	4				0.972359	0.00655888	4	0.999368	0.00569247	4	0.975898	0.00669258	4
	19.67	1.04177	0.00821119	4				0.972957	0.00533819	4	0.999075	0.0056221	4	0.975651	0.00705561	4
	21.53	1.03897	0.00705843	4				0.972029	0.00557659	4	0.999417	0.00528526	4	0.974699	0.00679572	4
	23.4	1.04032	0.00717381	4				0.970336	0.00595968	4	0.998206	0.00577403	4	0.972644	0.00749202	4
	25.27	1.04016	0.00904454	4				0.970686	0.00655023	4	0.999645	0.00617655	4	0.9716	0.00809881	4
	27.13	1.03797	0.00843549	4				0.970479	0.00655802	4	0.999017	0.00644103	4	0.971832	0.00686782	4
	29	1.0401	0.0078609	4				0.970528	0.0059908	4	1.00183	0.0058129	4	0.969842	0.00869497	4
	30.87	1.03975	0.00730567	4				0.970443	0.00598174	4	1.00054	0.0057198	4	0.970285	0.00610911	4
	32.73	1.03736	0.00773623	4				0.968959	0.00583308	4	0.999714	0.00594277	4	0.969725	0.0083396	4
	34.6	1.04074	0.00868035	4				0.970458	0.00630197	4	1.00101	0.00580227	4	0.970952	0.00817858	4
	36.47	1.03748	0.00777787	4				0.96969	0.00629742	4	1.00074	0.00611879	4	0.971305	0.00815235	4
	38.33	1.0398	0.00864875	4				0.970388	0.00615538	4	1.00154	0.0061731	4	0.971416	0.00756863	4
	40.2	1.03929	0.00753001	4				0.970983	0.00657436	4	1.00133	0.00627172	4	0.970717	0.00817619	4
	42.07	1.04042	0.0085424	4				0.971482	0.00678002	4	1.00086	0.00615356	4	0.97168	0.00927292	4
	43.93	1.03721	0.00897708	4				0.972233	0.00711499	4	1.00097	0.00632509	4	0.970721	0.00708561	4
	45.8	1.03719	0.00825474	4				0.971071	0.00660851	4	1.00071	0.00632021	4	0.970462	0.00876971	4
	47.67	1.03797	0.00816084	4				0.971087	0.00669166	4	1.00091	0.00694481	4	0.969788	0.00772364	4
	49.53	1.03517	0.00934964	4				0.970771	0.00679429	4	0.999903	0.00701982	4	0.969294	0.00895205	4
	51.4	1.03596	0.00878929	4				0.969436	0.00711488	4	0.998843	0.00642727	4	0.967658	0.00877297	4
	53.27	1.03596	0.0102253	4				0.971054	0.00656518	4	1.00218	0.00659881	4	0.969656	0.00876358	4
	55.13	1.03603	0.00926509	4				0.971047	0.0077138	4	0.999812	0.00743357	4	0.971872	0.0090234	4
	57	1.03383	0.00866755	4				0.971611	0.00755635	4	1.00029	0.00680223	4	0.970367	0.00879587	4
	58.87	1.03297	0.0100486	4				0.971686	0.00626232	4	0.998187	0.00679394	4	0.97072	0.00965153	4
	60.73	1.03595	0.0105412	4				0.970674	0.00718125	4	0.997741	0.00736361	4	0.969081	0.00975677	4

## Sheet: Fig5
		CXCL12						VUN700			VUN701			VUN702
5a	Time	mean	SD	N				mean	SD	N	mean	SD	N	mean	SD	N
	0	1	0	4				1	0	4	1	0	4	1	0	4
	1	0.960933	0.00695444	4				0.968178	0.00597731	4	0.975918	0.00723357	4	0.999033	0.00661544	4
	2.87	0.96157	0.00453131	4				0.996509	0.00487589	4	1.00052	0.00544061	4	1.01254	0.00550494	4
	4.73	0.953165	0.0048801	4				0.99993	0.00473718	4	1.00154	0.00481442	4	1.01569	0.00596657	4
	6.6	0.949494	0.00506806	4				1.0096	0.00473048	4	1.00734	0.00629786	4	1.0268	0.00543286	4
	8.47	0.946533	0.00529534	4				1.01636	0.00537496	4	1.00976	0.00685091	4	1.03422	0.00553748	4
	10.33	0.944622	0.00538403	4				1.02477	0.00551352	4	1.01635	0.00735128	4	1.04348	0.00543999	4
	12.2	0.944095	0.00501727	4				1.0327	0.00551496	4	1.01871	0.00617557	4	1.04985	0.00599802	4
	14.07	0.942319	0.00524689	4				1.03859	0.00538361	4	1.02042	0.00722976	4	1.05445	0.00583996	4
	15.93	0.942042	0.00530675	4				1.04366	0.00599327	4	1.02113	0.00786195	4	1.0596	0.00620221	4
	17.8	0.942156	0.00577259	4				1.0469	0.00652102	4	1.0261	0.00659837	4	1.0655	0.00626622	4
	19.67	0.9405	0.00586617	4				1.04981	0.0085173	4	1.02792	0.00691975	4	1.06746	0.00633658	4
	21.53	0.940611	0.00556876	4				1.05471	0.00661574	4	1.02815	0.00829034	4	1.07192	0.00603615	4
	23.4	0.940336	0.00571125	4				1.05528	0.00683297	4	1.02853	0.00874169	4	1.0729	0.00695074	4
	25.27	0.940586	0.00627868	4				1.05707	0.0090238	4	1.02881	0.00856394	4	1.07833	0.0066374	4
	27.13	0.939516	0.00595207	4				1.06003	0.00916976	4	1.02792	0.0107714	4	1.07788	0.00662742	4
	29	0.939391	0.00608347	4				1.0628	0.00762618	4	1.03024	0.0104118	4	1.08261	0.00631506	4
	30.87	0.937906	0.00606453	4				1.06276	0.00853674	4	1.02963	0.0100923	4	1.0815	0.00673142	4
	32.73	0.938849	0.00649995	4				1.06644	0.00912059	4	1.03071	0.0115052	4	1.08624	0.00692347	4
	34.6	0.938786	0.00678371	4				1.06955	0.00844125	4	1.02898	0.00839598	4	1.08909	0.00763549	4
	36.47	0.936612	0.00683887	4				1.06331	0.00950004	4	1.03059	0.00872226	4	1.08973	0.00780351	4
	38.33	0.937514	0.00642978	4				1.06862	0.0101034	4	1.03138	0.0077212	4	1.09104	0.00774949	4
	40.2	0.937466	0.00726221	4				1.06699	0.00760615	4	1.031	0.00830039	4	1.09344	0.0073946	4
	42.07	0.936745	0.00750991	4				1.0735	0.00930987	4	1.03304	0.00794808	4	1.09824	0.00857663	4
	43.93	0.936577	0.00734728	4				1.07377	0.00935449	4	1.03129	0.00784766	4	1.0963	0.00760273	4
	45.8	0.93544	0.00820422	4				1.0753	0.00987477	4	1.0318	0.00937328	4	1.09992	0.0083607	4
	47.67	0.936728	0.00732277	4				1.08111	0.00892933	4	1.03558	0.00769405	4	1.10054	0.0078375	4
	49.53	0.937166	0.0067895	4				1.08173	0.00817111	4	1.03528	0.0098412	4	1.10016	0.00822206	4
	51.4	0.937326	0.00754322	4				1.08375	0.0090759	4	1.03676	0.010031	4	1.10188	0.0092149	4
	53.27	0.938205	0.0075369	4				1.08634	0.00838662	4	1.03673	0.00958529	4	1.10328	0.00864791	4
	55.13	0.937551	0.00778998	4				1.08685	0.00911015	4	1.03916	0.00805724	4	1.10783	0.00934385	4
	57	0.938354	0.00754608	4				1.08706	0.00933717	4	1.04447	0.011059	4	1.10827	0.00960393	4
	58.87	0.938977	0.00717769	4				1.08575	0.0110474	4	1.04509	0.0111212	4	1.1047	0.00951574	4
	60.73	0.935957	0.00789344	4				1.09264	0.00961995	4	1.04691	0.0110838	4	1.10709	0.00958542	4
5b		CXCL12						VUN700			VUN701			VUN702
	Time	mean	SD	N				mean	SD	N	mean	SD	N	mean	SD	N
	-6.5	0.935957	0.00789344	4
	-7.5	0.947967	0.00733654	4
	-8.5	0.94948	0.00919071	4
	-9.5	0.965931	0.0074262	4
	-10.5	0.988498	0.00801186	4
	-11.5	1.00132	0.00882821	4
	-12.5	0.999402	0.00877195	4
	-6							1.09264	0.00961995	4	1.04691	0.0110838	4	1.10709	0.00958542	4
	-7							1.09786	0.00941146	4	1.0482	0.00956219	4	1.09751	0.00977713	4
	-8							1.0577	0.00819949	4	1.03439	0.00914142	4	1.05281	0.00956488	4
	-9							1.01489	0.00794732	4	1.00295	0.00983677	4	1.01366	0.010329	4
	-10							1.00157	0.00803132	4	0.997608	0.00776788	4	1.0062	0.00990638	4
	-11							0.99782	0.00791174	4	0.99722	0.0079401	4	1.00286	0.0102076	4
	-12							0.989738	0.00978991	4	0.992432	0.0104407	4	0.992021	0.00873835	4
	-13
5c		CXCL12						VUN700			VUN701			VUN702
	Time	mean	SD	N				mean	SD	N	mean	SD	N	mean	SD	N
	0	1	0	4				1	0	4	1	0	4	1	0	4
	1	0.990479	0.00668105	4				0.981766	0.00674949	4	0.984766	0.00657641	4	0.991246	0.00677407	4
	2.87	0.99243	0.00574878	4				1.00587	0.00626855	4	1.00755	0.00586116	4	1.00981	0.00654097	4
	4.73	0.993146	0.00584362	4				1.01262	0.00615719	4	1.0126	0.00574972	4	1.01544	0.0063736	4
	6.6	0.993071	0.00570195	4				1.02095	0.00678728	4	1.0173	0.00560601	4	1.01936	0.00643957	4
	8.47	0.992513	0.00590414	4				1.02593	0.00678899	4	1.02089	0.00617873	4	1.02352	0.00677498	4
	10.33	0.993912	0.00668913	4				1.03366	0.00784975	4	1.02678	0.00664174	4	1.02843	0.00711594	4
	12.2	0.993587	0.00647915	4				1.03859	0.00749293	4	1.03193	0.00673472	4	1.03376	0.0074954	4
	14.07	0.993942	0.00655541	4				1.04332	0.00784797	4	1.0344	0.00664657	4	1.03764	0.00723301	4
	15.93	0.994734	0.00650232	4				1.04681	0.00791998	4	1.03644	0.00646731	4	1.03913	0.00729617	4
	17.8	0.995036	0.00632492	4				1.04908	0.00768154	4	1.0395	0.00619412	4	1.04304	0.00725527	4
	19.67	0.993765	0.00629497	4				1.05152	0.00763704	4	1.04126	0.00594548	4	1.04455	0.00763104	4
	21.53	0.993815	0.00664994	4				1.05334	0.00766179	4	1.04	0.0064196	4	1.04614	0.00824542	4
	23.4	0.994066	0.0065155	4				1.05666	0.00792141	4	1.04286	0.00601597	4	1.0496	0.00795748	4
	25.27	0.994667	0.00640808	4				1.05869	0.00781834	4	1.04326	0.00608133	4	1.05052	0.00769731	4
	27.13	0.994851	0.00651896	4				1.0606	0.00802239	4	1.04405	0.00620399	4	1.05192	0.00802698	4
	29	0.995214	0.0066373	4				1.0606	0.00838714	4	1.04488	0.00617687	4	1.05137	0.00759446	4
	30.87	0.996073	0.00615168	4				1.06385	0.00786944	4	1.04684	0.00628285	4	1.05402	0.00815706	4
	32.73	0.996592	0.00666487	4				1.06677	0.00838072	4	1.04896	0.00627312	4	1.05782	0.00851308	4
	34.6	0.996842	0.00706759	4				1.06776	0.00781441	4	1.04821	0.0060641	4	1.05905	0.00854835	4
	36.47	0.998691	0.00631467	4				1.06934	0.00794332	4	1.05075	0.00589386	4	1.05949	0.00862147	4
	38.33	0.999011	0.00650685	4				1.0703	0.00811347	4	1.05149	0.00623846	4	1.06139	0.00861275	4
	40.2	1.00009	0.00613526	4				1.07256	0.00817721	4	1.05274	0.00566954	4	1.06479	0.00866826	4
	42.07	1.00235	0.00681807	4				1.07363	0.00801421	4	1.05354	0.00588965	4	1.064	0.00920619	4
	43.93	1.00295	0.00655484	4				1.07466	0.00793916	4	1.0545	0.00613479	4	1.06568	0.00935368	4
	45.8	1.00698	0.00711526	4				1.07648	0.00846471	4	1.05656	0.00598897	4	1.07102	0.00924532	4
	47.67	1.00746	0.00676868	4				1.08007	0.00878365	4	1.05693	0.00591303	4	1.06933	0.0097558	4
	49.53	1.01042	0.00762264	4				1.08094	0.00907331	4	1.05759	0.00607129	4	1.06986	0.0089089	4
	51.4	1.0126	0.00745165	4				1.08233	0.00882877	4	1.05952	0.00623055	4	1.0703	0.00996652	4
	53.27	1.0158	0.00760157	4				1.08573	0.00947348	4	1.06234	0.00584758	4	1.07325	0.0100898	4
	55.13	1.01903	0.00733716	4				1.08814	0.00904285	4	1.06249	0.00652042	4	1.0744	0.0107106	4
	57	1.02348	0.00794479	4				1.09108	0.00953668	4	1.06425	0.00678723	4	1.07533	0.0114928	4
	58.87	1.02674	0.00706597	4				1.09688	0.00794088	4	1.06463	0.00583901	4	1.07444	0.00995069	4
	60.73	1.02938	0.00728896					1.09803	0.00879417		1.06512	0.00672444		1.07288	0.010449
5d
		CXCL12						VUN700			VUN701			VUN702
	Time	mean	SD	N				mean	SD	N	mean	SD	N	mean	SD	N
	-6.5	1.02756	0.00821005	4
	-7.5	1.01257	0.00821574	4
	-8.5	1.00608	0.00922523	4
	-9.5	0.995093	0.00811184	4
	-10.5	0.996623	0.0108972	4
	-11.5	0.998313	0.00752888	4
	-12.5	1.00462	0.00775944	4
	-13.5
	-6							1.09439	0.00944881	4	1.06743	0.00754596	4	1.07932	0.0118075	4
	-7							1.08235	0.00764729	4	1.06672	0.00822053	4	1.07535	0.00865898	4
	-8							1.05525	0.00754556	4	1.05289	0.0083829	4	1.03848	0.00844718	4
	-9							1.01088	0.00909108	4	1.00996	0.00707643	4	1.0035	0.00735998	4
	-10							1.00527	0.00697844	4	1.00077	0.00924351	4	0.994051	0.00856437	4
	-11							0.990149	0.00836876	4	0.996791	0.00853231	4	0.993921	0.00896991	4
	-12							0.988867	0.00870171	4	0.999472	0.00819107	4	0.992904	0.00792533	4
	-13

## Sheet: Fig6
			Track n¬∞	Slice n¬∞	X	Y	Distance	Velocity	Pixel Value
	6a		1	1	1433	145	-1	-1	14745				6b
			1	2	1432	143	0.288	0.144	15284						Vehicle	VUN700	VUN701		Vehicle	ACKR3 KO		ACKR3 KO	ACKR3 KO + VUN700	ACKR3 KO + VUN701			P values
			1	3	1435	146	0.547	0.274	14977				1		75.6113	140.768	73.3822		75.6113	73.0926		81.2802	95.2455	101.504				Vehicle
			1	4	1445	162	2.434	1.217	15014				2		67.7773	53.25	107.187		67.7773	92.0869		102.402	107.324	80.2067			VUN700	<0,0001
			1	5	1442	149	1.721	0.861	15445				3		98.8503	42.9002	74.5611		98.8503	75.5967		84.0648	109.744	78.5899			VUN701	<0,0001
			1	6	1439	152	0.547	0.274	14956				4		92.1659	36.4849	68.9152		92.1659	122.949		136.722	79.7057	66.8367			ACKR3 KO	<0,0001
			1	7	1439	151	0.129	0.064	15127				5		104.759	70.0561	86.83		104.759	93.1107		103.541	99.7054	121.244
			1	8	1439	151	0	0	14616				6		143.43	63.2927	111.549		143.43	111.298		123.765	96.2181	101.055
			1	9	1443	155	0.73	0.365	15079				7		150.646	148.625	70.6587		150.646	88.9772		98.9441	136.764	97.5649
			1	10	1451	155	1.032	0.516	16216				8		112.003	75.0819	93.4559		112.003	108.46		120.609	62.0711	102.91
			1	11	1451	162	0.903	0.451	15431				9		103.308	79.701	162.219		103.308	85.5692		95.1544	93.0724	92.0282
			1	12	1451	162	0	0	16001				10		76.6411	83.5419	92.4467		76.6411	81.1666		90.2586	86.6412	90.1089
			1	13	1451	167	0.645	0.322	15323				11		82.6175	56.0701	78.8907		82.6175	78.9872		87.8351	76.0396	50.7212
			1	14	1454	165	0.465	0.233	16791				12		71.3286	83.735	47.6421		71.3286	60.0924		66.8237	92.2917	74.3838
			1	15	1454	169	0.516	0.258	15327				13		83.8842	94.7168	53.0745		83.8842	99.4734		110.616	95.522	84.9431
			1	16	1454	169	0	0	15756				14		152.434	85.7418	72.6567		152.434	78.1535		86.9079	82.7831	133.238
			1	17	1454	169	0	0	16434				15		79.1247	72.0015	96.8874		79.1247	132.255		147.069	51.9606	97.669
			1	18	1449	169	0.645	0.322	15504				16		77.9194	79.5986	97.256		77.9194	145.308		161.584	94.4094	130.219
			1	19	1458	180	1.833	0.917	15618				17		87.7427	103.086	69.3979		87.7427	93.8713		104.386	192.088	73.2582
			1	20	1458	180	0	0	15852				18		93.491	89.6998	97.3759		93.491	85.5195		95.0991	112.792	132.278
			1	21	1458	175	0.645	0.322	16250				19		82.4215	96.3403	86.6223		82.4215	79.6161		88.5345	85.1676	70.5517
			1	22	1454	177	0.577	0.288	15311				20		82.951	69.553	84.8349		82.951	82.9452		92.2364	96.9305	83.3036
			1	23	1458	187	1.389	0.695	15955				21		141.826	79.7507	103.461		141.826	102.516		113.999	88.2905	69.0586
			1	24	1462	183	0.73	0.365	15804				22		79.0164	121.718	111.698		79.0164	62.2893		69.2668	105.873	84.9724
			1	25	1461	183	0.129	0.064	15916				23		86.1426	153.873	83.0125		86.1426	77.9194		86.6477	118.693	85.906
			1	26	1461	178	0.645	0.322	15652				24		102.729	115.852	68.4647		102.729	93.3126		103.765	85.379	70.9128
			1	27	1464	183	0.752	0.376	15942				25		103.709	84.4868	68.8275		103.709	99.8215		111.003	91.3743	63.87
			1	28	1461	184	0.408	0.204	16206				26		117.681	78.4226	79.7419		117.681	83.8842		93.2806	104.939	135.381
			1	29	1452	181	1.224	0.612	15311				27		218.084	79.2271	65.9021		218.084	123.259		137.066	117.795	66.6643
			1	30	1448	181	0.516	0.258	15782				28		78.2529	67.0079	45.5066		78.2529	70.5915		78.4989	94.3671	75.4573
			1	31	1455	196	2.135	1.068	15428				29		101.896	59.4693	60.6979		101.896	99.4178		110.554	126.071	71.4463
			1	32	1451	190	0.93	0.465	15691				30		106.91	67.8095	68.6812		106.91	77.3812		86.0491	111.11	107.243
			1	33	1451	190	0	0	15686				31		94.9362	76.2608	77.7849		94.9362	58.8316		65.4217	91.1564	69.3416
			2	1	692	212	-1	-1	19560				32		97.1214	126.925	47.4812		97.1214	72.0102		80.0766	88.2352	65.4249
			2	2	692	212	0	0	20071				33		90.4282	57.6673	51.7405		90.4282	77.2993		85.9581	93.8629	91.9144
			2	3	694	206	0.816	0.408	21716				34		107.84	113.869	98.9468		107.84	100.07		111.28	107.698	86.2866
			2	4	694	206	0	0	21144				35		84.3552	64.9514	78.7444		84.3552	80.2217		89.2078	103.004	80.4442
			2	5	697	206	0.387	0.193	20276				36		70.2053	50.702	96.902		70.2053	109.87		122.177	103.372	99.6696
			2	6	694	206	0.387	0.193	18965				37		130.096	77.9662	114.015		130.096	79.6074		88.5247	84.787	59.628
			2	7	708	206	1.806	0.903	21525				38		62.1899	71.0829	73.5782		62.1899	95.2901		105.964	74.6863	71.892
			2	8	716	201	1.217	0.608	21286				39		115.121	93.9357	88.752		115.121	79.9467		88.902	125.739	104.829
			2	9	720	206	0.826	0.413	21223				40		92.3531	73.2243	100.664		92.3531	85.0017		94.5233	81.1175	89.107
			2	10	720	206	0	0	17502				41		74.9271	67.2457	109.059		74.9271	119.338		149.073	74.4284	121.734
			2	11	720	203	0.387	0.193	21860				42		94.3201	44.512	96.389		94.3201	106.154		132.605	70.949	90.2404
			2	12	724	206	0.645	0.322	22387				43		87.0387	76.7452	85.9073		87.0387	107.39		134.149	100.932	122.577
			2	13	724	207	0.129	0.064	22977				44		106.468	103.772	64.5887		106.468	75.1838		93.9174	114.182	86.1867
			2	14	724	207	0	0	22252				45		55.7221	81.9188	76.2496		55.7221	70.855		88.51	104.908	125.474
			2	15	726	209	0.365	0.182	22118				46		85.2207	93.0065	72.5447		85.2207	107.82		134.686	87.6746	59.3771
			2	16	735	209	1.161	0.581	21842				47		79.3663	51.8829	101.873		79.3663	80.4082		100.444	112.232	72.381
			2	17	729	226	2.326	1.163	22175				48		60.3286	114.501	80.2201		60.3286	69.0817		86.2948	81.6855	91.2808
			2	18	730	223	0.408	0.204	22032				49		111.528	86.1939	101.927		111.528	105.796		132.157	115.625	86.4626
			2	19	733	223	0.387	0.193	22623				50		93.2543	127.607	123.547		93.2543	72.5388		90.6133	83.2182	121.197
			2	20	737	228	0.826	0.413	22193				51		96.1561	84.7728	111.014		96.1561	140.256		175.204	108.514	90.7662
			2	21	735	222	0.816	0.408	23167				52		60.1912	57.2506	84.9072		60.1912	75.8137		94.7043	113.123	158.985
			2	22	735	236	1.806	0.903	23542				53		88.1314	78.1543	83.1787		88.1314	93.4931		116.789	76.1997	93.2984
			2	23	736	226	1.296	0.648	23263				54		110.161	110.035	68.6608		110.161	54.3279		67.8649	119.806	107.123
			2	24	736	229	0.387	0.193	21751				55		71.4789	39.3682	134.951		71.479	116.893		146.019	68.9426	152.426
			2	25	736	229	0	0	23029				56		104.288	55.3967	95.8964		104.288	60.2629		75.2786	44.3893	70.6655
			2	26	735	233	0.532	0.266	23641				57		107.924	53.0263	94.3171		107.924	76.4854		95.5434	94.529	81.8906
			2	27	735	238	0.645	0.322	23799				58		80.2052	67.8189	73.0851		80.2052	51.3993		64.2065	118.56	48.7786
			2	28	735	238	0	0	21573				59		131.867	99.5594	64.8962		131.867	58.4866		73.0597	145.53	134.678
			2	29	739	251	1.755	0.877	22493				60		124.502	100.07	103.584		124.502	88.0359		109.972	98.3254	139.94
			2	30	737	252	0.288	0.144	24078				61		91.4571	80.3007	112.483		91.4571	72.9776		91.1615	95.3979	57.5274
			2	31	735	249	0.465	0.233	23718				62		136.408	79.5186	84.7609		136.408	86.367		107.887	99.9327	102.864
			2	32	739	246	0.645	0.322	23723				63		81.7994	78.5692	92.1706		81.7994	54.2682		67.7903	74.2755	107.697
			2	33	737	246	0.258	0.129	23981				64		131.888	78.0975	123.272		131.888	94.0425		117.475	65.3961	106.202
			3	1	662	146	-1	-1	16341				65		163.208	90.8063	58.4328		163.208	82.9518		103.621	63.8336	135.163
			3	2	662	145	0.129	0.064	19664				66		90.5585	103.428	77.4079		90.5585	61.048		76.2594	38.512	165.623
			3	3	672	136	1.736	0.868	20365				67		113.967	60.4181	69.7564		113.967	72.2581		90.2627	114.842	71.0795
			3	4	685	135	1.682	0.841	20994				68		109.677	70.1027	75.0614		109.677	92.0751		115.017	56.5205	93.2573
			3	5	685	137	0.258	0.129	17496				69		108.366	92.3587	44.1388		108.366	124.607		155.655	131.15	109.11
			3	6	695	132	1.442	0.721	20183				70		87.403	95.2993	51.6829		87.403	73.5866		91.9223	87.0444	80.0222
			3	7	698	140	1.102	0.551	19882				71		96.4785	112.68	64.1737		96.4785	54.2891		67.8164	66.9885	105.325
			3	8	691	146	1.189	0.595	21447				72		98.4787	80.7545	40.8101		98.4787	54.1936		67.6971	82.7968	110.725
			3	9	697	139	1.189	0.595	17155				73		101.563	88.8539	120.723		101.563	53.6771		67.0519	97.6504	77.4155
			3	10	697	136	0.387	0.193	20071				74		113.385	87.9344	93.1289		113.385	63.2602		79.0228	147.559	111.736
			3	11	698	151	1.939	0.97	21450				75		117.842	107.489	67.8726		117.842	31.9704		39.9365	34.8871	148.394
			3	12	705	149	0.939	0.47	18835				76		124.786	146.248	75.9869		124.786	85.9789		107.402	72.1945	87.7604
			3	13	708	148	0.408	0.204	19682				77		82.1188	86.6895	109.525		82.1188	48.5303		60.6227	72.657	49.8601
			3	14	701	137	1.682	0.841	18779				78		147.609	89.633	80.4351		147.609	96.4278		120.455	89.6549	94.0144
			3	15	707	139	0.816	0.408	18253				79		99.2131	106.557	80.7038		99.2131	93.7768		117.143	80.3952	69.0321
			3	16	711	137	0.577	0.288	20901				80		80.7157	87.5821	59.5165		80.7157	75.8197		94.7117	42.2524	123.334
			3	17	711	145	1.032	0.516	20561				81		76.5178	49.0017	84.3134		76.5178	71.3954		99.7724	94.6194	95.254
			3	18	713	149	0.577	0.288	15941				82		92.4057	54.6327	70.6083		92.4057	74.4743		104.075	114.597	88.7007
			3	19	707	142	1.189	0.595	17770				83		74.2473	72.8607	75.0919		74.2473	54.3239		75.9155	146.073	171.047
			3	20	691	126	2.919	1.459	17478				84		102.989	31.9604	32.6597		102.989	73.3178		102.459	130.69	125.491
			3	21	692	123	0.408	0.204	18622				85		119.513	112.904	71.9101		119.513	67.4204		94.2175	173.056	135.78
			3	22	689	113	1.347	0.673	19680				86		75.6035	63.1609	109.862		75.6035	64.2386		89.771	134.803	72.6494
			3	23	700	90	3.289	1.644	17542				87		124.215	65.1711	86.2509		124.215	91.7094		128.16	101.977	78.3101
			3	24	703	76	1.847	0.923	16545				88		114.03	77.1505	91.3158		114.03	78.2434		109.342	137.866	47.3118
			3	25	692	74	1.442	0.721	19218				89		117.388	69.355	136.545		117.388	85.5486		119.551	78.9362	102.277
			3	26	679	63	2.197	1.098	16396				90		103.961	77.1384	132.337		103.961	92.1362		128.757	90.9049	104.947
			3	27	681	72	1.189	0.595	19345				91		109.102	54.2694	101.939		109.102	60.7178		84.8507	118.379	82.8158
			3	28	673	75	1.102	0.551	19341				92		95.2756	79.6239	63.9208		95.2757	28.0126		39.1466	97.9109	83.3108
			3	29	663	75	1.29	0.645	18681				93		103.174	70.6174	76.3422		103.174	89.9353		125.681	120.922	96.1763
			3	30	684	69	2.817	1.409	18019				94		82.5575	80.5261	75.7186		82.5575	47.052		65.7534	94.8394	113.645
			3	31	691	68	0.912	0.456	18484				95		98.3061	64.8532	87.4589		98.3061	60.4877		84.5292	95.7659	147.224
			3	32	689	69	0.288	0.144	16104				96		86.151	79.742	40.1737		86.151	88.909		124.247	151.975	99.5312
			3	33	682	74	1.11	0.555	17680				97		104.645	78.3191	47.2639		104.645	68.4074		95.5967	99.8443	129.019
			4	1	727	281	-1	-1	21320				98		89.0422	88.2036	114.666		89.0422	61.6865		86.2046	114.609	121.01
			4	2	733	281	0.774	0.387	23128				99		94.1949	79.5119	55.8436		94.1949	36.5681		51.1025	75.2048	97.8517
			4	3	733	284	0.387	0.193	23031				100		71.1684	101.821	52.6467		71.1684	81.513		113.911	124.188	111.305
			4	4	733	289	0.645	0.322	24638				101		135.286	87.4347	91.2583		135.286	72.5186		101.342	110.941	84.5038
			4	5	733	294	0.645	0.322	25000				102		91.2219	67.2933	34.7274		91.2219	34.3581		48.0141	115.011	113.141
			4	6	733	290	0.516	0.258	23539				103		105.369	73.3754	70.0331		105.369	68.5406		95.7828	83.9411	115.612
			4	7	735	289	0.288	0.144	25298				104		101.878	84.3104	29.5566		101.878	107.73		150.549	157.035	100.14
			4	8	735	287	0.258	0.129	24678				105		76.5511	67.478	76.5118		76.5511	75.5127		105.526	130.085	161.557
			4	9	735	296	1.161	0.581	19392				106		142.158	82.5575	27.9733		142.158	85.1126		118.942	64.518	126.637
			4	10	737	306	1.316	0.658	24385				107		147.011	163.626	73.7992		147.011	89.8384		125.546	96.4513	135.124
			4	11	737	318	1.548	0.774	25213				108		107.582	83.8774	111.472		107.582	42.4806		59.3651	106.372	145.874
			4	12	740	328	1.347	0.673	25733				109		94.5037	78.0043	77.7227		94.5037	92.0636		128.655	92.2925	99.2689
			4	13	727	297	4.336	2.168	21242				110		86.7989	148.894	56.2917		86.7989	72.3521		101.109	68.6768	202.549
			4	14	727	299	0.258	0.129	22365				111		72.6125	70.5145	77.6955		72.6125	91.7396		128.203	111.978	120.393
			4	15	729	309	1.316	0.658	24888				112		98.297	59.9397	62.3132		98.297	66.3427		92.7114	142.155	136.194
			4	16	730	315	0.785	0.392	25142				113		127.318	77.1354	71.6528		127.318	85.1823		119.039	47.8195	146.902
			4	17	730	297	2.322	1.161	24952				114		80.4928	105.493	60.0971		80.4928	66.2882		92.6352	79.4608	113.992
			4	18	730	300	0.387	0.193	24127				115		99.1386	103.737	53.2189		99.1386	86.7686		121.256	148.696	133.639
			4	19	730	300	0	0	23473				116		108.351	77.9589	128.392		108.351	89.9141		125.652	120.816	140.006
			4	20	732	305	0.695	0.347	25143				117		138.507	68.4255	89.0452		138.507	54.4389		76.0763	116.001	138.796
			4	21	732	309	0.516	0.258	25127				118		119.401	62.0195	52.8313		119.401	54.3541		75.9578	101.664	113.907
			4	22	735	318	1.224	0.612	25701				119		62.6311	62.8188	98.0124		62.6311	84.1045		117.533	142.79	125.292
			4	23	735	318	0	0	25569				120		70.4024	56.8336	93.8679		70.4024	66.594		93.0625	68.6683	71.7525
			4	24	735	331	1.677	0.839	23597
			4	25	736	323	1.04	0.52	25418
			4	26	739	328	0.752	0.376	25268
			4	27	740	328	0.129	0.064	25563
			4	28	740	319	1.161	0.581	24813
			4	29	740	306	1.677	0.839	25387
			4	30	740	305	0.129	0.064	25113
			4	31	739	303	0.288	0.144	26134
			4	32	739	316	1.677	0.839	25420
			4	33	740	313	0.408	0.204	25291
			5	1	506	229	-1	-1	22308
			5	2	506	229	0	0	22639
			5	3	511	222	1.11	0.555	22431
			5	4	521	206	2.434	1.217	21965
			5	5	528	200	1.189	0.595	22178
			5	6	514	219	3.045	1.522	22936
			5	7	512	220	0.288	0.144	22785
			5	8	509	222	0.465	0.233	24192
			5	9	508	219	0.408	0.204	23341
			5	10	508	213	0.774	0.387	22576
			5	11	515	207	1.189	0.595	22861
			5	12	514	203	0.532	0.266	23168
			5	13	515	199	0.532	0.266	22396
			5	14	515	199	0	0	21939
			5	15	515	196	0.387	0.193	22811
			5	16	520	188	1.217	0.608	22903
			5	17	517	197	1.224	0.612	22232
			5	18	515	200	0.465	0.233	21387
			5	19	515	200	0	0	22448
			5	20	512	206	0.865	0.433	22338
			5	21	512	206	0	0	22376
			5	22	515	201	0.752	0.376	22967
			5	23	515	199	0.258	0.129	22941
			5	24	522	203	1.04	0.52	22512
			5	25	509	199	1.755	0.877	23367
			5	26	506	197	0.465	0.233	22686
			5	27	502	210	1.755	0.877	20938
			5	28	488	225	2.647	1.323	24127
			5	29	505	194	4.561	2.28	22694
			5	30	505	196	0.258	0.129	21691
			5	31	514	194	1.189	0.595	22045
			5	32	514	197	0.387	0.193	22474
			5	33	514	190	0.903	0.451	21014
			6	1	437	351	-1	-1	23394
			6	2	437	351	0	0	26911
			6	3	437	351	0	0	25997
			6	4	437	351	0	0	25815
			6	5	437	351	0	0	25697
			6	6	450	338	2.372	1.186	25758
			6	7	450	338	0	0	26079
			6	8	450	338	0	0	25656
			6	9	451	325	1.682	0.841	26230
			6	10	451	334	1.161	0.581	25914
			6	11	453	329	0.695	0.347	26679
			6	12	454	328	0.182	0.091	24087
			6	13	451	328	0.387	0.193	25324
			6	14	451	323	0.645	0.322	24327
			6	15	448	315	1.102	0.551	26018
			6	16	448	313	0.258	0.129	24741
			6	17	447	312	0.182	0.091	26076
			6	18	443	305	1.04	0.52	24826
			6	19	440	302	0.547	0.274	24936
			6	20	435	302	0.645	0.322	24494
			6	21	428	302	0.903	0.451	24796
			6	22	428	302	0	0	25451
			6	23	428	302	0	0	25313
			6	24	428	302	0	0	24887
			6	25	428	310	1.032	0.516	25311
			6	26	425	312	0.465	0.233	25430
			6	27	425	312	0	0	25063
			6	28	425	315	0.387	0.193	25384
			6	29	425	319	0.516	0.258	27593
			6	30	428	307	1.596	0.798	24908
			6	31	428	303	0.516	0.258	23975
			6	32	432	299	0.73	0.365	26163
			6	33	432	300	0.129	0.064	24385
			7	1	441	405	-1	-1	22188
			7	2	441	405	0	0	26775
			7	3	445	419	1.878	0.939	26694
			7	4	447	422	0.465	0.233	27147
			7	5	447	422	0	0	26802
			7	6	447	422	0	0	27894
			7	7	447	422	0	0	28132
			7	8	447	422	0	0	27867
			7	9	441	429	1.189	0.595	27859
			7	10	441	429	0	0	28106
			7	11	441	429	0	0	28080
			7	12	441	429	0	0	26629
			7	13	435	435	1.095	0.547	28554
			7	14	435	438	0.387	0.193	26970
			7	15	435	447	1.161	0.581	29111
			7	16	435	444	0.387	0.193	28997
			7	17	434	447	0.408	0.204	27680
			7	18	434	447	0	0	28310
			7	19	435	454	0.912	0.456	29414
			7	20	427	454	1.032	0.516	29501
			7	21	425	456	0.365	0.182	27443
			7	22	422	463	0.982	0.491	28293
			7	23	435	469	1.847	0.923	29769
			7	24	437	472	0.465	0.233	29499
			7	25	435	467	0.695	0.347	28941
			7	26	428	463	1.04	0.52	28784
			7	27	429	464	0.182	0.091	29471
			7	28	429	464	0	0	29317
			7	29	429	466	0.258	0.129	29964
			7	30	427	473	0.939	0.47	29360
			7	31	427	474	0.129	0.064	29967
			7	32	427	474	0	0	29564
			7	33	447	480	2.694	1.347	29499
			8	1	178	290	-1	-1	21103
			8	2	178	290	0	0	24773
			8	3	181	291	0.408	0.204	24166
			8	4	187	296	1.008	0.504	24515
			8	5	188	296	0.129	0.064	24741
			8	6	188	296	0	0	24508
			8	7	188	296	0	0	24848
			8	8	174	289	2.019	1.01	22716
			8	9	174	289	0	0	22582
			8	10	174	289	0	0	22397
			8	11	174	289	0	0	24614
			8	12	174	289	0	0	25072
			8	13	174	289	0	0	25434
			8	14	174	289	0	0	21500
			8	15	174	289	0	0	22228
			8	16	174	289	0	0	23778
			8	17	174	289	0	0	22839
			8	18	183	294	1.328	0.664	24216
			8	19	177	291	0.865	0.433	24392
			8	20	177	291	0	0	24619
			8	21	177	291	0	0	24698
			8	22	177	291	0	0	25291
			8	23	177	291	0	0	25659
			8	24	171	290	0.785	0.392	21838
			8	25	172	290	0.129	0.064	22517
			8	26	181	293	1.224	0.612	25499
			8	27	181	293	0	0	25365
			8	28	187	299	1.095	0.547	25011
			8	29	187	299	0	0	25504
			8	30	187	313	1.806	0.903	24809
			8	31	187	310	0.387	0.193	23876
			8	32	187	310	0	0	24652
			8	33	187	310	0	0	24907
			9	1	399	530	-1	-1	26219
			9	2	399	530	0	0	29594
			9	3	411	522	1.86	0.93	31177
			9	4	411	522	0	0	29414
			9	5	411	522	0	0	30280
			9	6	403	520	1.064	0.532	30378
			9	7	403	524	0.516	0.258	30235
			9	8	403	524	0	0	29690
			9	9	403	524	0	0	29841
			9	10	403	524	0	0	30344
			9	11	403	524	0	0	27935
			9	12	416	531	1.905	0.952	29724
			9	13	416	524	0.903	0.451	30147
			9	14	416	524	0	0	27824
			9	15	416	522	0.258	0.129	27313
			9	16	416	525	0.387	0.193	29873
			9	17	427	524	1.425	0.712	28597
			9	18	432	524	0.645	0.322	28549
			9	19	451	537	2.97	1.485	29805
			9	20	443	527	1.652	0.826	28049
			9	21	440	524	0.547	0.274	28778
			9	22	437	524	0.387	0.193	30741
			9	23	429	521	1.102	0.551	32143
			9	24	466	534	5.059	2.53	29815
			9	25	476	531	1.347	0.673	30156
			9	26	476	531	0	0	29875
			9	27	464	527	1.632	0.816	30809
			9	28	464	525	0.258	0.129	30317
			9	29	464	525	0	0	30240
			9	30	466	525	0.258	0.129	28529
			9	31	466	525	0	0	30684
			9	32	466	525	0	0	30321
			9	33	466	525	0	0	29285
			10	1	252	456	-1	-1	22249
			10	2	252	456	0	0	26650
			10	3	252	473	2.193	1.097	21757
			10	4	248	467	0.93	0.465	29252
			10	5	244	470	0.645	0.322	27682
			10	6	235	472	1.189	0.595	32827
			10	7	248	467	1.797	0.898	29860
			10	8	252	466	0.532	0.266	28333
			10	9	242	461	1.442	0.721	28167
			10	10	242	461	0	0	27190
			10	11	242	461	0	0	33468
			10	12	252	476	2.326	1.163	17779
			10	13	249	470	0.865	0.433	28541
			10	14	249	470	0	0	26806
			10	15	264	482	2.478	1.239	29764
			10	16	258	477	1.008	0.504	25596
			10	17	261	476	0.408	0.204	28185
			10	18	261	464	1.548	0.774	29256
			10	19	262	473	1.168	0.584	28362
			10	20	260	460	1.697	0.848	29478
			10	21	262	460	0.258	0.129	25996
			10	22	262	463	0.387	0.193	28330
			10	23	261	470	0.912	0.456	28863
			10	24	261	461	1.161	0.581	27618
			10	25	258	461	0.387	0.193	27813
			10	26	258	461	0	0	29528
			10	27	258	461	0	0	29233
			10	28	260	463	0.365	0.182	29355
			10	29	260	463	0	0	27559
			10	30	255	456	1.11	0.555	28468
			10	31	255	456	0	0	29165
			10	32	255	456	0	0	27322
			10	33	255	456	0	0	27029
			11	1	273	479	-1	-1	25714
			11	2	278	490	1.559	0.779	28170
			11	3	273	488	0.695	0.347	28981
			11	4	278	496	1.217	0.608	29499
			11	5	283	495	0.658	0.329	28629
			11	6	283	495	0	0	29188
			11	7	284	492	0.408	0.204	28499
			11	8	294	493	1.296	0.648	28417
			11	9	299	493	0.645	0.322	31192
			11	10	300	493	0.129	0.064	29809
			11	11	300	486	0.903	0.451	28614
			11	12	303	483	0.547	0.274	26217
			11	13	307	483	0.516	0.258	31169
			11	14	309	480	0.465	0.233	28090
			11	15	309	474	0.774	0.387	28588
			11	16	309	472	0.258	0.129	30361
			11	17	309	472	0	0	29490
			11	18	309	472	0	0	29423
			11	19	315	472	0.774	0.387	27901
			11	20	322	472	0.903	0.451	28345
			11	21	334	473	1.553	0.777	29098
			11	22	334	473	0	0	26371
			11	23	329	460	1.797	0.898	27790
			11	24	325	454	0.93	0.465	25643
			11	25	328	454	0.387	0.193	27941
			11	26	336	456	1.064	0.532	30151
			11	27	336	456	0	0	29872
			11	28	331	460	0.826	0.413	27623
			11	29	331	460	0	0	26862
			11	30	331	460	0	0	28701
			11	31	322	464	1.271	0.635	28171
			11	32	322	464	0	0	28197
			11	33	322	464	0	0	29080
			12	1	270	711	-1	-1	28664
			12	2	270	711	0	0	31693
			12	3	270	711	0	0	33398
			12	4	270	711	0	0	31164
			12	5	273	710	0.408	0.204	30617
			12	6	287	698	2.379	1.189	33117
			12	7	289	698	0.258	0.129	33104
			12	8	290	698	0.129	0.064	31159
			12	9	294	697	0.532	0.266	31273
			12	10	291	689	1.102	0.551	31790
			12	11	286	689	0.645	0.322	33108
			12	12	283	692	0.547	0.274	30478
			12	13	283	692	0	0	31580
			12	14	283	692	0	0	35524
			12	15	291	684	1.459	0.73	32441
			12	16	291	684	0	0	32493
			12	17	291	684	0	0	30310
			12	18	291	684	0	0	32785
			12	19	289	687	0.465	0.233	32864
			12	20	286	687	0.387	0.193	32733
			12	21	283	688	0.408	0.204	31422
			12	22	278	688	0.645	0.322	32746
			12	23	274	688	0.516	0.258	29130
			12	24	261	689	1.682	0.841	30846
			12	25	258	689	0.387	0.193	35632
			12	26	245	685	1.755	0.877	30935
			12	27	245	685	0	0	30501
			12	28	245	685	0	0	31685
			12	29	252	685	0.903	0.451	31716
			12	30	255	685	0.387	0.193	31827
			12	31	268	691	1.847	0.923	33158
			12	32	254	692	1.811	0.905	36110
			12	33	246	691	1.04	0.52	35513
			13	1	389	678	-1	-1	29644
			13	2	389	679	0.129	0.064	32148
			13	3	396	678	0.912	0.456	32490
			13	4	396	678	0	0	32746
			13	5	396	678	0	0	32528
			13	6	406	685	1.575	0.787	32344
			13	7	405	682	0.408	0.204	32249
			13	8	405	682	0	0	32244
			13	9	408	684	0.465	0.233	32968
			13	10	408	684	0	0	33443
			13	11	408	684	0	0	33072
			13	12	408	684	0	0	33122
			13	13	419	697	2.197	1.098	29447
			13	14	405	691	1.965	0.982	33344
			13	15	403	692	0.288	0.144	32841
			13	16	402	694	0.288	0.144	30849
			13	17	406	695	0.532	0.266	32247
			13	18	406	703	1.032	0.516	32728
			13	19	406	703	0	0	34019
			13	20	406	703	0	0	35259
			13	21	398	719	2.308	1.154	31654
			13	22	390	719	1.032	0.516	33379
			13	23	384	729	1.504	0.752	35673
			13	24	383	726	0.408	0.204	32439
			13	25	384	726	0.129	0.064	30208
			13	26	390	737	1.616	0.808	32062
			13	27	412	746	3.066	1.533	35179
			13	28	406	745	0.785	0.392	36843
			13	29	395	745	1.419	0.71	35897
			13	30	395	745	0	0	34011
			13	31	398	745	0.387	0.193	34825
			13	32	399	743	0.288	0.144	34512
			13	33	399	743	0	0	33595
			14	1	755	769	-1	-1	30867
			14	2	755	769	0	0	33752
			14	3	759	781	1.632	0.816	33693
			14	4	755	774	1.04	0.52	34118
			14	5	735	764	2.885	1.442	33076
			14	6	735	766	0.258	0.129	33379
			14	7	720	771	2.04	1.02	33650
			14	8	720	771	0	0	34590
			14	9	720	777	0.774	0.387	30855
			14	10	720	777	0	0	31896
			14	11	720	775	0.258	0.129	34526
			14	12	720	771	0.516	0.258	33497
			14	13	726	765	1.095	0.547	34391
			14	14	732	765	0.774	0.387	33794
			14	15	719	775	2.116	1.058	34638
			14	16	724	772	0.752	0.376	36532
			14	17	724	772	0	0	34341
			14	18	723	771	0.182	0.091	34221
			14	19	720	753	2.354	1.177	35895
			14	20	721	753	0.129	0.064	34374
			14	21	721	759	0.774	0.387	34109
			14	22	721	759	0	0	37055
			14	23	717	769	1.389	0.695	33633
			14	24	717	769	0	0	35205
			14	25	721	761	1.154	0.577	34530
			14	26	729	759	1.064	0.532	34187
			14	27	729	764	0.645	0.322	34342
			14	28	740	771	1.682	0.841	32349
			14	29	740	769	0.258	0.129	35815
			14	30	748	765	1.154	0.577	34705
			14	31	749	764	0.182	0.091	34661
			14	32	749	764	0	0	35039
			14	33	745	777	1.755	0.877	36068
			15	1	890	859	-1	-1	31667
			15	2	890	859	0	0	35368
			15	3	891	865	0.785	0.392	35403
			15	4	912	870	2.785	1.392	26781
			15	5	904	865	1.217	0.608	36880
			15	6	890	865	1.806	0.903	33262
			15	7	886	864	0.532	0.266	36202
			15	8	886	864	0	0	34714
			15	9	867	859	2.534	1.267	35200
			15	10	864	852	0.982	0.491	34894
			15	11	858	849	0.865	0.433	34757
			15	12	858	836	1.677	0.839	34785
			15	13	851	855	2.612	1.306	32880
			15	14	851	855	0	0	35173
			15	15	846	858	0.752	0.376	34856
			15	16	843	858	0.387	0.193	35118
			15	17	857	861	1.847	0.923	35450
			15	18	852	852	1.328	0.664	34127
			15	19	848	858	0.93	0.465	35448
			15	20	848	857	0.129	0.064	35776
			15	21	855	851	1.189	0.595	35151
			15	22	858	851	0.387	0.193	34677
			15	23	888	839	4.168	2.084	36079
			15	24	888	839	0	0	35044
			15	25	894	836	0.865	0.433	35980
			15	26	900	827	1.395	0.698	35503
			15	27	923	811	3.614	1.807	36504
			15	28	926	811	0.387	0.193	34763
			15	29	926	811	0	0	34734
			15	30	926	811	0	0	32808
			15	31	926	811	0	0	34663
			15	32	931	804	1.11	0.555	35435
			15	33	931	800	0.516	0.258	35421
			16	1	843	939	-1	-1	34955
			16	2	861	925	2.942	1.471	35110
			16	3	861	915	1.29	0.645	35739
			16	4	861	915	0	0	35249
			16	5	868	912	0.982	0.491	35228
			16	6	872	918	0.93	0.465	35250
			16	7	872	918	0	0	35115
			16	8	872	918	0	0	35213
			16	9	872	918	0	0	34875
			16	10	872	918	0	0	35234
			16	11	872	918	0	0	35455
			16	12	872	912	0.774	0.387	35504
			16	13	875	912	0.387	0.193	37131
			16	14	868	922	1.575	0.787	35790
			16	15	868	922	0	0	36258
			16	16	862	910	1.731	0.865	36004
			16	17	864	899	1.442	0.721	35857
			16	18	862	893	0.816	0.408	34605
			16	19	861	891	0.288	0.144	35420
			16	20	861	891	0	0	35891
			16	21	843	883	2.541	1.271	35344
			16	22	843	883	0	0	36720
			16	23	843	883	0	0	35684
			16	24	846	891	1.102	0.551	36039
			16	25	861	896	2.04	1.02	36488
			16	26	864	903	0.982	0.491	36491
			16	27	864	903	0	0	36598
			16	28	868	887	2.128	1.064	35516
			16	29	870	878	1.189	0.595	35971
			16	30	870	881	0.387	0.193	36579
			16	31	870	881	0	0	36646
			16	32	870	881	0	0	36068
			16	33	870	881	0	0	36004
			17	1	852	963	-1	-1	33496
			17	2	859	974	1.682	0.841	35304
			17	3	859	974	0	0	37101
			17	4	865	980	1.095	0.547	37121
			17	5	881	973	2.253	1.126	33938
			17	6	888	968	1.11	0.555	34737
			17	7	893	967	0.658	0.329	37359
			17	8	903	964	1.347	0.673	34694
			17	9	903	964	0	0	34634
			17	10	906	964	0.387	0.193	36346
			17	11	906	964	0	0	32627
			17	12	925	964	2.451	1.225	36228
			17	13	944	976	2.899	1.449	38967
			17	14	944	976	0	0	38005
			17	15	932	976	1.548	0.774	35936
			17	16	920	963	2.282	1.141	35648
			17	17	919	958	0.658	0.329	37952
			17	18	920	958	0.129	0.064	37253
			17	19	922	958	0.258	0.129	37117
			17	20	922	958	0	0	37318
			17	21	922	958	0	0	36194
			17	22	936	945	2.465	1.232	38514
			17	23	938	944	0.288	0.144	37635
			17	24	938	944	0	0	32606
			17	25	936	928	2.08	1.04	37713
			17	26	935	923	0.658	0.329	38344
			17	27	934	918	0.658	0.329	30990
			17	28	928	907	1.616	0.808	37975
			17	29	928	903	0.516	0.258	36883
			17	30	928	903	0	0	38378
			17	31	928	903	0	0	37797
			17	32	926	883	2.593	1.296	37753
			17	33	932	880	0.865	0.433	36314
			18	1	1286	1121	-1	-1	26895
			18	2	1301	1124	1.973	0.987	33659
			18	3	1297	1131	1.04	0.52	34348
			18	4	1297	1131	0	0	34457
			18	5	1297	1131	0	0	33537
			18	6	1295	1128	0.465	0.233	38340
			18	7	1295	1128	0	0	29440
			18	8	1286	1105	3.186	1.593	34598
			18	9	1282	1109	0.73	0.365	34450
			18	10	1282	1109	0	0	34883
			18	11	1282	1111	0.258	0.129	33324
			18	12	1278	1108	0.645	0.322	33184
			18	13	1278	1108	0	0	34901
			18	14	1278	1108	0	0	35852
			18	15	1281	1098	1.347	0.673	34123
			18	16	1271	1103	1.442	0.721	35639
			18	17	1271	1103	0	0	31958
			18	18	1273	1096	0.939	0.47	35866
			18	19	1262	1077	2.832	1.416	32536
			18	20	1263	1072	0.658	0.329	34428
			18	21	1265	1067	0.695	0.347	34455
			18	22	1269	1067	0.516	0.258	36486
			18	23	1275	1090	3.066	1.533	36420
			18	24	1271	1095	0.826	0.413	35663
			18	25	1272	1103	1.04	0.52	38028
			18	26	1272	1098	0.645	0.322	35975
			18	27	1272	1098	0	0	34926
			18	28	1272	1098	0	0	32987
			18	29	1272	1098	0	0	36453
			18	30	1269	1079	2.481	1.241	35691
			18	31	1273	1092	1.755	0.877	37612
			18	32	1272	1092	0.129	0.064	37489
			18	33	1263	1080	1.935	0.967	35148
			19	1	1316	1083	-1	-1	30826
			19	2	1314	1093	1.316	0.658	31708
			19	3	1314	1093	0	0	32796
			19	4	1310	1093	0.516	0.258	34235
			19	5	1316	1093	0.774	0.387	32980
			19	6	1311	1090	0.752	0.376	33719
			19	7	1311	1090	0	0	33891
			19	8	1317	1092	0.816	0.408	34202
			19	9	1317	1092	0	0	33800
			19	10	1317	1092	0	0	34477
			19	11	1317	1092	0	0	34108
			19	12	1317	1092	0	0	34430
			19	13	1317	1092	0	0	34529
			19	14	1317	1101	1.161	0.581	32612
			19	15	1316	1098	0.408	0.204	35047
			19	16	1310	1089	1.395	0.698	30987
			19	17	1307	1074	1.973	0.987	36175
			19	18	1307	1074	0	0	36068
			19	19	1307	1074	0	0	36690
			19	20	1300	1066	1.371	0.686	37244
			19	21	1297	1064	0.465	0.233	34824
			19	22	1289	1056	1.459	0.73	36471
			19	23	1278	1041	2.4	1.2	33664
			19	24	1275	1034	0.982	0.491	35049
			19	25	1272	1024	1.347	0.673	35254
			19	26	1272	1022	0.258	0.129	35576
			19	27	1276	1031	1.271	0.635	32274
			19	28	1272	1013	2.379	1.189	35796
			19	29	1275	1000	1.721	0.861	34984
			19	30	1273	1002	0.365	0.182	35163
			19	31	1273	1002	0	0	32809
			19	32	1273	1002	0	0	34923
			19	33	1273	1002	0	0	36583
			20	1	1208	1079	-1	-1	31176
			20	2	1208	1079	0	0	36395
			20	3	1208	1079	0	0	33358
			20	4	1208	1073	0.774	0.387	36848
			20	5	1208	1073	0	0	29242
			20	6	1214	1063	1.504	0.752	35230
			20	7	1214	1063	0	0	35046
			20	8	1214	1063	0	0	34744
			20	9	1214	1063	0	0	37941
			20	10	1208	1056	1.189	0.595	39804
			20	11	1207	1051	0.658	0.329	37837
			20	12	1207	1047	0.516	0.258	37025
			20	13	1205	1047	0.258	0.129	35380
			20	14	1205	1047	0	0	31361
			20	15	1205	1047	0	0	36532
			20	16	1205	1047	0	0	37094
			20	17	1205	1047	0	0	39363
			20	18	1205	1047	0	0	36850
			20	19	1188	1047	2.193	1.097	36430
			20	20	1173	1047	1.935	0.967	38311
			20	21	1178	1051	0.826	0.413	36326
			20	22	1178	1051	0	0	37237
			20	23	1178	1051	0	0	34058
			20	24	1221	1045	5.601	2.8	33948
			20	25	1220	1044	0.182	0.091	34823
			20	26	1204	1048	2.128	1.064	28788
			20	27	1183	1056	2.899	1.449	34847
			20	28	1167	1054	2.08	1.04	38024
			20	29	1157	1056	1.316	0.658	39864
			20	30	1156	1056	0.129	0.064	37603
			20	31	1156	1056	0	0	39075
			20	32	1166	1053	1.347	0.673	31869
			20	33	1160	1053	0.774	0.387	37908
			21	1	1172	862	-1	-1	29508
			21	2	1172	864	0.258	0.129	33420
			21	3	1178	864	0.774	0.387	31980
			21	4	1178	864	0	0	33289
			21	5	1178	864	0	0	32258
			21	6	1178	864	0	0	31675
			21	7	1178	870	0.774	0.387	32612
			21	8	1182	881	1.51	0.755	33032
			21	9	1182	881	0	0	33413
			21	10	1182	881	0	0	29352
			21	11	1182	881	0	0	32668
			21	12	1186	872	1.271	0.635	28487
			21	13	1186	872	0	0	30133
			21	14	1185	883	1.425	0.712	33664
			21	15	1185	883	0	0	33528
			21	16	1182	896	1.721	0.861	30393
			21	17	1173	896	1.161	0.581	31782
			21	18	1172	896	0.129	0.064	33683
			21	19	1166	896	0.774	0.387	31920
			21	20	1163	896	0.387	0.193	34306
			21	21	1156	896	0.903	0.451	33998
			21	22	1160	906	1.389	0.695	32678
			21	23	1148	904	1.569	0.785	34146
			21	24	1147	902	0.288	0.144	30960
			21	25	1144	900	0.465	0.233	34299
			21	26	1140	907	1.04	0.52	34690
			21	27	1140	907	0	0	35815
			21	28	1130	913	1.504	0.752	32653
			21	29	1122	913	1.032	0.516	34614
			21	30	1118	918	0.826	0.413	35322
			21	31	1121	918	0.387	0.193	31632
			21	32	1118	918	0.387	0.193	35966
			21	33	1118	918	0	0	36437
			22	1	1246	810	-1	-1	30418
			22	2	1256	823	2.116	1.058	24901
			22	3	1259	823	0.387	0.193	30045
			22	4	1259	822	0.129	0.064	24794
			22	5	1259	822	0	0	24655
			22	6	1275	823	2.068	1.034	30688
			22	7	1276	825	0.288	0.144	28410
			22	8	1288	826	1.553	0.777	29035
			22	9	1294	826	0.774	0.387	30523
			22	10	1298	825	0.532	0.266	31976
			22	11	1304	823	0.816	0.408	29523
			22	12	1304	823	0	0	28618
			22	13	1307	820	0.547	0.274	30379
			22	14	1307	820	0	0	31046
			22	15	1307	820	0	0	30853
			22	16	1311	814	0.93	0.465	30580
			22	17	1316	809	0.912	0.456	29392
			22	18	1316	809	0	0	30114
			22	19	1316	809	0	0	33395
			22	20	1311	813	0.826	0.413	30591
			22	21	1297	822	2.147	1.073	32107
			22	22	1297	829	0.903	0.451	33799
			22	23	1297	829	0	0	28204
			22	24	1301	811	2.379	1.189	32860
			22	25	1310	803	1.553	0.777	31362
			22	26	1316	781	2.942	1.471	30080
			22	27	1316	781	0	0	31255
			22	28	1316	781	0	0	30294
			22	29	1334	785	2.379	1.189	31930
			22	30	1336	787	0.365	0.182	30550
			22	31	1342	782	1.008	0.504	28992
			22	32	1333	784	1.189	0.595	32092
			22	33	1333	784	0	0	32668
			23	1	1361	688	-1	-1	28712
			23	2	1362	697	1.168	0.584	27796
			23	3	1366	697	0.516	0.258	27133
			23	4	1363	694	0.547	0.274	25583
			23	5	1366	694	0.387	0.193	27809
			23	6	1366	694	0	0	25606
			23	7	1377	700	1.616	0.808	26993
			23	8	1359	685	3.023	1.511	29642
			23	9	1358	685	0.129	0.064	27957
			23	10	1358	685	0	0	27494
			23	11	1358	695	1.29	0.645	26286
			23	12	1358	694	0.129	0.064	28351
			23	13	1358	694	0	0	28766
			23	14	1343	697	1.973	0.987	27989
			23	15	1343	697	0	0	29801
			23	16	1337	697	0.774	0.387	28374
			23	17	1337	697	0	0	28401
			23	18	1337	697	0	0	27640
			23	19	1346	692	1.328	0.664	31094
			23	20	1346	691	0.129	0.064	29213
			23	21	1347	698	0.912	0.456	29428
			23	22	1350	698	0.387	0.193	27976
			23	23	1362	707	1.935	0.967	27538
			23	24	1350	701	1.731	0.865	29197
			23	25	1352	697	0.577	0.288	29291
			23	26	1347	692	0.912	0.456	29075
			23	27	1347	692	0	0	28868
			23	28	1340	689	0.982	0.491	29549
			23	29	1352	692	1.596	0.798	29179
			23	30	1350	704	1.569	0.785	28429
			23	31	1359	704	1.161	0.581	29099
			23	32	1368	717	2.04	1.02	29519
			23	33	1368	713	0.516	0.258	32110
			24	1	1398	673	-1	-1	24940
			24	2	1403	679	1.008	0.504	26968
			24	3	1411	679	1.032	0.516	26927
			24	4	1411	679	0	0	27372
			24	5	1411	679	0	0	27850
			24	6	1411	679	0	0	27539
			24	7	1411	679	0	0	28115
			24	8	1411	679	0	0	29489
			24	9	1407	684	0.826	0.413	27835
			24	10	1407	684	0	0	28435
			24	11	1407	684	0	0	28879
			24	12	1404	692	1.102	0.551	26723
			24	13	1404	692	0	0	25857
			24	14	1417	703	2.197	1.098	27670
			24	15	1423	729	3.442	1.721	28199
			24	16	1423	724	0.645	0.322	27575
			24	17	1423	724	0	0	27729
			24	18	1427	726	0.577	0.288	27301
			24	19	1435	729	1.102	0.551	28921
			24	20	1435	729	0	0	28706
			24	21	1430	745	2.162	1.081	28572
			24	22	1433	752	0.982	0.491	29616
			24	23	1433	752	0	0	29100
			24	24	1433	752	0	0	28526
			24	25	1451	756	2.379	1.189	27870
			24	26	1451	756	0	0	27870
			24	27	1449	748	1.064	0.532	28649
			24	28	1442	746	0.939	0.47	29273
			24	29	1438	746	0.516	0.258	29504
			24	30	1438	752	0.774	0.387	28408
			24	31	1432	750	0.816	0.408	28595
			24	32	1436	749	0.532	0.266	28060
			24	33	1443	759	1.575	0.787	28005
			25	1	1395	460	-1	-1	22365
			25	2	1397	467	0.939	0.47	22701
			25	3	1397	467	0	0	24111
			25	4	1393	450	2.253	1.126	22429
			25	5	1393	450	0	0	22987
			25	6	1398	450	0.645	0.322	21069
			25	7	1397	441	1.168	0.584	22926
			25	8	1397	441	0	0	21103
			25	9	1398	421	2.583	1.292	22245
			25	10	1404	419	0.816	0.408	23130
			25	11	1403	419	0.129	0.064	23855
			25	12	1403	428	1.161	0.581	21781
			25	13	1401	415	1.697	0.848	21862
			25	14	1401	415	0	0	21135
			25	15	1401	415	0	0	23139
			25	16	1401	415	0	0	21383
			25	17	1387	421	1.965	0.982	21920
			25	18	1397	432	1.918	0.959	20362
			25	19	1398	443	1.425	0.712	22776
			25	20	1387	473	4.122	2.061	22470
			25	21	1382	485	1.677	0.839	25095
			25	22	1382	492	0.903	0.451	23613
			25	23	1391	466	3.549	1.775	24827
			25	24	1394	459	0.982	0.491	22256
			25	25	1387	457	0.939	0.47	25184
			25	26	1387	457	0	0	23074
			25	27	1382	461	0.826	0.413	23445
			25	28	1378	474	1.755	0.877	23939
			25	29	1381	482	1.102	0.551	24963
			25	30	1378	498	2.1	1.05	26025
			25	31	1375	515	2.227	1.113	21913
			25	32	1375	509	0.774	0.387	25334
			25	33	1374	505	0.532	0.266	23806
			26	1	1451	392	-1	-1	19472
			26	2	1451	392	0	0	20618
			26	3	1451	392	0	0	20223
			26	4	1451	392	0	0	21081
			26	5	1449	425	4.265	2.132	21083
			26	6	1449	425	0	0	20766
			26	7	1449	425	0	0	20538
			26	8	1449	425	0	0	21716
			26	9	1448	415	1.296	0.648	20695
			26	10	1436	409	1.731	0.865	21727
			26	11	1433	405	0.645	0.322	18151
			26	12	1446	419	2.465	1.232	21026
			26	13	1445	413	0.785	0.392	21441
			26	14	1445	413	0	0	22766
			26	15	1445	413	0	0	21546
			26	16	1451	422	1.395	0.698	22468
			26	17	1451	432	1.29	0.645	16396
			26	18	1458	441	1.471	0.735	17758
			26	19	1456	438	0.465	0.233	17293
			26	20	1454	432	0.816	0.408	16893
			26	21	1445	418	2.147	1.073	22725
			26	22	1442	415	0.547	0.274	22048
			26	23	1442	415	0	0	21742
			26	24	1433	400	2.257	1.128	22690
			26	25	1427	396	0.93	0.465	19698
			26	26	1417	392	1.389	0.695	24245
			26	27	1403	389	1.847	0.923	19834
			26	28	1395	379	1.652	0.826	21583
			26	29	1397	376	0.465	0.233	21961
			26	30	1398	370	0.785	0.392	21740
			26	31	1398	370	0	0	21870
			26	32	1398	370	0	0	21459
			26	33	1398	380	1.29	0.645	21656
			27	1	1114	415	-1	-1	21988
			27	2	1114	415	0	0	24860
			27	3	1098	413	2.08	1.04	24028
			27	4	1115	412	2.197	1.098	23245
			27	5	1121	400	1.731	0.865	24260
			27	6	1119	400	0.258	0.129	23279
			27	7	1119	400	0	0	23487
			27	8	1101	389	2.721	1.361	19109
			27	9	1099	387	0.365	0.182	21533
			27	10	1083	374	2.659	1.33	21515
			27	11	1080	374	0.387	0.193	25032
			27	12	1076	373	0.532	0.266	23852
			27	13	1082	366	1.189	0.595	23146
			27	14	1082	366	0	0	24210
			27	15	1087	364	0.695	0.347	25401
			27	16	1090	358	0.865	0.433	25001
			27	17	1090	358	0	0	23891
			27	18	1095	357	0.658	0.329	25171
			27	19	1098	361	0.645	0.322	24662
			27	20	1102	351	1.389	0.695	23423
			27	21	1111	345	1.395	0.698	23938
			27	22	1119	360	2.193	1.097	24319
			27	23	1135	366	2.204	1.102	24273
			27	24	1135	366	0	0	24151
			27	25	1135	366	0	0	24069
			27	26	1135	366	0	0	24673
			27	27	1135	366	0	0	24174
			27	28	1147	367	1.553	0.777	24572
			27	29	1141	358	1.395	0.698	23216
			27	30	1143	358	0.258	0.129	23166
			27	31	1147	358	0.516	0.258	24177
			27	32	1154	341	2.372	1.186	23810
			27	33	1153	354	1.682	0.841	23480
			28	1	1151	473	-1	-1	24040
			28	2	1150	489	2.068	1.034	26153
			28	3	1150	480	1.161	0.581	26611
			28	4	1141	489	1.642	0.821	26762
			28	5	1143	482	0.939	0.47	26761
			28	6	1143	470	1.548	0.774	26412
			28	7	1138	454	2.162	1.081	26213
			28	8	1134	441	1.755	0.877	26073
			28	9	1124	432	1.736	0.868	25103
			28	10	1124	432	0	0	23278
			28	11	1133	435	1.224	0.612	26541
			28	12	1130	440	0.752	0.376	24727
			28	13	1114	425	2.829	1.415	25548
			28	14	1114	432	0.903	0.451	25489
			28	15	1128	443	2.297	1.148	24822
			28	16	1137	443	1.161	0.581	23014
			28	17	1138	440	0.408	0.204	25531
			28	18	1140	437	0.465	0.233	24819
			28	19	1147	434	0.982	0.491	24579
			28	20	1151	435	0.532	0.266	23573
			28	21	1162	441	1.616	0.808	24891
			28	22	1157	429	1.677	0.839	25773
			28	23	1157	429	0	0	24846
			28	24	1162	432	0.752	0.376	24240
			28	25	1164	435	0.465	0.233	26108
			28	26	1170	437	0.816	0.408	25436
			28	27	1170	437	0	0	25732
			28	28	1170	431	0.774	0.387	25771
			28	29	1172	431	0.258	0.129	26406
			28	30	1170	440	1.189	0.595	26263
			28	31	1169	428	1.553	0.777	26188
			28	32	1167	434	0.816	0.408	25208
			28	33	1167	434	0	0	25880
			29	1	1076	554	-1	-1	25681
			29	2	1076	554	0	0	29989
			29	3	1076	554	0	0	30693
			29	4	1076	554	0	0	30913
			29	5	1076	554	0	0	28925
			29	6	1076	554	0	0	29564
			29	7	1073	557	0.547	0.274	29086
			29	8	1073	562	0.645	0.322	27274
			29	9	1073	562	0	0	29703
			29	10	1067	579	2.326	1.163	30050
			29	11	1064	579	0.387	0.193	28293
			29	12	1064	578	0.129	0.064	28179
			29	13	1070	578	0.774	0.387	28759
			29	14	1077	583	1.11	0.555	29653
			29	15	1076	585	0.288	0.144	29461
			29	16	1073	585	0.387	0.193	28868
			29	17	1076	588	0.547	0.274	29058
			29	18	1077	588	0.129	0.064	30248
			29	19	1077	591	0.387	0.193	30338
			29	20	1077	601	1.29	0.645	28247
			29	21	1074	592	1.224	0.612	29421
			29	22	1087	604	2.282	1.141	29198
			29	23	1109	605	2.841	1.42	31019
			29	24	1108	610	0.658	0.329	30204
			29	25	1108	624	1.806	0.903	30826
			29	26	1109	623	0.182	0.091	28892
			29	27	1111	620	0.465	0.233	29780
			29	28	1112	621	0.182	0.091	30229
			29	29	1121	628	1.471	0.735	30531
			29	30	1121	628	0	0	30230
			29	31	1128	627	0.912	0.456	30546
			29	32	1128	633	0.774	0.387	31562
			29	33	1131	646	1.721	0.861	30838
			30	1	1087	637	-1	-1	28601
			30	2	1087	637	0	0	30078
			30	3	1087	637	0	0	30159
			30	4	1089	649	1.569	0.785	24972
			30	5	1083	656	1.189	0.595	30226
			30	6	1082	650	0.785	0.392	30778
			30	7	1080	650	0.258	0.129	28889
			30	8	1080	655	0.645	0.322	31061
			30	9	1095	678	3.542	1.771	26020
			30	10	1095	701	2.967	1.484	31474
			30	11	1093	695	0.816	0.408	27193
			30	12	1082	707	2.1	1.05	31251
			30	13	1060	710	2.864	1.432	32040
			30	14	1057	707	0.547	0.274	27802
			30	15	1064	720	1.905	0.952	31985
			30	16	1048	711	2.368	1.184	32809
			30	17	1048	711	0	0	32109
			30	18	1022	724	3.75	1.875	32221
			30	19	1038	719	2.162	1.081	28868
			30	20	1038	719	0	0	32273
			30	21	1038	705	1.806	0.903	32726
			30	22	1034	688	2.253	1.126	31733
			30	23	1018	676	2.58	1.29	33278
			30	24	1018	676	0	0	32314
			30	25	1016	650	3.364	1.682	31204
			30	26	1022	649	0.785	0.392	32215
			30	27	1041	643	2.57	1.285	31775
			30	28	1058	656	2.761	1.38	31989
			30	29	1064	662	1.095	0.547	31868
			30	30	1064	672	1.29	0.645	29741
			30	31	1060	682	1.389	0.695	32079
			30	32	1060	678	0.516	0.258	32347
			30	33	1060	678	0	0	31202
			31	1	1082	435	-1	-1	22355
			31	2	1082	435	0	0	24310
			31	3	1082	435	0	0	24521
			31	4	1082	435	0	0	26316
			31	5	1082	435	0	0	26271
			31	6	1070	438	1.596	0.798	25808
			31	7	1076	429	1.395	0.698	26082
			31	8	1074	429	0.258	0.129	26050
			31	9	1074	429	0	0	26325
			31	10	1069	440	1.559	0.779	26711
			31	11	1067	424	2.08	1.04	27240
			31	12	1066	443	2.454	1.227	26489
			31	13	1066	443	0	0	26708
			31	14	1066	443	0	0	26710
			31	15	1066	437	0.774	0.387	26764
			31	16	1066	437	0	0	27346
			31	17	1064	438	0.288	0.144	26871
			31	18	1066	435	0.465	0.233	26535
			31	19	1069	434	0.408	0.204	26919
			31	20	1064	443	1.328	0.664	27045
			31	21	1067	432	1.471	0.735	26826
			31	22	1069	441	1.189	0.595	27636
			31	23	1069	441	0	0	27034
			31	24	1069	441	0	0	27215
			31	25	1069	441	0	0	27551
			31	26	1061	424	2.424	1.212	26277
			31	27	1061	416	1.032	0.516	26644
			31	28	1061	416	0	0	26653
			31	29	1063	447	4.007	2.004	26017
			31	30	1076	453	1.847	0.923	27448
			31	31	1073	437	2.1	1.05	27111
			31	32	1067	432	1.008	0.504	26623
			31	33	1067	438	0.774	0.387	26888
			32	1	984	480	-1	-1	24916
			32	2	984	480	0	0	27597
			32	3	984	480	0	0	27403
			32	4	984	480	0	0	27237
			32	5	976	477	1.102	0.551	28427
			32	6	971	486	1.328	0.664	28409
			32	7	971	498	1.548	0.774	27789
			32	8	971	502	0.516	0.258	28908
			32	9	973	499	0.465	0.233	28190
			32	10	974	495	0.532	0.266	27929
			32	11	967	488	1.277	0.639	28611
			32	12	967	489	0.129	0.064	32353
			32	13	967	486	0.387	0.193	30618
			32	14	967	486	0	0	25869
			32	15	971	453	4.288	2.144	25951
			32	16	974	437	2.1	1.05	27767
			32	17	974	437	0	0	26126
			32	18	973	427	1.296	0.648	23036
			32	19	971	425	0.365	0.182	22451
			32	20	957	421	1.878	0.939	25995
			32	21	955	421	0.258	0.129	24019
			32	22	949	421	0.774	0.387	28033
			32	23	936	415	1.847	0.923	24407
			32	24	936	415	0	0	27865
			32	25	936	409	0.774	0.387	27145
			32	26	955	398	2.832	1.416	27089
			32	27	949	400	0.816	0.408	28410
			32	28	948	389	1.425	0.712	27046
			32	29	939	392	1.224	0.612	25564
			32	30	939	392	0	0	25763
			32	31	939	421	3.741	1.87	25538
			32	32	939	429	1.032	0.516	27366
			32	33	939	431	0.258	0.129	27998
			33	1	735	425	-1	-1	24127
			33	2	740	421	0.826	0.413	26894
			33	3	740	421	0	0	25803
			33	4	749	427	1.395	0.698	27234
			33	5	745	424	0.645	0.322	26719
			33	6	742	422	0.465	0.233	28349
			33	7	735	409	1.905	0.952	27326
			33	8	735	409	0	0	24914
			33	9	716	409	2.451	1.225	21906
			33	10	716	409	0	0	28389
			33	11	729	409	1.677	0.839	27449
			33	12	733	411	0.577	0.288	27826
			33	13	707	408	3.376	1.688	21828
			33	14	700	408	0.903	0.451	26616
			33	15	700	408	0	0	26122
			33	16	700	402	0.774	0.387	27319
			33	17	700	402	0	0	26202
			33	18	695	402	0.645	0.322	27889
			33	19	694	405	0.408	0.204	25528
			33	20	720	411	3.442	1.721	29086
			33	21	733	412	1.682	0.841	24017
			33	22	753	421	2.829	1.415	25414
			33	23	756	419	0.465	0.233	25083
			33	24	742	419	1.806	0.903	27281
			33	25	743	409	1.296	0.648	26563
			33	26	743	411	0.258	0.129	27402
			33	27	749	421	1.504	0.752	26100
			33	28	762	413	1.969	0.985	28372
			33	29	762	413	0	0	22671
			33	30	769	412	0.912	0.456	29369
			33	31	782	406	1.847	0.923	27907
			33	32	784	406	0.258	0.129	25660
			33	33	787	405	0.408	0.204	29191
			34	1	904	158	-1	-1	19687
			34	2	904	158	0	0	19317
			34	3	904	158	0	0	19498
			34	4	904	158	0	0	20415
			34	5	916	158	1.548	0.774	19274
			34	6	913	159	0.408	0.204	20118
			34	7	899	158	1.811	0.905	19457
			34	8	902	158	0.387	0.193	20094
			34	9	903	161	0.408	0.204	20713
			34	10	903	164	0.387	0.193	20704
			34	11	903	164	0	0	21323
			34	12	899	164	0.516	0.258	20692
			34	13	899	164	0	0	21200
			34	14	899	165	0.129	0.064	21373
			34	15	896	168	0.547	0.274	19097
			34	16	909	164	1.755	0.877	20197
			34	17	910	162	0.288	0.144	21046
			34	18	907	139	2.992	1.496	19522
			34	19	896	127	2.1	1.05	19437
			34	20	896	119	1.032	0.516	18156
			34	21	896	116	0.387	0.193	20850
			34	22	891	114	0.695	0.347	18783
			34	23	887	113	0.532	0.266	21127
			34	24	884	114	0.408	0.204	15777
			34	25	884	114	0	0	19979
			34	26	883	126	1.553	0.777	19943
			34	27	896	133	1.905	0.952	18943
			34	28	896	139	0.774	0.387	16841
			34	29	896	139	0	0	17980
			34	30	910	152	2.465	1.232	20666
			34	31	910	152	0	0	20905
			34	32	916	171	2.57	1.285	21170
			34	33	926	174	1.347	0.673	16508
			35	1	759	842	-1	-1	34129
			35	2	762	852	1.347	0.673	36873
			35	3	761	841	1.425	0.712	35603
			35	4	748	838	1.721	0.861	32012
			35	5	742	833	1.008	0.504	34218
			35	6	740	830	0.465	0.233	33979
			35	7	740	830	0	0	35372
			35	8	740	830	0	0	35623
			35	9	740	817	1.677	0.839	34408
			35	10	745	823	1.008	0.504	33269
			35	11	745	823	0	0	33307
			35	12	746	813	1.296	0.648	34240
			35	13	740	820	1.189	0.595	34539
			35	14	740	825	0.645	0.322	34429
			35	15	749	822	1.224	0.612	35000
			35	16	743	817	1.008	0.504	33223
			35	17	750	825	1.371	0.686	33757
			35	18	749	838	1.682	0.841	35309
			35	19	749	838	0	0	35140
			35	20	749	838	0	0	34924
			35	21	743	846	1.29	0.645	35476
			35	22	737	839	1.189	0.595	35743
			35	23	739	841	0.365	0.182	35652
			35	24	746	842	0.912	0.456	35420
			35	25	758	842	1.548	0.774	36405
			35	26	740	836	2.448	1.224	36461
			35	27	750	841	1.442	0.721	36391
			35	28	750	841	0	0	36331
			35	29	750	841	0	0	36392
			35	30	748	833	1.064	0.532	36039
			35	31	735	848	2.561	1.28	36220
			35	32	735	845	0.387	0.193	35781
			35	33	733	835	1.316	0.658	36101
			36	1	566	576	-1	-1	27737
			36	2	578	582	1.731	0.865	30863
			36	3	576	581	0.288	0.144	29943
			36	4	572	575	0.93	0.465	28955
			36	5	572	575	0	0	30537
			36	6	567	567	1.217	0.608	31503
			36	7	565	569	0.365	0.182	30614
			36	8	553	553	2.58	1.29	30548
			36	9	549	553	0.516	0.258	27676
			36	10	544	550	0.752	0.376	31143
			36	11	534	537	2.116	1.058	29267
			36	12	534	536	0.129	0.065	27508
			36	13	537	524	1.596	0.798	27697
			36	14	536	524	0.129	0.065	29132
			36	15	528	530	1.29	0.645	32038
			36	16	520	530	1.032	0.516	31238
			36	17	525	531	0.658	0.329	28615
			36	18	527	531	0.258	0.129	30504
			36	19	543	524	2.253	1.126	30696
			36	20	543	522	0.258	0.129	30743
			36	21	543	522	0	0	29401
			36	22	559	522	2.064	1.032	30226
			36	23	559	518	0.516	0.258	30258
			36	24	566	522	1.04	0.52	30413
			36	25	575	522	1.161	0.581	29462
			36	26	567	518	1.154	0.577	29940
			36	27	567	522	0.516	0.258	28649
			36	28	551	520	2.08	1.04	32227
			36	29	559	511	1.553	0.777	31433
			36	30	560	514	0.408	0.204	30716
			36	31	566	530	2.204	1.102	30857
			36	32	559	525	1.11	0.555	29487
			36	33	565	518	1.189	0.595	31198
			37	1	557	623	-1	-1	28771
			37	2	556	623	0.129	0.065	29709
			37	3	562	623	0.774	0.387	30676
			37	4	560	623	0.258	0.129	31431
			37	5	560	620	0.387	0.194	32386
			37	6	546	612	2.08	1.04	30239
			37	7	544	614	0.365	0.182	30353
			37	8	543	605	1.168	0.584	29270
			37	9	541	605	0.258	0.129	32381
			37	10	534	601	1.04	0.52	33282
			37	11	528	594	1.189	0.595	31282
			37	12	527	591	0.408	0.204	29170
			37	13	533	594	0.865	0.433	30028
			37	14	531	588	0.816	0.408	31256
			37	15	530	592	0.532	0.266	31717
			37	16	530	597	0.645	0.323	25060
			37	17	527	588	1.224	0.612	32200
			37	18	527	605	2.193	1.097	30245
			37	19	522	599	1.008	0.504	29681
			37	20	525	598	0.408	0.204	35460
			37	21	522	592	0.865	0.433	26584
			37	22	521	579	1.682	0.841	31361
			37	23	524	589	1.347	0.673	31437
			37	24	528	579	1.389	0.695	32672
			37	25	521	582	0.982	0.491	28965
			37	26	522	588	0.785	0.392	26946
			37	27	524	594	0.816	0.408	27800
			37	28	522	591	0.465	0.233	27516
			37	29	521	578	1.682	0.841	33668
			37	30	512	559	2.712	1.356	31286
			37	31	512	569	1.29	0.645	29606
			37	32	496	581	2.58	1.29	30352
			37	33	498	578	0.465	0.233	30133
			38	1	1266	368	-1	-1	21192
			38	2	1268	371	0.465	0.233	22758
			38	3	1266	374	0.465	0.233	21370
			38	4	1265	363	1.425	0.712	22350
			38	5	1263	358	0.695	0.347	21633
			38	6	1268	364	1.008	0.504	22841
			38	7	1276	383	2.659	1.33	23027
			38	8	1269	363	2.733	1.367	21763
			38	9	1269	361	0.258	0.129	22463
			38	10	1269	364	0.387	0.194	23017
			38	11	1269	364	0	0	23743
			38	12	1262	360	1.04	0.52	21170
			38	13	1259	357	0.547	0.274	21416
			38	14	1263	354	0.645	0.323	22365
			38	15	1263	357	0.387	0.194	22468
			38	16	1263	357	0	0	21907
			38	17	1268	350	1.11	0.555	23283
			38	18	1266	358	1.064	0.532	22801
			38	19	1265	355	0.408	0.204	23605
			38	20	1265	355	0	0	23032
			38	21	1263	347	1.064	0.532	22292
			38	22	1263	348	0.129	0.065	22321
			38	23	1266	363	1.973	0.987	23640
			38	24	1266	358	0.645	0.323	23012
			38	25	1262	351	1.04	0.52	21695
			38	26	1259	348	0.547	0.274	23294
			38	27	1262	350	0.465	0.233	22831
			38	28	1266	351	0.532	0.266	22208
			38	29	1263	357	0.865	0.433	23106
			38	30	1268	361	0.826	0.413	22664
			38	31	1266	366	0.695	0.347	22965
			38	32	1271	361	0.912	0.456	22706
			38	33	1271	376	1.935	0.968	23591
			39	1	1191	358	-1	-1	21369
			39	2	1191	358	0	0	23380
			39	3	1191	358	0	0	23093
			39	4	1214	355	2.992	1.496	21886
			39	5	1215	354	0.182	0.091	22847
			39	6	1215	354	0	0	23990
			39	7	1215	354	0	0	21303
			39	8	1217	350	0.577	0.288	22979
			39	9	1211	351	0.785	0.392	23402
			39	10	1211	351	0	0	22735
			39	11	1202	358	1.471	0.735	22910
			39	12	1202	357	0.129	0.065	22869
			39	13	1220	355	2.336	1.168	21968
			39	14	1207	357	1.697	0.848	22163
			39	15	1207	360	0.387	0.194	22885
			39	16	1196	358	1.442	0.721	23179
			39	17	1194	361	0.465	0.233	23176
			39	18	1192	373	1.569	0.785	20634
			39	19	1199	368	1.11	0.555	22327
			39	20	1209	367	1.296	0.648	23159
			39	21	1209	368	0.129	0.065	23171
			39	22	1207	368	0.258	0.129	20269
			39	23	1201	363	1.008	0.504	21595
			39	24	1204	352	1.471	0.735	23481
			39	25	1204	358	0.774	0.387	22668
			39	26	1227	363	3.036	1.518	22631
			39	27	1225	351	1.569	0.785	22257
			39	28	1225	347	0.516	0.258	23000
			39	29	1225	361	1.806	0.903	22550
			39	30	1225	355	0.774	0.387	23574
			39	31	1225	355	0	0	22870
			39	32	1225	367	1.548	0.774	23171
			39	33	1227	368	0.288	0.144	24549
			40	1	1352	210	-1	-1	16308
			40	2	1352	214	0.516	0.258	13700
			40	3	1352	214	0	0	13541
			40	4	1352	214	0	0	16508
			40	5	1349	209	0.752	0.376	16814
			40	6	1349	212	0.387	0.194	15010
			40	7	1349	212	0	0	12948
			40	8	1355	212	0.774	0.387	17625
			40	9	1355	213	0.129	0.065	17888
			40	10	1355	214	0.129	0.065	17902
			40	11	1355	214	0	0	17921
			40	12	1350	216	0.695	0.347	17125
			40	13	1350	219	0.387	0.194	17278
			40	14	1350	220	0.129	0.065	17360
			40	15	1345	220	0.645	0.323	14253
			40	16	1343	214	0.816	0.408	16892
			40	17	1343	219	0.645	0.323	18371
			40	18	1346	213	0.865	0.433	17437
			40	19	1356	210	1.347	0.673	16288
			40	20	1345	210	1.419	0.71	10927
			40	21	1343	206	0.577	0.288	16598
			40	22	1343	210	0.516	0.258	16494
			40	23	1342	210	0.129	0.065	16681
			40	24	1342	210	0	0	16023
			40	25	1345	214	0.645	0.323	18169
			40	26	1345	220	0.774	0.387	15272
			40	27	1347	228	1.064	0.532	16679
			40	28	1347	226	0.258	0.129	16996
			40	29	1347	225	0.129	0.065	17205
			40	30	1345	223	0.365	0.182	18286
			40	31	1345	233	1.29	0.645	14731
			40	32	1347	232	0.288	0.144	19709
			40	33	1347	242	1.29	0.645	14529
