# Supplementary material for: Constitutive activity of an atypical chemokine receptor revealed by inverse agonistic nanobodies
Source: Nat Commun. 2025 Dec 2;16:10828. doi: 10.1038/s41467-025-65858-x (PMC12673113; doi:10.1038/s41467-025-65858-x)
Supplement: Supplementary file 8 — Source Data Supplementary [file 41467_2025_65858_MOESM8_ESM.xlsx]

## Sheet: FigS1
S1b
		CXCL12						VUN700			VUN701			VUN702
		mean	SD	N				mean	SD	N	mean	SD	N	mean	SD	N
	Log(M)
	-6							3.7302	4.23024	4	-1.61735	3.92177	4	10.9731	3.71033	4
	-7							12.4098	5.38169	4	3.26914	5.10879	4	25.6815	4.73673	4
	-8							30.6945	4.49455	4	19.0387	4.57835	4	56.4646	5.56547	4
	-9							82.8894	7.04651	4	68.0247	5.8121	4	90.5192	6.75975	4
	-10							107.787	7.48508	4	101.034	7.53001	4	104.084	6.25743	4
	-11							110.111	7.61604	4	110.455	8.06329	4	117.128	9.64943	4
	-12							103.984	6.59956	4	104.747	7.01461	4	108.884	6.76646	4
	-6.5	-1.98475	5.2489	4
	-7.5	2.2318	4.94942	4
	-8.5	13.2961	6.01873	4
	-9.5	39.0859	4.1965	4
	-10.5	79.4295	6.15032	4
	-11.5	105.478	6.64977	4
	-12.5	109.088	7.56103	4
S1c
		CXCL12			VUN700			VUN701			VUN702
	log[ligand] (M)	Mean	SD	n	Mean	SD	n	Mean	SD	n	Mean	SD	n
	-13	100	0	9	100	0	9	100	0	9	100	0	9
	-12.5	103.403	18.5617	8
	-12				105.572	12.842	9	107.871	12.183	9	112.825	14.5604	9
	-11.5	112.778	21.1955	8
	-11				114.08	12.3663	9	113.571	11.6233	9	118.257	12.7105	9
	-10.5	104.831	22.6688	7
	-10				114.988	9.7136	9	115.572	16.5245	9	120.685	18.1292	9
	-9.5	85.6741	29.7516	8
	-9				116.018	22.5989	9	108.541	19.5435	9	110.29	19.0368	9
	-8.5	70.6256	20.0869	6
	-8				115.983	14.2946	9	112.796	9.79163	9	116.326	17.6767	9
	-7.5	20.3981	16.007	8
	-7				110.6	15.3747	9	110.393	11.6782	9	111.837	17.2679	9
	-6.5	-4.09111	11.3753	8
	-6				109.318	12.2086	8	113.14	18.0285	9	119.706	32.12	9

## Sheet: FigS2
		CXCL12			VUN700			VUN701			VUN702
	Time	mean	SD	n	mean	SD	n	mean	SD	n	mean	SD	n
	-4.73333	0.99883	0.0037472	8	1.00906	0.0120925	9	1.00408	0.00870585	8	1.00121	0.00353273	8
	-2.86667	1	0	8	1	0	9	1	0	8	1	0	8
	1	1.02112	0.0116233	8	1.00098	0.00322812	9	1.00013	0.00372366	8	1.00172	0.00274157	8
	2.86667	1.05178	0.0187625	8	0.999206	0.00359948	9	1.0013	0.00368352	8	0.996223	0.00325267	8
	4.73333	1.06171	0.0227974	8	0.997999	0.00244431	9	1.00022	0.00423734	8	0.995164	0.00249266	8
	6.6	1.06479	0.0244825	8	0.994463	0.00376606	9	1.00084	0.00212222	8	0.994171	0.00462917	8
	8.46667	1.06638	0.0259624	8	0.991595	0.00265387	9	0.999917	0.00339889	8	0.992627	0.00427354	8
	10.3333	1.06856	0.0273065	8	0.993393	0.00406757	9	0.999722	0.00410136	8	0.991934	0.00484656	8
	12.2	1.06945	0.0282446	8	0.992079	0.00602266	9	1.00166	0.00158924	8	0.989971	0.00582842	8
	14.0667	1.07142	0.0286432	8	0.990694	0.0055673	9	1.00054	0.00411755	8	0.989899	0.0069409	8
	15.9333	1.07158	0.0276301	8	0.990203	0.0069682	9	1.00117	0.0049392	8	0.988895	0.00769579	8
	17.8	1.07408	0.0281025	8	0.989522	0.00660693	9	1.0035	0.00375557	8	0.98973	0.00883005	8
	19.6667	1.07465	0.0300826	8	0.988282	0.00614465	9	1.00233	0.00458028	8	0.987026	0.00874887	8
	21.5333	1.07315	0.0315486	8	0.988248	0.00579122	9	1.00051	0.00608226	8	0.985918	0.00781546	8
	23.4	1.0737	0.0307314	8	0.985225	0.0062073	9	1.00016	0.00587404	8	0.984832	0.00781783	8
	25.2667	1.07616	0.0291175	8	0.987347	0.00962128	9	1.00409	0.00659624	8	0.985796	0.0105547	8
	27.1333	1.07567	0.0291736	8	0.985792	0.0092171	9	1.00207	0.00499312	8	0.983999	0.0105805	8
	29	1.07506	0.0307364	8	0.98426	0.00826196	9	1.00283	0.00608351	8	0.982969	0.00992964	8
	30.8667	1.07463	0.029118	8	0.983274	0.00700105	9	1.00245	0.00605924	8	0.983271	0.00766784	8
	32.7333	1.07751	0.0311398	8	0.984046	0.00723055	9	1.00399	0.00701995	8	0.981824	0.00900579	8
	34.6	1.07277	0.0309704	8	0.983629	0.00591824	9	1.00285	0.00578948	8	0.979925	0.00818429	8
	36.4667	1.07246	0.0302447	8	0.981083	0.00869105	9	1.00249	0.00618728	8	0.981451	0.010969	8
	38.3333	1.07289	0.0294583	8	0.982933	0.00838692	9	1.00206	0.0062434	8	0.979354	0.0101043	8
	40.2	1.07303	0.0306601	8	0.981751	0.00751185	9	1.00276	0.0074226	8	0.980571	0.0091964	8
	42.0667	1.07296	0.0296381	8	0.98225	0.00576335	9	1.00383	0.00906255	8	0.982168	0.00798357	8
	43.9333	1.07515	0.0309913	8	0.983179	0.00476169	9	1.00389	0.00564824	8	0.981691	0.00762215	8
	45.8	1.07087	0.028882	8	0.98437	0.00641885	9	1.00208	0.00570567	8	0.981157	0.00514215	8
	47.6667	1.0709	0.0294073	8	0.983378	0.00439159	9	1.00114	0.00619439	8	0.97906	0.00832971	8
	49.5333	1.07175	0.0279659	8	0.982834	0.00681447	9	1.00572	0.00759074	8	0.979858	0.00679671	8
	51.4	1.07098	0.0273911	8	0.983996	0.00709626	9	1.00176	0.00421941	8	0.980275	0.00648298	8
	53.2667	1.06907	0.0265756	8	0.985926	0.00775145	9	1.00432	0.00475333	8	0.982535	0.00597804	8
	55.1333	1.06752	0.0279266	8	0.983322	0.00954298	9	1.00402	0.00845398	8	0.979861	0.00764939	8
	57	1.07038	0.0286566	8	0.981864	0.00613002	9	1.00515	0.00780175	8	0.981483	0.00537344	8
	58.8667	1.07053	0.0274321	8	0.981839	0.0056638	9	1.0043	0.00699137	8	0.982347	0.00625964	8
	60.7333	1.06883	0.0265424	8	0.981622	0.00420012	9	1.00161	0.00700371	8	0.981315	0.00467929	8

## Sheet: FigS3
		CXCL12						VUN700			VUN701			VUN702
		mean	SD	N				mean	SD	N	mean	SD	N	mean	SD	N
S3a	-6.6	0.990392	0.00219035	3				1.00728	0.00207802	3	1.00603	0.00334973	3	1.00518	0.00364947	3
	-4.73	1.00039	0.00135383	3				1.00291	0.00188	3	1.00142	0.00251259	3	1.00125	0.00209434	3
	0	1	0	3				1	0	3	1	0	3	1	0	3
	1	1.03608	0.00415422	3				1.00912	0.00277687	3	1.01101	0.00233645	3	1.00843	0.00317798	3
	2.87	1.07404	0.0037137	3				0.999516	0.0029169	3	1.00368	0.00423665	3	0.999492	0.00293026	3
	4.73	1.07846	0.00364151	3				0.995467	0.00277755	3	1.00185	0.0025168	3	0.991913	0.0028701	3
	6.6	1.07743	0.0035039	3				0.995153	0.00293009	3	1.00009	0.00442698	3	0.992658	0.00684555	3
	8.47	1.07539	0.0041665	3				0.99472	0.00274348	3	1.00134	0.00482218	3	0.990492	0.00423601	3
	10.33	1.07246	0.00332644	3				0.992824	0.00381908	3	1.0017	0.00360732	3	0.990671	0.00562372	3
	12.2	1.07587	0.00453289	3				0.992061	0.00508568	3	1.00168	0.0053096	3	0.99161	0.00614139	3
	14.07	1.07351	0.00418635	3				0.990461	0.00454913	3	1.00108	0.00487213	3	0.990476	0.00617644	3
	15.93	1.07228	0.00419309	3				0.99087	0.00481538	3	1.00281	0.00591799	3	0.989115	0.00586711	3
	17.8	1.07391	0.00348941	3				0.98942	0.00465064	3	1.00349	0.00475455	3	0.987463	0.0061916	3
	19.67	1.07256	0.00383655	3				0.98981	0.00549117	3	1.00361	0.0052153	3	0.987307	0.00851274	3
	21.53	1.07239	0.0040097	3				0.987713	0.00549996	3	1.00407	0.00537287	3	0.986236	0.00731764	3
	23.4	1.07133	0.00465025	3				0.988994	0.00561119	3	1.00498	0.00575039	3	0.987152	0.00722291	3
	25.27	1.07317	0.00419777	3				0.988153	0.00640345	3	1.00617	0.00648679	3	0.984996	0.00843429	3
	27.13	1.07367	0.00316633	3				0.988263	0.00549041	3	1.006	0.00591949	3	0.986028	0.0073312	3
	29	1.07361	0.00376146	3				0.987858	0.0061126	3	1.00589	0.00614827	3	0.982967	0.00710865	3
	30.87	1.07316	0.00461524	3				0.989166	0.00645282	3	1.00815	0.00644878	3	0.983501	0.00740242	3
	32.73	1.0719	0.00489065	3				0.9887	0.00602014	3	1.0066	0.00601614	3	0.984603	0.00676126	3
	34.6	1.07167	0.00522079	3				0.986459	0.00705286	3	1.00763	0.00758275	3	0.986097	0.00793164	3
	36.47	1.07113	0.00447525	3				0.986806	0.00641888	3	1.00524	0.00624757	3	0.982616	0.00861775	3
	38.33	1.06968	0.00469259	3				0.985349	0.00683637	3	1.00517	0.00709076	3	0.983583	0.00908638	3
	40.2	1.07314	0.00473946	3				0.985938	0.00650505	3	1.00638	0.00664089	3	0.981368	0.00726047	3
	42.07	1.07224	0.00609674	3				0.987776	0.00641661	3	1.00805	0.00640011	3	0.981696	0.00767983	3
	43.93	1.07206	0.00316032	3				0.988163	0.00661536	3	1.00789	0.0065383	3	0.982067	0.00657183	3
	45.8	1.06903	0.00520551	3				0.986716	0.00751593	3	1.0052	0.0075998	3	0.98056	0.00769621	3
	47.67	1.0683	0.00520155	3				0.986188	0.00644463	3	1.00783	0.00625463	3	0.981835	0.0112434	3
	49.53	1.07071	0.00494897	3				0.985282	0.0081674	3	1.00656	0.00732554	3	0.981012	0.00749048	3
	51.4	1.07087	0.00467733	3				0.98428	0.00678548	3	1.00606	0.00786111	3	0.983572	0.00758552	3
	53.27	1.07041	0.00454041	3				0.984037	0.00653451	3	1.00934	0.00709273	3	0.979438	0.00772802	3
	55.13	1.07326	0.00529711	3				0.98628	0.00616947	3	1.00808	0.00600588	3	0.983896	0.0102538	3
	57	1.07076	0.00462748	3				0.983861	0.00612508	3	1.00894	0.00648616	3	0.978041	0.00745753	3
	58.87	1.07376	0.00589528	3				0.984421	0.00702101	3	1.00213	0.00719602	3	0.980501	0.0106049	3
	60.73	1.07031	0.00464415	3				0.983931	0.00686735	3	1.00738	0.00696392	3	0.979577	0.00975696	3
S3b
	-6.5	1.07453	0.00471915	3
	-7.5	1.04787	0.00555469	3
	-8.5	1.03844	0.00569806	3
	-9.5	1.00818	0.00501255	3
	-10.5	1.00131	0.00359657	3
	-11.5	1.00368	0.00319682	3
	-12.5	0.99846	0.00325989	3
	-14
	-5
	-6							0.983789	0.00328767	3	1.00212	0.00321385	3		0.981031	0.00703246	3
	-7							0.986135	0.00432524	3	0.997082	0.00382709	3		0.988768	0.00398093	3
	-8							0.989502	0.00332603	3	0.997339	0.00320246	3		0.988321	0.00328995	3
	-9							0.996812	0.00399035	3	0.998232	0.00316961	3		0.994421	0.00370048	3
	-10							0.997864	0.00415357	3	0.996542	0.00350068	3		0.995865	0.00333764	3
	-11							0.997197	0.00463192	3	0.995426	0.0033743	3		0.999275	0.00324621	3
	-12							0.998862	0.00349448	3	0.996833	0.00372602	3		0.995318	0.00325732	3
	-13

## Sheet: FigS4
S4b	Time (min)	VUN700			VUN701			VUN702			CXCL12
	0.716667	-1.51403	0.148403	0.003803	-2.08647	-0.489127	-0.180584	0.221559	-1.07769	1.21067	-0.208908	0.46927	-0.0674813
	1.43333	0.138996	1.24294	2.06099	-2.96771	2.36005	0.660582	-0.343896	-1.09125	0.0287301	-1.18664	-0.436887	-0.331768
	2.15	1.50463	-2.69353	0.835979	2.27607	-2.28943	-0.0284012	-0.480933	1.56902	0.78919	2.67095	1.29411	-2.3779
	2.86667	1.0327	0.346338	0.0631749	4.03967	-0.786724	0.638363	0.626128	-1.05692	-1.2002	0.363274	0.118747	1.24978
	3.58333	-1.1623	0.955848	-2.96394	-1.26156	1.20523	-1.08996	-0.0228588	1.65684	-0.82839	-1.63867	-1.44524	1.52737
	4.3	0.0973002	-3.23838	0.881388	0.306696	5.64013	-1.58575	-0.0225388	2.8762	2.34793	0.277794	4.49539	3.01491
	5.01667	-5.14484	1.15938	2.00215	4.7346	6.64817	0.0794928	-1.6865	-0.480209	0.978955	1.63902	-3.85499	-6.72001
	5.73333	6.6347	1.2976	1.79498	0.52882	9.13502	1.24688	2.91753	-1.19953	1.21909	-3.07512	-8.21605	-11.2459
	6.45	4.48637	1.97869	-1.35472	-0.809158	4.13218	2.12901	-0.335273	-0.51597	-1.70518	-10.0087	-13.9328	-12.4343
	7.16667	1.97754	-7.26175	5.74	-3.72022	7.40902	-1.66231	1.88314	2.15008	4.59795	-16.9537	-14.4104	-19.2105
	7.88333	4.76681	2.00933	2.18009	-3.3197	3.18929	2.4413	0.798677	-0.839594	0.421464	-15.2916	-21.0875	-17.954
	8.6	4.14848	-0.487227	2.32648	-0.792477	4.61249	0.375428	2.7899	0.727898	2.70543	-19.719	-15.8203	-19.1098
	9.31667	4.80617	-5.77107	-1.87566	-3.84334	-2.49481	-0.0829347	-1.32107	-3.34565	1.57778	-21.9172	-15.2728	-21.387
	10.0333	-0.144846	-2.38382	0.550105	1.7185	-5.00035	-1.42084	1.59614	5.19439	0.234277	-23.5982	-21.7656	-19.906
	10.75	-1.50031	-0.419715	0.846068	1.19916	6.57723	0.420874	0.875977	3.34941	0.814115	-22.2569	-18.8648	-18.1631
	11.4667	-2.69582	-5.1257	-1.31176	-0.645135	1.13353	-1.14019	2.68333	1.54896	0.66151	-19.7256	-19.8532	-19.3421
	12.1833	3.30439	0.972568	-0.00410223	8.37302	6.83409	-0.690204	3.75823	-3.87867	4.69935	-23.4345	-22.5953	-14.9769
	12.9	-1.52644	3.6119	0.92724	3.09387	-0.771346	2.53712	-0.660711	-2.21511	3.47866	-23.9537	-22.3757	-18.1431
	13.6167	2.25699	-3.19863	4.95811	-5.84347	9.26928	1.2271	0.163059	4.50321	-1.00133	-17.9155	-19.8159	-16.3293
	14.3333	-7.49286	4.00716	2.62727	-3.45647	3.68326	6.42166	1.91377	0.532794	4.32464	-15.7524	-19.7264	-17.4541
	15.05	1.73132	-1.29939	-0.949413	2.35741	6.36419	2.3006	-3.53485	-2.00342	-0.52205	-23.4694	-20.3438	-15.6129
	15.7667	-9.00165	4.20836	3.39631	1.27262	7.53937	-1.0882	4.97768	3.22162	1.46125	-20.7588	-20.8959	-19.0332
	16.4833	-4.14232	0.999447	1.94566	-1.33384	-0.666756	2.20276	1.487	5.03246	2.24324	-18.9587	-17.8119	-15.7441
	17.2	1.8258	-0.543838	1.43493	1.0772	4.17236	-1.76077	-0.266628	0.203662	1.45406	-25.6269	-21.7695	-17.6168
	17.9167	1.94032	0.929682	4.86822	-1.15558	9.23642	1.25548	2.36562	1.07296	3.0126	-21.6085	-21.297	-16.7258
	18.6333	0.309327	-4.0155	2.46262	-1.97395	2.78467	0.490604	2.16626	3.52301	-0.717019	-24.9548	-18.6397	-15.9644
	19.35	-0.179708	-2.21072	5.44504	-5.03913	2.6677	-2.98758	5.89027	5.15644	2.72142	-21.0636	-16.3156	-11.815
	20.0667	-4.51245	2.9121	3.93779	1.82352	1.6954	-1.73282	6.69256	2.72479	-2.22062	-23.1012	-17.8929	-13.2047
	20.7833	1.50884	2.45652	-0.204374	3.81273	2.04272	1.59196	2.43479	6.79531	4.94474	-21.3751	-17.1652	-15.1421
	21.5	-2.36711	-4.71405	3.65819	7.10814	2.22321	0.386284	4.74701	4.13304	-3.47675	-18.952	-18.3939	-17.9424
	22.2167	2.68725	3.47504	2.02139	3.01027	1.77843	1.3998	7.63521	0.688265	-0.133335	-18.3814	-16.7598	-12.4476
	22.9333	1.54349	2.83578	5.36092	2.31584	3.8857	1.13839	3.81477	-0.325083	-0.195538	-16.4335	-13.5893	-15.2576
	23.65	-0.688674	-2.21837	0.606308	-1.75602	-2.64977	-1.6569	2.57685	-1.12472	3.16779	-11.7969	-20.2364	-14.619
S4c
	Log (Agonist) [M]	VUN700			VUN701			VUN702			CXCL12
	-6	0.983877	-0.211127	3.7585	-1.82005	1.29054	0.313841	4.70055	0.844026	-0.187419
	-7	2.37633	-0.514301	1.90015	0.0466261	1.49444	0.747337	5.39937	2.03096	-0.434923
	-8	3.0433	2.09059	5.80907	-3.03302	1.04767	-1.61606	4.53326	3.30215	-0.296038
	-9	1.16364	-3.24801	1.20648	-3.75233	-1.1038	0.198021	2.03771	2.80257	0.797619
	-10	2.14086	-0.163749	1.60562	-2.6964	3.55196	0.570534	1.39451	3.11489	-0.464926
	-11	0.807655	-2.57595	2.24608	-2.57267	-0.936208	1.20093	1.1682	0.945543	1.47637
	-12	4.21945	-1.25761	1.03025	-0.927293	-0.521282	0.389688	3.31383	1.3908	-0.890832
	-6.5										-23.3163	-17.2895	-15.0839
	-7.5										-21.4233	-17.3524	-17.0584
	-8.5										-17.4717	-14.5792	-14.1393
	-9.5										-1.98811	-9.59887	-7.05428
	-10.5										2.28589	0.628124	-0.45903
	-11.5										0.936736	-0.923539	-1.86557
	-12.5										1.07055	-1.23157	-1.32166
S4d	Time (min)	VUN700				VUN701				VUN702				CXCL12
	0.716667	-1.77123	-0.690161	0.415186		6.2952	3.95353	-5.54325		5.94635	-5.00144	-0.973736		-3.72521	-5.72991	0.59284	2.981
	1.43333	-0.985876	-2.52142	-0.686771		0.998167	-3.90305	3.30176		-1.10535	-2.82081	1.46362		0.327248	-0.468057	-0.496101	-2.39724
	2.15	0.745118	0.778019	1.03217		-0.506775	-3.03471	2.25363		-5.6359	2.88729	-3.09962		2.20893	2.63549	-0.32026	-2.11812
	2.86667	0.379147	0.497644	-0.0316029		-1.66335	3.86811	-0.977824		0.0970167	5.63253	1.6737		-2.1105	1.18307	-1.71392	-2.75479
	3.58333	1.63284	1.93592	-0.72898		-5.12324	-0.883878	0.965691		0.697884	-0.697563	0.93604		3.29953	2.37941	1.93744	4.28915
	4.3	3.20288	4.12092	3.4634		-3.97042	-7.11185	-1.52252		-3.93376	1.32556	1.60054		-0.659979	0.768779	3.65944	-11.3922
	5.01667	-0.708981	1.58635	2.01679		-5.68936	-12.6732	-0.214702		0.0863952	-0.587219	-2.02635		-2.26685	-4.04611	-9.08221	-7.65886
	5.73333	3.62874	-3.62463	-0.352297		-0.143808	3.55391	-3.09829		-4.7077	0.725982	2.0213		-12.727	-13.5172	-13.7515	-2.38894
	6.45	-4.13599	-6.26472	0.0551734		-3.06657	-6.69468	-3.45686		-6.21227	5.17928	-3.8608		-17.3447	-14.6829	-13.9568	-15.174
	7.16667	-2.57855	-2.76767	-2.4657		3.69888	5.84961	0.75316		0.830096	-1.33332	-7.35674		0.139367	-16.1445	-9.7384	-11.5871
	7.88333	-2.80753	6.71162	0.727907		-3.97216	-2.63971	3.34758		1.81345	9.78716	-0.142978		-17.5467	-23.077	-11.1321	-20.2179
	8.6	2.4248	-1.53791	4.22819		2.48941	-5.78101	-2.32758		-0.512278	6.0042	-2.5252		-19.4228	-22.128	-15.1066	-16.4494
	9.31667	-7.54165	-4.21701	0.0166045		9.96218	2.83541	-1.36424		-6.18138	1.36441	-2.28612		-18.6079	-16.2342	-18.6229	-9.85916
	10.0333	-2.83438	-2.01384	3.17299		1.29899	-9.50922	-1.01433		0.372987	7.95942	-0.630852		-8.59681	-15.9943	-18.6046	-16.0656
	10.75	-2.0675	6.23792	-3.37193		-0.714297	-5.71775	4.23625		-3.17897	4.79476	-1.9098		-15.6959	-18.1629	-22.4231	-17.1308
	11.4667	-2.44186	0.265682	1.6293		-3.31321	-4.06515	-2.4598		-4.62641	6.41661	-0.144106		-16.0847	-16.5127	-18.9542	-16.7815
	12.1833	7.30895	-3.06406	1.42144		-7.48142	-5.1757	-4.98499		-6.52456	-4.55069	1.32419		-11.2059	-15.9675	-15.1513	-13.18
	12.9	-4.05513	9.23955	2.09584		3.76183	-9.17458	4.60406		-13.3095	1.73206	-5.06831		-19.6741	-18.249	-14.6903	-16.1185
	13.6167	3.61039	2.73608	8.3297		-2.42283	0.821189	1.19784		3.3849	-2.45504	4.11963		-10.1785	-12.9801	-18.0861	-18.4007
	14.3333	0.302773	-0.311188	-3.3306		6.82577	-8.07176	-1.59653		-5.76679	1.80138	-1.24953		-13.0749	-16.8098	-12.0019	-9.78172
	15.05	-1.17374	-6.97235	2.22199		0.888458	-8.70019	1.15472		0.788322	1.77562	-0.212934		-21.0648	-17.0241	-16.5336	-17.1633
	15.7667	1.65426	-0.209349	3.40922		0.439205	8.82436	0.62969		4.65326	4.7835	0.394723		-13.2334	-14.5344	-16.9925	-18.9728
	16.4833	-1.72587	0.733613	-1.87055		-6.50833	-5.15577	6.01422		-2.8373	6.23233	-0.700216		-16.5331	-9.9244	-17.2623	-15.5551
	17.2	3.6502	-1.55749	-1.14322		-0.337018	-7.51736	3.35934		2.71809	-4.11134	-0.724605		-11.5249	-11.9279	-10.8858	-14.2218
	17.9167	1.9341	2.77209	4.82822		-4.27076	-0.265361	1.24361		-3.52635	-1.32246	-3.16467		-3.5077	-13.6191	-10.3469	-11.6361
	18.6333	-1.70498	-1.6817	-0.476339		2.9556	1.38356	-0.0179726		4.35202	9.44673	-1.83888		-16.2684	-12.6063	-14.1773	-24.614
	19.35	2.50225	-0.956951	-0.69749		4.09402	-5.65694	6.28209		-1.48517	-3.39036	1.9184		-14.1571	-11.8567	-11.6695	-13.1893
	20.0667	-1.55801	-7.65329	7.19068		-7.67376	-5.25462	-1.94412		7.79157	7.62014	-2.57308		-14.6902	-13.8255	-11.606	-9.73493
	20.7833	-7.16178	-4.82599	1.06359		-2.06706	-3.83114	3.04462		-2.70815	-2.91036	0.301068		-14.0989	-20.4047	-16.5843	-9.73276
	21.5	-7.3742	-5.1648	-0.314092		2.01595	3.07373	-1.67202		-3.34458	2.89075	-7.23904		-6.75865	-16.8485	-16.1488	-19.0106
	22.2167	0.0514255	-0.317152	1.07981		0.018932	-3.04325	-1.40456		1.54538	1.74484	-3.54286		-13.2093	-20.5132	-12.3531	-17.6837
	22.9333	0.722025	-2.28854	1.65911		-2.17335	-5.17856	-0.482035		6.31296	-0.00820182	-4.56755		-7.6725	-12.8631	-12.8927	-10.3026
	23.65	-1.59489	-3.69725	3.73159		3.1593	4.89574	4.72022		4.37209	9.3709	1.38514		-8.98568	-15.6071	-9.86408	-12.3551
S4e	Log (Agonist) [M]	VUN700					VUN701					VUN702					CXCL12
	-6	-2.11864	-2.89838	1.51015			0.736858	-0.0821447	0.250457			2.16526	3.36356	-3.5337
	-7	0.651928	-1.40357	1.36272			4.84177	3.8733	-0.867688			3.86795	3.14565	-0.0094942
	-8	-0.576695	-3.52866	2.02507			-1.67981	0.411946	1.56069			4.39565	-0.37391	2.38698
	-9	-2.68696	-3.71977	1.70366			2.79936	2.49882	1.2064			-0.604667	2.87074	-1.13445
	-10	-2.49897	-2.05983	1.30299			-2.76901	-1.30051	1.86287			-1.03728	3.38225	-1.85798
	-11	-1.53159	-2.54879	2.27656			3.31239	-0.729367	4.03538			-6.11853	1.18085	-2.0779
	-12	0.74235	-3.45151	2.95079			2.10695	0.290168	2.18407			2.11324	0.218348	2.4347
	-6.5																-9.14816	-13.7914	-16.4851	-14.8347	-12.8416
	-7.5																-13.2507	-12.4018	-18.0176	-12.4783	-22.6722
	-8.5																-10.7268	-10.1229	-16.3008	-8.82235	-11.1559
	-9.5																-4.38992	-5.69197	-11.2554	-5.52108	-1.64492
	-10.5																0.654189	-4.72068	-4.00653	-4.74022	0.00221629
	-11.5																3.35269	-2.03871	0.584796	-1.10267	0.777038
	-12.5																3.81237	-0.1143	-1.07532	-0.538276	1.55147

## Sheet: FigS9
S9a		CXCL12						VUN700			VUN701			VUN702
	Time	mean	SD	N				mean	SD	N	mean	SD	N	mean	SD	N
	-4.73	0.996674	0.00197369	3				0.998906	0.00186865	3	0.997882	0.00179689	3	1.00017	0.00248852	3
	0	1	0	3				1	0	3	1	0	3	1	0	3
	1	0.96973	0.00281328	3				0.995389	0.00311438	3	0.998716	0.00339759	3	1.0023	0.00307789	3
	2.87	0.955307	0.00192671	3				1.00823	0.00204915	3	1.01001	0.0022149	3	1.01153	0.00245345	3
	4.73	0.943856	0.00202733	3				1.01549	0.00189504	3	1.01354	0.00248024	3	1.01838	0.00280645	3
	6.6	0.937654	0.0029349	3				1.02428	0.00226185	3	1.01823	0.00222292	3	1.0276	0.00291865	3
	8.47	0.933039	0.0027314	3				1.03274	0.0027126	3	1.02341	0.00243433	3	1.03621	0.00368827	3
	10.33	0.931636	0.00344486	3				1.04066	0.00308651	3	1.0278	0.00250537	3	1.04467	0.00341032	3
	12.2	0.931555	0.00347802	3				1.04794	0.00325384	3	1.03046	0.0022811	3	1.05266	0.00362655	3
	14.07	0.931282	0.00389859	3				1.05612	0.00348214	3	1.03392	0.00286845	3	1.05836	0.00263835	3
	15.93	0.93041	0.00385747	3				1.06243	0.00354971	3	1.03591	0.00293784	3	1.06529	0.00272614	3
	17.8	0.929863	0.0040986	3				1.06745	0.00315986	3	1.03787	0.00324277	3	1.07121	0.00317559	3
	19.67	0.930315	0.00404493	3				1.07234	0.00308734	3	1.04032	0.00373922	3	1.07562	0.00346064	3
	21.53	0.931012	0.00387916	3				1.07752	0.00280172	3	1.04153	0.00291219	3	1.08244	0.00375428	3
	23.4	0.930068	0.00462942	3				1.08117	0.00335855	3	1.04333	0.00282722	3	1.08506	0.0026105	3
	25.27	0.930487	0.00482085	3				1.08538	0.00316777	3	1.04334	0.00287315	3	1.09041	0.00353315	3
	27.13	0.931405	0.00462263	3				1.089	0.00299674	3	1.04443	0.00344715	3	1.09407	0.00361294	3
	29	0.931932	0.00441626	3				1.09146	0.0033764	3	1.04641	0.0035923	3	1.09821	0.0044438	3
	30.87	0.931804	0.00469544	3				1.09354	0.00338505	3	1.04739	0.00381539	3	1.1004	0.00425393	3
	32.73	0.932483	0.00490293	3				1.09653	0.00391946	3	1.04721	0.00396362	3	1.10457	0.00446953	3
	34.6	0.933309	0.00526082	3				1.09978	0.00336121	3	1.04837	0.00371305	3	1.10794	0.00424064	3
	36.47	0.931759	0.0052776	3				1.10137	0.00400717	3	1.04777	0.00404505	3	1.10877	0.0046582	3
	38.33	0.933388	0.00539081	3				1.10409	0.00420574	3	1.04953	0.00482668	3	1.1119	0.00534182	3
	40.2	0.933055	0.00543287	3				1.10651	0.00396654	3	1.04979	0.00417596	3	1.11236	0.00506411	3
	42.07	0.931997	0.00560661	3				1.10772	0.00400467	3	1.05114	0.00415191	3	1.11805	0.00516843	3
	43.93	0.932973	0.00550681	3				1.11043	0.00426546	3	1.05122	0.00429023	3	1.1178	0.00490649	3
	45.8	0.932218	0.00568478	3				1.11053	0.00467356	3	1.05189	0.00518318	3	1.11983	0.00576939	3
	47.67	0.932757	0.00611897	3				1.1131	0.00511006	3	1.05243	0.00428396	3	1.12344	0.00540566	3
	49.53	0.933798	0.00650289	3				1.11429	0.00484946	3	1.05342	0.00515094	3	1.12433	0.00546042	3
	51.4	0.932208	0.00666716	3				1.1146	0.00518517	3	1.05341	0.00484121	3	1.12582	0.00647108	3
	53.27	0.932784	0.00722483	3				1.11678	0.00600072	3	1.05407	0.00548895	3	1.12846	0.00669845	3
	55.13	0.933691	0.00708485	3				1.11753	0.00575386	3	1.05344	0.00521015	3	1.12975	0.00705406	3
	57	0.932439	0.00623548	3				1.11802	0.00418349	3	1.05339	0.00390953	3	1.11929	0.00577287	3
	58.87	0.932969	0.00674697	3				1.11891	0.00449765	3	1.05308	0.00409729	3	1.12401	0.00723324	3
	60.73	0.931281	0.00636749	3				1.12003	0.00446836	3	1.05354	0.00407446	3	1.12372	0.00618288	3
		CXCL12						VUN700			VUN701			VUN702
S9b	Time	mean	SD	N				mean	SD	N	mean	SD	N	mean	SD	N
	-6.5	0.932222	0.00665466	3
	-7.5	0.934995	0.00583916	3
	-8.5	0.949324	0.00642329	3
	-9.5	0.991344	0.00512923	3
	-10.5	1.00521	0.00490835	3
	-11.5	1.00606	0.00602439	3
	-12.5	1.00249	0.00427916	3
	-13.5
	-6							1.12035	0.00538938	3	1.05479	0.0051423	3	1.13313	0.0073444	3
	-7							1.10348	0.00474568	3	1.04838	0.00480817	3	1.09234	0.00564683	3
	-8							1.0508	0.00451632	3	1.03213	0.00477705	3	1.04096	0.00703464	3
	-9							1.01542	0.003945	3	1.01176	0.0045731	3	1.01384	0.00600646	3
	-10							1.00946	0.00459413	3	1.01039	0.00491284	3	1.00547	0.00654646	3
	-11							1.01238	0.00528664	3	1.01098	0.00440509	3	1.0061	0.0048943	3
	-12							1.00264	0.00400464	3	1.00237	0.00591045	3	1.00918	0.00552993	3
	-13
S9c		CXCL12						VUN700			VUN701			VUN702
	Time	mean	SD	N				mean	SD	N	mean	SD	N	mean	SD	N
	-4.73	1.00067	0.00315264	3				0.996874	0.00326956	3	0.998774	0.00215798	3	0.999781	0.00242582	3
	0	1	0	3				1	0	3	1	0	3	1	0	3
	1	0.98152	0.00552838	3				0.999199	0.0064369	3	1.00406	0.00528473	3	1.0015	0.00452325	3
	2.87	0.960504	0.00432759	3				1.00626	0.00549606	3	1.00822	0.00463938	3	1.00966	0.00433223	3
	4.73	0.949682	0.0052475	3				1.01431	0.00458707	3	1.01363	0.0049378	3	1.01818	0.00429591	3
	6.6	0.945777	0.00621888	3				1.02325	0.00541599	3	1.01925	0.00498331	3	1.02954	0.00467946	3
	8.47	0.939206	0.00585946	3				1.03037	0.00470467	3	1.02142	0.00540536	3	1.03649	0.00498889	3
	10.33	0.938162	0.00551006	3				1.03678	0.00573523	3	1.02417	0.00669919	3	1.04014	0.00465593	3
	12.2	0.937526	0.00495423	3				1.04429	0.00571238	3	1.03048	0.0049579	3	1.04913	0.00498007	3
	14.07	0.937568	0.00565132	3				1.05103	0.00651807	3	1.0334	0.00576421	3	1.0537	0.0050519	3
	15.93	0.937063	0.00612875	3				1.0571	0.00652975	3	1.03457	0.00472916	3	1.0611	0.00495689	3
	17.8	0.934853	0.00544115	3				1.06059	0.00684845	3	1.03526	0.00563847	3	1.06411	0.00468803	3
	19.67	0.935292	0.00476747	3				1.06414	0.00671233	3	1.03497	0.00553073	3	1.06676	0.00396216	3
	21.53	0.934217	0.00542372	3				1.06786	0.00664196	3	1.03456	0.00576236	3	1.0704	0.00467095	3
	23.4	0.934593	0.00599566	3				1.06993	0.00671337	3	1.03429	0.00520777	3	1.0717	0.0054347	3
	25.27	0.934437	0.00600803	3				1.07616	0.00653527	3	1.03587	0.00498021	3	1.07699	0.00420918	3
	27.13	0.936451	0.00649781	3				1.07906	0.0065109	3	1.03727	0.0051797	3	1.08029	0.00568715	3
	29	0.934479	0.00706395	3				1.07835	0.00763129	3	1.03559	0.00580273	3	1.08009	0.00526924	3
	30.87	0.936718	0.00597169	3				1.08167	0.00788299	3	1.03727	0.00587557	3	1.0834	0.0054821	3
	32.73	0.936768	0.00622982	3				1.08267	0.00822	3	1.03661	0.00551326	3	1.08494	0.00539841	3
	34.6	0.937171	0.00631549	3				1.08542	0.00809137	3	1.03666	0.00591923	3	1.08582	0.00523268	3
	36.47	0.937439	0.00647939	3				1.09013	0.00944357	3	1.04171	0.00666878	3	1.09168	0.00542999	3
	38.33	0.93818	0.00750645	3				1.08867	0.00816227	3	1.04072	0.00661598	3	1.09178	0.00645515	3
	40.2	0.936852	0.00683128	3				1.09143	0.00842076	3	1.03979	0.00695738	3	1.09572	0.00637557	3
	42.07	0.936257	0.00621212	3				1.09223	0.00798341	3	1.03978	0.00621926	3	1.09343	0.00558264	3
	43.93	0.937039	0.00713384	3				1.09447	0.00848961	3	1.04191	0.0071589	3	1.09429	0.00677326	3
	45.8	0.937929	0.00753753	3				1.09604	0.0086826	3	1.04251	0.00658517	3	1.09456	0.00594719	3
	47.67	0.934774	0.00724637	3				1.09519	0.00904082	3	1.04053	0.00707406	3	1.09513	0.00602051	3
	49.53	0.938202	0.00736733	3				1.09842	0.0086399	3	1.04284	0.00720184	3	1.0987	0.00697235	3
	51.4	0.937447	0.00754015	3				1.10011	0.00875184	3	1.04323	0.00762712	3	1.09669	0.00691519	3
	53.27	0.939969	0.00831639	3				1.10141	0.00966117	3	1.04556	0.00738282	3	1.10215	0.00761124	3
	55.13	0.938257	0.00776872	3				1.10099	0.00936281	3	1.04488	0.00782679	3	1.10091	0.00709903	3
	57	0.939416	0.00806866	3				1.10271	0.00951114	3	1.04215	0.00793424	3	1.1037	0.00746608	3
	58.87	0.938787	0.00817571	3				1.10263	0.00995774	3	1.04082	0.00846873	3	1.10367	0.0074018	3
	60.73	0.939675	0.00812199	3				1.10439	0.00994169	3	1.04469	0.00831969	3	1.10318	0.00745559	3
S9d		CXCL12						VUN700			VUN701			VUN702
	Time	mean	SD	N				mean	SD	N	mean	SD	N	mean	SD	N
	-6.5	0.939675	0.00812199	3
	-7.5	0.939374	0.00714471	3
	-8.5	0.954708	0.00709193	3
	-9.5	0.985745	0.00938323	3
	-10.5	1.00264	0.00763826	3
	-11.5	1.00583	0.00845678	3
	-12.5	0.998402	0.00832648	3
	-13.5
	-6							1.10439	0.00994169	3	1.04469	0.00831969	3	1.10318	0.00745559	3
	-7							1.09122	0.00854817	3	1.04758	0.00800652	3	1.07918	0.00768993	3
	-8							1.04203	0.0104658	3	1.0264	0.0075238	3	1.03795	0.00741051	3
	-9							1.0085	0.00799792	3	1.01521	0.00715474	3	1.01429	0.0068657	3
	-10							1.00666	0.0100479	3	1.00189	0.00693119	3	1.00231	0.00729217	3
	-11							1.00169	0.00816381	3	1.00531	0.00751323	3	1.00507	0.00746428	3
	-12							0.997579	0.00702156	3	1.00187	0.00728867	3	1.00957	0.0083074	3
	-13

## Sheet: FigS10
			CXCL12			VUN700			VUN701			VUN702
	SF10A		mean	SD	n	mean	SD	n	mean	SD	n	mean	SD	n
		-13	1	0	7	1	0	9	1	0	9	1	0	9
		-12.5	0.98955	0.0120255	5	0.987949	0.0135517	6				0.993025	0.0194137	9
		-12				0.983701	0.00393627	3	0.9933	0.0247998	9
		-11.8	0.972934	0.00309359	2
		-11.5	0.990731	0.0169261	5	0.994789	0.0105734	6				0.991784	0.025801	9
		-11				0.986574	0.00337581	3	0.994828	0.0241625	9
		-10.8794	0.981452	0.00887631	2
		-10.5	0.990591	0.0123701	5	0.987949	0.0135517	6				0.993025	0.0194137	9
		-10				0.983701	0.00393627	3	0.9933	0.0247998	9
		-9.87943	0.977967	0.0102127	2
		-9.5	0.990631	0.0168847	5	0.994789	0.0105734	6				0.991784	0.025801	9
		-9				0.986574	0.00337581	3	0.994828	0.0241625	9
		-8.87943
		-8.5	1.01878	0.0184084	5	0.988571	0.010653	6				0.983829	0.0103405	9
		-8				0.976823	0.00696069	3	0.998613	0.0222413	9
		-7.87943	1.06628	0.0281365	2
		-7.5	1.08413	0.0175013	5	0.975549	0.0176186	6				0.967131	0.0303185	9
		-7				0.973067	0.00655037	3	0.994637	0.0166342	9
		-6.87943	1.07468	0.0100388	2
		-6.5	1.11379	0.0271119	5	0.95985	0.0260875	6				0.956339	0.0211972	9
		-6				0.959776	0.00681739	3	0.988592	0.025967	9
		-5.87943	1.07418	0.00109743	2
	SF10B		CXCL12			VUN700			VUN701			VUN702
			mean	SD	n	mean	SD	n	mean	SD	n	mean	SD	n
		-4.73	0.99778	0.00383239	7	0.999312	0.00421912	9	0.996677	0.0027987	9	0.996373	0.00338653	9
		-2.87	1	0	7	1	0	9	1	0	9	1	0	9
		1	1.06721	0.0235595	7	0.988032	0.008385	9	0.992999	0.00801861	9	0.992237	0.00608786	9
		2.87	1.12014	0.0298618	7	0.989209	0.00553841	9	0.997071	0.00478343	9	0.987779	0.0051543	9
		4.73	1.12473	0.0279484	7	0.985523	0.0058894	9	0.997978	0.00464913	9	0.986399	0.00777195	9
		6.6	1.12461	0.0245875	7	0.983204	0.00471987	9	0.998158	0.00443497	9	0.985135	0.00758649	9
		8.47	1.12438	0.0250016	7	0.982453	0.0044793	9	0.999354	0.00374342	9	0.98345	0.00653972	9
		10.33	1.12273	0.0225803	7	0.980419	0.00489657	9	0.998418	0.00423877	9	0.981672	0.00736346	9
		12.2	1.12144	0.0233421	7	0.979403	0.00548481	9	0.997413	0.00394644	9	0.979287	0.00830656	9
		14.07	1.12308	0.0209862	7	0.978132	0.00564294	9	0.999562	0.00397625	9	0.977212	0.00691323	9
		15.93	1.12309	0.020164	7	0.976792	0.00499682	9	0.998154	0.00406272	9	0.97447	0.00669791	9
		17.8	1.12406	0.0211811	7	0.975717	0.00605662	9	0.998725	0.00416471	9	0.974416	0.0062454	9
		19.67	1.12319	0.0202816	7	0.974213	0.00525703	9	1.00033	0.00541048	9	0.971944	0.00825254	9
		21.53	1.12322	0.0210067	7	0.973467	0.00613101	9	1.0002	0.00657298	9	0.97148	0.00849301	9
		23.4	1.12494	0.0208325	7	0.973654	0.00607207	9	1.00068	0.00597595	9	0.971442	0.00894692	9
		25.27	1.12397	0.0182468	7	0.97328	0.00629845	9	1.00115	0.00651457	9	0.970752	0.00757974	9
		27.13	1.12253	0.0188453	7	0.971412	0.00574142	9	0.99937	0.00485421	9	0.967754	0.00662327	9
		29	1.12237	0.0225174	7	0.970305	0.00590721	9	1.00078	0.00652947	9	0.96861	0.00761661	9
		30.87	1.12228	0.022792	7	0.970323	0.00632696	9	0.999554	0.00396318	9	0.966235	0.00719506	9
		32.73	1.12097	0.0209152	7	0.968794	0.00639123	9	0.999099	0.00558225	9	0.967175	0.00779539	9
		34.6	1.12212	0.0221108	7	0.970435	0.00563674	9	1.00105	0.00530965	9	0.965818	0.00793143	9
		36.47	1.12035	0.0236095	7	0.967627	0.00364087	9	1.0007	0.00457459	9	0.964906	0.00680921	9
		38.33	1.1189	0.0253764	5	0.969077	0.00763456	6	1.00311	0.00624495	6	0.968714	0.00797621	6
		40.2	1.11854	0.026166	5	0.968476	0.00557508	6	1.00256	0.00805499	6	0.966524	0.00583872	6
		42.07	1.12123	0.0268355	5	0.970108	0.00358814	6	1.00392	0.0066636	6	0.96746	0.00693929	6
		43.93	1.12061	0.0253201	5	0.96899	0.00524464	6	1.00446	0.00616616	6	0.967115	0.00429698	6
		45.8	1.11942	0.0286811	5	0.968305	0.00549658	6	1.0034	0.00745092	6	0.967488	0.0058576	6
		47.67	1.11852	0.025947	5	0.967786	0.00633609	6	1.00087	0.00832023	6	0.965533	0.00676284	6
		49.53	1.11974	0.0252902	5	0.968191	0.0081186	6	1.00302	0.00833138	6	0.964517	0.00470894	6
		51.4	1.12	0.0270239	5	0.96997	0.00572507	6	1.00521	0.00536604	6	0.965532	0.00506395	6
		53.27	1.11835	0.024565	5	0.967715	0.00383661	6	1.00473	0.00841269	6	0.966471	0.00378871	6
		55.13	1.11593	0.0280318	5	0.967287	0.00487774	6	1.00228	0.00617282	6	0.964121	0.00442798	6
		57	1.11687	0.0274344	5	0.969001	0.00643418	6	1.00038	0.00751872	6	0.966511	0.00548879	6
		58.87	1.11807	0.02775	5	0.969842	0.00502122	6	1.0058	0.00733385	6	0.965297	0.0036111	6
		60.73	1.1185	0.0270477	5	0.970874	0.00465318	6	1.00306	0.0081044	6	0.963437	0.0045351	6

## Sheet: FigS12
VUN400								VEHICLE	Track n°	Slice n°	X	Y	Distance	Velocity	Pixel Value	Pixel Value			VUN700	Track n°	Track n°	Slice n°	X	Y	Distance	Velocity	Pixel Value			VUN701	Track n°	Slice n°	X	Y	Distance	Velocity	Pixel Value
Track n°	Slice n°	X	Y	Distance	Velocity	Pixel Value			1	1	558	652	-1000	-1000	12845	12845				1	1	1	504	550	-1000	-1000	13188				2	1	404	702	-1000	-1000	13244
2	1	772	232	-1000	-1000	29369			1	2	552	656	930	465	13698	13698				1	1	2	502	552	365	182	13515				2	2	404	702	0	0	14583
2	2	772	232	0	0	30978			1	3	550	656	258	129	15304	15304				1	1	3	508	554	816	408	13283				2	3	404	702	0	0	14415									B(left)		vehicle	VUN700
2	3	776	228	730	365	33045			1	4	536	656	1806	903	13641	13641				1	1	4	508	558	516	258	12979				2	4	406	706	577	288	15113											80	79
2	4	776	228	0	0	26222			1	5	548	656	1548	774	14337	14337				1	1	5	510	556	365	182	12622				2	5	406	708	258	129	15016											139	130
2	5	782	228	774	387	30266			1	6	572	648	3263	1632	13383	13383				1	1	6	512	558	365	182	13452				2	6	414	704	1154	577	15696											136	93
2	6	782	228	0	0	32204			1	7	590	626	3667	1833	13617	13617				1	1	7	510	558	258	129	13668				2	7	424	704	1290	645	15393											36	87
2	7	784	218	1316	658	30705			1	8	600	618	1652	826	13651	13651				1	1	8	510	560	258	129	13071				2	8	422	704	258	129	14743											102	182
2	8	784	216	258	129	30682			1	9	604	632	1878	939	13468	13468				1	1	9	508	552	1064	532	13767				2	9	416	706	816	408	13726											77	114
2	9	800	208	2308	1154	32569			1	10	602	644	1569	785	14709	14709				1	1	10	504	552	516	258	12910				2	10	408	708	1064	532	13265											47	87
2	10	808	222	2080	1040	32741			1	11	602	652	1032	516	13716	13716				1	1	11	504	552	0	0	13043				2	11	398	704	1389	695	13764											104	207
2	11	798	202	2885	1442	28373			1	12	564	620	6409	3204	13125	13125				1	1	12	504	552	0	0	13315				2	12	396	698	816	408	14719											161	49
2	12	798	220	2322	1161	31237			1	13	540	616	3139	1569	13908	13908				1	1	13	498	550	816	408	13718				2	13	384	684	2379	1189	14733											92	84
2	13	790	228	1459	730	36595			1	14	532	632	2308	1154	13651	13651				1	1	14	498	554	516	258	13856				2	14	382	682	365	182	14848											103	54
2	14	772	238	2656	1328	32525			1	15	514	644	2791	1395	13111	13111				1	1	15	512	554	1806	903	12919				2	15	378	682	516	258	13923											122	77
2	15	762	242	1389	695	30687			1	16	498	664	3304	1652	14020	14020				1	1	16	498	560	1965	982	13467				2	16	378	676	774	387	14871											136	175
2	16	750	244	1569	785	30021			1	17	498	676	1548	774	14194	14194				1	1	17	498	558	258	129	13520				2	17	378	672	516	258	14794											87	48
2	17	740	236	1652	826	24370			1	18	514	706	4386	2193	13826	13826				1	1	18	498	558	0	0	14660				2	18	378	660	1548	774	15455											136	41
2	18	730	234	1316	658	33881			1	19	504	734	3835	1918	13355	13355				1	1	19	488	554	1389	695	13797				2	19	380	654	816	408	14813											103	116
2	19	728	230	577	288	34917			1	20	492	750	2580	1290	13997	13997				1	1	20	488	558	516	258	13840				2	20	384	650	730	365	15175											135	61
2	20	728	230	0	0	30262			1	21	472	752	2593	1296	14634	14634				1	1	21	482	544	1965	982	13486				2	21	386	650	258	129	14677											113	105
2	21	728	228	258	129	32972			1	22	486	756	1878	939	14110	14110				1	1	22	478	552	1154	577	13391				2	22	392	652	816	408	14539											99	40
2	22	724	216	1632	816	30161			1	23	498	756	1548	774	13767	13767				1	1	23	478	552	0	0	14024				2	23	392	652	0	0	14633											136	60
2	23	736	218	1569	785	30212			1	24	502	750	930	465	13495	13495				1	1	24	478	546	774	387	14136				2	24	392	648	516	258	14053											102	64
2	24	736	206	1548	774	29080			1	25	496	736	1965	982	13062	13062				1	1	25	476	554	1064	532	13868				2	25	404	658	2015	1008	15674											94	23
2	25	734	198	1064	532	31171			1	26	486	742	1504	752	13931	13931				1	1	26	474	552	365	182	13724				2	26	400	654	730	365	13917											116	43
2	26	730	194	730	365	29536			1	27	486	766	3096	1548	13745	13745				1	1	27	474	554	258	129	13548				2	27	390	648	1504	752	14611											103	90
2	27	730	184	1290	645	26120			1	28	480	784	2448	1224	13857	13857				1	1	28	476	550	577	288	14366				2	28	384	648	774	387	14575											92	102
2	28	730	184	0	0	29008			1	29	480	804	2580	1290	13566	13566				1	1	29	480	552	577	288	13899				2	29	382	648	258	129	14879											58	33
2	29	730	188	516	258	28835			1	30	478	816	1569	785	13806	13806				1	1	30	490	556	1389	695	14315				2	30	380	648	258	129	15058											74	80
2	30	726	198	1389	695	26135			1	31	474	832	2128	1064	13872	13872				1	1	31	472	556	2322	1161	13880				2	31	378	668	2593	1296	14759											79	134
2	31	730	196	577	288	30233			1	32	462	840	1860	930	14351	14351				1	1	32	474	558	365	182	13563				2	32	376	666	365	182	14529											103	65
2	32	730	188	1032	516	32935			1	33	448	846	1965	982	15075	15075				1	1	33	468	558	774	387	14454				2	33	376	664	258	129	13743											109	127
2	33	730	176	1548	774	27622			2	1	432	572	-1000	-1000	14679	14679				2	2	1	410	526	-1000	-1000	14577				3	1	380	302	-1000	-1000	13251											67	81
3	1	538	176	-1000	-1000	32197			2	2	436	582	1389	695	15138	15138				2	2	2	412	534	1064	532	13722				3	2	390	304	1316	658	14166											125	89
3	2	538	178	258	129	31651			2	3	450	574	2080	1040	14521	14521				2	2	3	412	536	258	129	13356				3	3	390	304	0	0	14098											75	44
3	3	538	186	1032	516	28247			2	4	444	572	816	408	14383	14383				2	2	4	412	532	516	258	13382				3	4	384	302	816	408	14505											49	86
3	4	538	190	516	258	28564			2	5	428	578	2204	1102	15045	15045				2	2	5	414	530	365	182	13107				3	5	378	296	1095	547	13680											101	16
3	5	534	200	1389	695	22385			2	6	428	576	258	129	15310	15310				2	2	6	414	528	258	129	13662				3	6	370	300	1154	577	14240											112	21
3	6	536	196	577	288	31276			2	7	418	558	2656	1328	14820	14820				2	2	7	414	528	0	0	15424				3	7	374	318	2379	1189	13750											84	51
3	7	518	204	2541	1271	24665			2	8	426	546	1860	930	15164	15164				2	2	8	414	524	516	258	15209				3	8	374	318	0	0	14037											83	35
3	8	516	192	1569	785	28732			2	9	446	530	3304	1652	14581	14581				2	2	9	410	524	516	258	15045				3	9	376	320	365	182	14407											85	162
3	9	512	186	930	465	25481			2	10	444	516	1824	912	15492	15492				2	2	10	410	522	258	129	12553				3	10	378	322	365	182	14231											146	39
3	10	512	186	0	0	29762			2	11	434	518	1316	658	14217	14217				2	2	11	418	514	1459	730	14292				3	11	378	322	0	0	14301
3	11	512	180	774	387	32933			2	12	434	518	0	0	15190	15190				2	2	12	418	520	774	387	13084				3	12	374	342	2631	1316	14603											193	30
3	12	514	184	577	288	33244			2	13	426	512	1290	645	13927	13927				2	2	13	416	520	258	129	13155				3	13	372	336	816	408	14641											96	50
3	13	512	190	816	408	29930			2	14	408	512	2322	1161	13959	13959				2	2	14	414	518	365	182	14728				3	14	374	328	1064	532	13999											120	42
3	14	504	194	1154	577	32805			2	15	408	504	1032	516	15073	15073				2	2	15	414	518	0	0	15231				3	15	382	326	1064	532	13652											84	43
3	15	488	156	5319	2659	30522			2	16	406	494	1316	658	14589	14589				2	2	16	410	518	516	258	14753				3	16	388	324	816	408	14450											132	51
3	16	488	164	1032	516	35943			2	17	400	496	816	408	13956	13956				2	2	17	406	520	577	288	14599				3	17	390	324	258	129	14138											108	97
3	17	482	156	1290	645	31666			2	18	402	502	816	408	14576	14576				2	2	18	404	520	258	129	14402				3	18	408	328	2379	1189	14260											69	70
3	18	482	156	0	0	39331			2	19	404	500	365	182	15106	15106				2	2	19	400	520	516	258	14855				3	19	410	322	816	408	14167											96	77
3	19	464	164	2541	1271	33877			2	20	394	502	1316	658	14512	14512				2	2	20	396	520	516	258	14579				3	20	418	314	1459	730	14022											56	10
3	20	464	174	1290	645	33410			2	21	390	508	930	465	14919	14919				2	2	21	396	520	0	0	13414				3	21	418	314	0	0	14665											59	78
3	21	474	174	1290	645	31927			2	22	404	510	1824	912	14762	14762				2	2	22	392	520	516	258	14355				3	22	424	302	1731	865	14062											162	84
3	22	468	168	1095	547	28885			2	23	398	512	816	408	15136	15136				2	2	23	384	518	1064	532	14623				3	23	424	302	0	0	14182											84	14
3	23	464	168	516	258	34320			2	24	396	518	816	408	14988	14988				2	2	24	384	518	0	0	14398				3	24	422	300	365	182	13966											97	112
3	24	470	162	1095	547	30802			2	25	400	520	577	288	14752	14752				2	2	25	374	514	1389	695	14669				3	25	422	298	258	129	14097											75	72
3	25	464	164	816	408	26072			2	26	398	520	258	129	14796	14796				2	2	26	374	514	0	0	14166				3	26	414	286	1860	930	13835											67	49
3	26	464	150	1806	903	26706			2	27	398	518	258	129	14621	14621				2	2	27	374	514	0	0	14601				3	27	414	284	258	129	14010											123	8
3	27	458	156	1095	547	34367			2	28	400	516	365	182	14752	14752				2	2	28	374	520	774	387	13787				3	28	418	270	1878	939	13906											62	94
3	28	450	154	1064	532	33221			2	29	402	514	365	182	14852	14852				2	2	29	374	516	516	258	14488				3	29	418	268	258	129	13800											145	55
3	29	450	154	0	0	31068			2	30	410	514	1032	516	14976	14976				2	2	30	382	516	1032	516	14582				3	30	420	256	1569	785	13677											124	49
3	30	450	148	774	387	30055			2	31	410	506	1032	516	15021	15021				2	2	31	370	524	1860	930	14823				3	31	426	250	1095	547	13786											115	39
3	31	444	154	1095	547	34036			2	32	408	512	816	408	15225	15225				2	2	32	378	528	1154	577	14983				3	32	426	242	1032	516	13700											80	15
3	32	442	182	3621	1811	31378			2	33	404	512	516	258	15317	15317				2	2	33	370	534	1290	645	14687				3	33	426	238	516	258	14095											102	64
3	33	444	192	1316	658	33319			3	1	498	780	-1000	-1000	13536	13536				3	3	1	544	576	-1000	-1000	11363				4	1	402	186	-1000	-1000	13061											105	20
4	1	406	262	-1000	-1000	37569			3	2	502	786	930	465	14409	14409				3	3	2	544	576	0	0	11362				4	2	408	180	1095	547	12752											72	45
4	2	408	266	577	288	42999			3	3	500	790	577	288	13984	13984				3	3	3	544	576	0	0	12187				4	3	406	180	258	129	13615											66	91
4	3	416	266	1032	516	32216			3	4	494	784	1095	547	14512	14512				3	3	4	546	576	258	129	11345				4	4	402	192	1632	816	12763											89	10
4	4	424	264	1064	532	31608			3	5	506	788	1632	816	14340	14340				3	3	5	548	576	258	129	13032				4	5	406	182	1389	695	12036											84	94
4	5	416	268	1154	577	36639			3	6	502	816	3649	1824	14057	14057				3	3	6	550	574	365	182	13076				4	6	408	188	816	408	13811											98	39
4	6	410	274	1095	547	39933			3	7	510	830	2080	1040	14516	14516				3	3	7	550	574	0	0	13040				4	7	424	198	2434	1217	13728											77	186
4	7	416	274	774	387	39100			3	8	520	826	1389	695	14255	14255				3	3	8	550	572	258	129	12746				4	8	416	206	1459	730	13144											113	83
4	8	426	276	1316	658	36567			3	9	514	828	816	408	15236	15236				3	3	9	546	562	1389	695	12678				4	9	416	206	0	0	13516											114	36
4	9	432	264	1731	865	31865			3	10	518	844	2128	1064	13186	13186				3	3	10	546	562	0	0	14570				4	10	402	198	2080	1040	12773											102	18
4	10	424	262	1064	532	35206			3	11	514	836	1154	577	13572	13572				3	3	11	542	564	577	288	13011				4	11	418	180	3107	1553	13258											71	120
4	11	418	258	930	465	32901			3	12	530	828	2308	1154	14488	14488				3	3	12	540	564	258	129	13149				4	12	420	172	1064	532	13434											146	37
4	12	418	256	258	129	34586			3	13	524	830	816	408	14420	14420				3	3	13	534	554	1504	752	13323				4	13	416	174	577	288	13224											101	38
4	13	418	264	1032	516	32669			3	14	520	806	3139	1569	14324	14324				3	3	14	530	550	730	365	13714				4	14	416	170	516	258	13349											55	50
4	14	424	254	1504	752	35163			3	15	522	814	1064	532	14061	14061				3	3	15	530	550	0	0	13714				4	15	426	170	1290	645	13366											160	67
4	15	418	258	930	465	36047			3	16	516	820	1095	547	13199	13199				3	3	16	538	560	1652	826	13531				4	16	416	168	1316	658	13719											107	122
4	16	422	244	1878	939	34451			3	17	522	818	816	408	14492	14492				3	3	17	546	570	1652	826	13268				4	17	422	160	1290	645	13679											95	92
4	17	422	228	2064	1032	30555			3	18	508	818	1806	903	13243	13243				3	3	18	548	580	1316	658	13112				4	18	428	152	1290	645	13357												70
4	18	420	222	816	408	31428			3	19	518	822	1389	695	13818	13818				3	3	19	560	574	1731	865	13327				4	19	428	168	2064	1032	13745											101
4	19	414	226	930	465	33213			3	20	524	836	1965	982	14472	14472				3	3	20	562	578	577	288	13623				4	20	422	152	2204	1102	13373											115	61
4	20	416	230	577	288	40660			3	21	518	834	816	408	14957	14957				3	3	21	568	582	930	465	14284				4	21	426	152	516	258	13632											93	49
4	21	418	230	258	129	31757			3	22	512	846	1731	865	12594	12594				3	3	22	576	580	1064	532	14089				4	22	426	164	1548	774	13621											75	52
4	22	418	230	0	0	34349			3	23	504	844	1064	532	13897	13897				3	3	23	574	582	365	182	13812				4	23	428	158	816	408	13765											129	27
4	23	434	232	2080	1040	32979			3	24	502	844	258	129	13278	13278				3	3	24	564	584	1316	658	12952				4	24	428	184	3354	1677	13336											119	70
4	24	434	232	0	0	37465			3	25	500	844	258	129	14251	14251				3	3	25	556	578	1290	645	13580				4	25	430	176	1064	532	13498											91	68
4	25	436	226	816	408	31379			3	26	500	850	774	387	13073	13073				3	3	26	550	570	1290	645	13707				4	26	432	184	1064	532	13240											167	31
4	26	446	226	1290	645	29835			3	27	498	852	365	182	15614	15614				3	3	27	546	570	516	258	13713				4	27	432	190	774	387	13048											112	101
4	27	454	234	1459	730	30348			3	28	498	874	2838	1419	13319	13319				3	3	28	548	568	365	182	13277				4	28	430	196	816	408	13120											108	91
4	28	454	228	774	387	32662			3	29	494	872	577	288	13661	13661				3	3	29	548	568	0	0	13228				4	29	430	206	1290	645	13682											72	115
4	29	454	228	0	0	30988			3	30	506	884	2189	1095	13778	13778				3	3	30	548	568	0	0	13430				4	30	426	206	516	258	13760											49	70
4	30	444	228	1290	645	31187			3	31	498	884	1032	516	14521	14521				3	3	31	548	568	0	0	13208				4	31	420	206	774	387	13239											93	124
4	31	438	230	816	408	32877			3	32	508	870	2219	1110	14383	14383				3	3	32	546	570	365	182	13823				4	32	416	202	730	365	13684											42	105
4	32	430	234	1154	577	28358			3	33	514	856	1965	982	14203	14203				3	3	33	546	570	0	0	13897				4	33	406	210	1652	826	14226											91	67
4	33	422	232	1064	532	36413			4	1	1112	616	-1000	-1000	15343	15343				4	4	1	688	546	-1000	-1000	14153				5	1	382	130	-1000	-1000	11628											114	98
5	1	936	350	-1000	-1000	34232			4	2	1112	616	0	0	14387	14387				4	4	2	688	546	0	0	13062				5	2	390	132	1064	532	11641											49	58
5	2	936	350	0	0	29746			4	3	1116	612	730	365	13849	13849				4	4	3	688	546	0	0	12582				5	3	390	132	0	0	12806											83	100
5	3	932	360	1389	695	30017			4	4	1130	594	2942	1471	14732	14732				4	4	4	688	546	0	0	12663				5	4	390	132	0	0	12174											83	46
5	4	930	366	816	408	30779			4	5	1136	590	930	465	14548	14548				4	4	5	688	546	0	0	13123				5	5	390	132	0	0	13475											110	48
5	5	934	358	1154	577	28833			4	6	1138	590	258	129	14978	14978				4	4	6	688	546	0	0	13218				5	6	390	134	258	129	12906											124	54
5	6	938	348	1389	695	28349			4	7	1128	590	1290	645	14885	14885				4	4	7	688	546	0	0	13690				5	7	390	134	0	0	12302											115	110
5	7	942	346	577	288	28325			4	8	1124	582	1154	577	14668	14668				4	4	8	692	548	577	288	13753				5	8	390	134	0	0	12928											102	63
5	8	938	354	1154	577	26484			4	9	1118	582	774	387	14326	14326				4	4	9	692	548	0	0	13829				5	9	390	134	0	0	12162											61	62
5	9	938	356	258	129	28569			4	10	1114	586	730	365	14843	14843				4	4	10	692	548	0	0	13851				5	10	390	134	0	0	12498											106	78
5	10	934	346	1389	695	27072			4	11	1118	576	1389	695	14367	14367				4	4	11	692	548	0	0	13403				5	11	390	134	0	0	12402											90	34
5	11	920	330	2743	1371	31598			4	12	1120	570	816	408	14144	14144				4	4	12	692	548	0	0	13205				5	12	390	134	0	0	11982											108	43
5	12	916	330	516	258	32454			4	13	1126	570	774	387	14624	14624				4	4	13	692	548	0	0	13878				5	13	390	134	0	0	13423											74	89
5	13	912	332	577	288	28383			4	14	1132	574	930	465	14937	14937				4	4	14	692	548	0	0	13675				5	14	394	138	730	365	13449											146	111
5	14	906	332	774	387	27094			4	15	1130	580	816	408	14766	14766				4	4	15	688	556	1154	577	14487				5	15	396	136	365	182	12875											147	82
5	15	900	310	2942	1471	33387			4	16	1134	574	930	465	14128	14128				4	4	16	698	554	1316	658	14105				5	16	392	138	577	288	13220											79	86
5	16	912	302	1860	930	29234			4	17	1132	570	577	288	14570	14570				4	4	17	694	554	516	258	13787				5	17	392	142	516	258	13339											93	111
5	17	914	314	1569	785	32480			4	18	1132	572	258	129	13968	13968				4	4	18	696	556	365	182	13674				5	18	392	142	0	0	13778											113	98
5	18	898	312	2080	1040	32518			4	19	1132	572	0	0	13743	13743				4	4	19	696	556	0	0	13985				5	19	392	142	0	0	13595											128	96
5	19	892	314	816	408	24993			4	20	1134	566	816	408	14447	14447				4	4	20	694	556	258	129	13923				5	20	396	144	577	288	13352											99	43
5	20	906	312	1824	912	30979			4	21	1134	574	1032	516	14468	14468				4	4	21	696	564	1064	532	13782				5	21	404	144	1032	516	13480											122	91
5	21	910	300	1632	816	30392			4	22	1134	574	0	0	13704	13704				4	4	22	696	564	0	0	13583				5	22	404	136	1032	516	13252											134	88
5	22	898	300	1548	774	28837			4	23	1132	574	258	129	13396	13396				4	4	23	694	572	1064	532	13825				5	23	416	144	1860	930	13328											85	85
5	23	896	300	258	129	26610			4	24	1136	568	930	465	14491	14491				4	4	24	692	570	365	182	14208				5	24	418	150	816	408	13362											112	92
5	24	888	296	1154	577	29627			4	25	1142	560	1290	645	14540	14540				4	4	25	694	570	258	129	14012				5	25	416	150	258	129	13657											103	53
5	25	886	300	577	288	37975			4	26	1158	542	3107	1553	14676	14676				4	4	26	694	572	258	129	14274				5	26	410	148	816	408	13704											89
5	26	884	300	258	129	33277			4	27	1160	550	1064	532	13960	13960				4	4	27	692	570	365	182	14356				5	27	408	148	258	129	13756											54	113
5	27	890	298	816	408	36761			4	28	1166	554	930	465	14505	14505				4	4	28	692	570	0	0	15223				5	28	410	148	258	129	13424											141	52
5	28	890	302	516	258	28057			4	29	1164	556	365	182	14843	14843				4	4	29	698	568	816	408	14562				5	29	420	142	1504	752	13374											62	93
5	29	890	304	258	129	37656			4	30	1168	550	930	465	14569	14569				4	4	30	702	564	730	365	14064				5	30	410	150	1652	826	13691											116	29
5	30	902	312	1860	930	30834			4	31	1180	536	2379	1189	14306	14306				4	4	31	702	564	0	0	13974				5	31	412	136	1824	912	12994												50
5	31	902	326	1806	903	31064			4	32	1194	540	1878	939	14803	14803				4	4	32	696	564	774	387	14013				5	32	400	126	2015	1008	13574											108	92
5	32	892	324	1316	658	32488			4	33	1196	526	1824	912	14372	14372				4	4	33	698	564	258	129	13559				5	33	404	128	577	288	13801											106	67
5	33	876	324	2064	1032	28969			5	1	1026	480	-1000	-1000	12478	12478				5	5	1	664	602	-1000	-1000	13933				6	1	542	682	-1000	-1000	13959											100	55
6	1	974	192	-1000	-1000	32560			5	2	1028	484	577	288	12801	12801				5	5	2	662	602	258	129	13214				6	2	546	690	1154	577	14039											100	5
6	2	974	192	0	0	32189			5	3	1028	480	516	258	12633	12633				5	5	3	664	606	577	288	13833				6	3	544	690	258	129	14091											108	56
6	3	972	194	365	182	29656			5	4	1030	480	258	129	14335	14335				5	5	4	664	612	774	387	14704				6	4	542	682	1064	532	14465											124	70
6	4	954	198	2379	1189	31555			5	5	1030	480	0	0	13771	13771				5	5	5	664	604	1032	516	12983				6	5	538	686	730	365	13956											51	71
6	5	942	196	1569	785	30247			5	6	1030	480	0	0	12967	12967				5	5	6	662	614	1316	658	15050				6	6	536	674	1569	785	14220											164	31
6	6	936	192	930	465	32249			5	7	1024	476	930	465	8210	8210				5	5	7	670	606	1459	730	14880				6	7	534	670	577	288	14377											99	71
6	7	958	202	3117	1559	34749			5	8	1020	474	577	288	1178	1178				5	5	8	684	600	1965	982	13262				6	8	534	670	0	0	14562											104	55
6	8	972	198	1878	939	28360			5	9	1014	476	816	408	3870	3870				5	5	9	670	602	1824	912	13300				6	9	538	668	577	288	13339											78	42
6	9	976	190	1154	577	38714			5	10	1004	470	1504	752	11347	11347				5	5	10	666	602	516	258	13775				6	10	542	674	930	465	13185											91	59
6	10	968	176	2080	1040	34914			5	11	992	472	1569	785	12292	12292				5	5	11	654	602	1548	774	14278				6	11	536	666	1290	645	13170											84	52
6	11	944	180	3139	1569	28314			5	12	1012	482	2885	1442	7072	7072				5	5	12	654	604	258	129	13545				6	12	536	670	516	258	13411											113	85
6	12	918	174	3442	1721	31795			5	13	1036	522	6018	3009	13862	13862				5	5	13	648	606	816	408	13951				6	13	534	676	816	408	14314											107	36
6	13	894	182	3263	1632	30585			5	14	1038	530	1064	532	13780	13780				5	5	14	648	606	0	0	13869				6	14	542	680	1154	577	13400											105	115
6	14	870	176	3191	1596	31719			5	15	1040	532	365	182	13005	13005				5	5	15	648	606	0	0	13604				6	15	540	678	365	182	13262											113	61
6	15	858	166	2015	1008	25333			5	16	1040	544	1548	774	14678	14678				5	5	16	646	594	1569	785	13709				6	16	540	678	0	0	13357											102	44
6	16	854	166	516	258	36658			5	17	1076	528	5082	2541	14630	14630				5	5	17	652	606	1731	865	13797				6	17	540	678	0	0	13009											77	50
6	17	848	168	816	408	33981			5	18	1090	532	1878	939	14567	14567				5	5	18	642	596	1824	912	13438				6	18	540	678	0	0	13656											118	106
6	18	848	160	1032	516	35800			5	19	1096	550	2448	1224	15212	15212				5	5	19	632	594	1316	658	13335				6	19	540	678	0	0	13665											95	93
6	19	862	152	2080	1040	34707			5	20	1086	556	1504	752	14327	14327				5	5	20	632	596	258	129	13950				6	20	540	678	0	0	13739											96	77
6	20	894	144	4255	2128	27783			5	21	1084	568	1569	785	13098	13098				5	5	21	632	592	516	258	14047				6	21	534	682	930	465	13474											115	110
6	21	908	136	2080	1040	27156			5	22	1098	572	1878	939	13418	13418				5	5	22	632	596	516	258	13719				6	22	534	692	1290	645	13410											72	91
6	22	920	128	1860	930	23379			5	23	1106	574	1064	532	14612	14612				5	5	23	620	602	1731	865	13796				6	23	536	696	577	288	13485											158	36
6	23	936	118	2434	1217	23705			5	24	1118	558	2580	1290	14119	14119				5	5	24	610	606	1389	695	13115				6	24	536	696	0	0	13582											102	72
6	24	942	108	1504	752	27068			5	25	1140	554	2885	1442	14249	14249				5	5	25	598	608	1569	785	14078				6	25	536	696	0	0	13200											119	94
6	25	948	96	1731	865	28579			5	26	1156	546	2308	1154	14378	14378				5	5	26	604	606	816	408	14019				6	26	544	704	1459	730	13410											107	111
6	26	952	102	930	465	32597			5	27	1162	550	930	465	14318	14318				5	5	27	602	608	365	182	14069				6	27	544	708	516	258	13870											139	94
6	27	970	90	2791	1395	28528			5	28	1162	550	0	0	13789	13789				5	5	28	602	608	0	0	13927				6	28	552	712	1154	577	13652											92	43
6	28	970	90	0	0	31597			5	29	1164	556	816	408	14843	14843				5	5	29	602	610	258	129	13416				6	29	554	710	365	182	12875											50	51
6	29	972	80	1316	658	31751			5	30	1174	548	1652	826	14346	14346				5	5	30	600	612	365	182	13624				6	30	554	708	258	129	13689											85	68
6	30	972	68	1548	774	27674			5	31	1186	540	1860	930	14051	14051				5	5	31	600	612	0	0	13909				6	31	554	708	0	0	13621											101	34
6	31	976	62	930	465	29235			5	32	1196	536	1389	695	14153	14153				5	5	32	600	612	0	0	13858				6	32	554	708	0	0	14403											107	127
6	32	976	62	0	0	28591			5	33	1210	530	1965	982	13893	13893				5	5	33	598	612	258	129	13891				6	33	566	716	1860	930	13754											46	49
6	33	976	60	258	129	31288			6	1	1056	790	-1000	-1000	15386	15386				6	6	1	650	414	-1000	-1000	14207				7	1	564	914	-1000	-1000	13530											71	13
7	1	1032	430	-1000	-1000	31638			6	2	1056	782	1032	516	13969	13969				6	6	2	664	422	2080	1040	13079				7	2	564	918	516	258	13435											93
7	2	1032	430	0	0	28152			6	3	1068	786	1632	816	14854	14854				6	6	3	660	414	1154	577	12697				7	3	566	918	258	129	13773
7	3	1032	430	0	0	27672			6	4	1074	798	1731	865	13388	13388				6	6	4	660	412	258	129	12136				7	4	568	918	258	129	14018											108
7	4	1032	430	0	0	30054			6	5	1074	802	516	258	13942	13942				6	6	5	660	412	0	0	12542				7	5	570	918	258	129	13402											110
7	5	1038	422	1290	645	34979			6	6	1072	798	577	288	13410	13410				6	6	6	664	408	730	365	12854				7	6	572	918	258	129	13730											106
7	6	1044	414	1290	645	30450			6	7	1072	796	258	129	14016	14016				6	6	7	668	412	730	365	11818				7	7	572	920	258	129	13753											70
7	7	1040	412	577	288	31492			6	8	1066	796	774	387	14417	14417				6	6	8	684	408	2128	1064	14090				7	8	572	920	0	0	14427											90
7	8	1038	402	1316	658	23850			6	9	1072	816	2694	1347	15203	15203				6	6	9	684	402	774	387	12231				7	9	586	912	2080	1040	13522											119
7	9	1046	406	1154	577	26776			6	10	1072	810	774	387	14244	14244				6	6	10	682	410	1064	532	14256				7	10	590	910	577	288	13317											38
7	10	1068	406	2838	1419	32647			6	11	1080	802	1459	730	14148	14148				6	6	11	678	410	516	258	13998				7	11	588	910	258	129	13630											47
7	11	1066	398	1064	532	35341			6	12	1090	792	1824	912	14803	14803				6	6	12	678	410	0	0	12864				7	12	588	910	0	0	13619											116
7	12	1018	386	6383	3191	35690			6	13	1084	804	1731	865	15738	15738				6	6	13	674	410	516	258	13156				7	13	586	904	816	408	13516											74
7	13	1004	374	2379	1189	28734			6	14	1092	782	3020	1510	14147	14147				6	6	14	674	410	0	0	12485				7	14	588	902	365	182	13721											58
7	14	1004	364	1290	645	39034			6	15	1104	784	1569	785	15255	15255				6	6	15	668	414	930	465	12718				7	15	592	898	730	365	13630											139
7	15	1004	360	516	258	25550			6	16	1120	778	2204	1102	14592	14592				6	6	16	668	414	0	0	12517				7	16	598	900	816	408	12775											81
7	16	1012	354	1290	645	30472			6	17	1120	780	258	129	13921	13921				6	6	17	668	412	258	129	13217				7	17	598	900	0	0	12991											97
7	17	1030	348	2448	1224	27711			6	18	1128	774	1290	645	14534	14534				6	6	18	670	412	258	129	12661				7	18	598	904	516	258	12858											89
7	18	1038	338	1652	826	29457			6	19	1128	780	774	387	15482	15482				6	6	19	670	414	258	129	12742				7	19	602	918	1878	939	14585											113
7	19	1038	336	258	129	30975			6	20	1116	764	2580	1290	14725	14725				6	6	20	670	414	0	0	13845				7	20	594	922	1154	577	14477											125
7	20	1022	328	2308	1154	31032			6	21	1112	772	1154	577	14784	14784				6	6	21	670	410	516	258	12448				7	21	584	924	1316	658	13288											59
7	21	1012	318	1824	912	37103			6	22	1112	792	2580	1290	14873	14873				6	6	22	688	402	2541	1271	14008				7	22	576	924	1032	516	14567											121
7	22	1006	320	816	408	31240			6	23	1108	778	1878	939	14813	14813				6	6	23	692	400	577	288	12898				7	23	588	912	2189	1095	13609											86
7	23	1004	324	577	288	27853			6	24	1110	766	1569	785	14940	14940				6	6	24	702	396	1389	695	13093				7	24	596	916	1154	577	13917											72
7	24	1008	340	2128	1064	29493			6	25	1100	774	1652	826	14413	14413				6	6	25	706	396	516	258	12451				7	25	604	904	1860	930	13426											56
7	25	1008	344	516	258	28615			6	26	1100	776	258	129	14657	14657				6	6	26	720	396	1806	903	13897				7	26	604	906	258	129	13974											100
7	26	1026	340	2379	1189	24441			6	27	1098	774	365	182	14363	14363				6	6	27	732	396	1548	774	13602				7	27	604	906	0	0	13891											104
7	27	1030	336	730	365	28633			6	28	1096	774	258	129	14106	14106				6	6	28	734	394	365	182	13435				7	28	602	904	365	182	14309											93
7	28	1034	334	577	288	28597			6	29	1096	772	258	129	14290	14290				6	6	29	732	394	258	129	13691				7	29	602	898	774	387	13769											115
7	29	1042	332	1064	532	31176			6	30	1108	784	2189	1095	14556	14556				6	6	30	728	390	730	365	14326				7	30	602	896	258	129	13924											100
7	30	1048	330	816	408	28495			6	31	1112	782	577	288	14923	14923				6	6	31	724	386	730	365	12454				7	31	602	896	0	0	13822											101
7	31	1048	328	258	129	29609			6	32	1116	794	1632	816	14957	14957				6	6	32	706	384	2336	1168	12065				7	32	598	906	1389	695	13375											100
7	32	1048	318	1290	645	30645			6	33	1116	792	258	129	13879	13879				6	6	33	710	378	930	465	13216				7	33	594	922	2128	1064	14573											117
7	33	1044	318	516	258	30363			7	1	944	874	-1000	-1000	13749	13749				7	7	1	804	508	-1000	-1000	12963				8	1	472	918	-1000	-1000	14071											93
8	1	604	1032	-1000	-1000	32239			7	2	946	890	2080	1040	14039	14039				7	7	2	804	510	258	129	13378				8	2	478	918	774	387	13538											120
8	2	616	1032	1548	774	31480			7	3	950	898	1154	577	14058	14058				7	7	3	806	516	816	408	13859				8	3	480	918	258	129	13703											117
8	3	582	1028	4416	2208	31065			7	4	950	904	774	387	14008	14008				7	7	4	804	508	1064	532	13985				8	4	480	918	0	0	13900											123
8	4	576	1034	1095	547	29795			7	5	954	908	730	365	13941	13941				7	7	5	802	508	258	129	13985				8	5	480	918	0	0	14001											172
8	5	576	1036	258	129	37055			7	6	954	916	1032	516	13445	13445				7	7	6	802	508	0	0	14006				8	6	482	916	365	182	14497											169
8	6	596	1010	4232	2116	29245			7	7	954	916	0	0	13737	13737				7	7	7	804	506	365	182	13980				8	7	492	916	1290	645	14364
8	7	600	1004	930	465	24754			7	8	952	918	365	182	12944	12944				7	7	8	796	516	1652	826	14028				8	8	490	916	258	129	13893											56
8	8	606	998	1095	547	25697			7	9	922	900	4513	2257	13229	13229				7	7	9	780	522	2204	1102	14540				8	9	488	916	258	129	13771											146
8	9	578	1018	4439	2219	29986			7	10	922	894	774	387	14314	14314				7	7	10	778	514	1064	532	13990				8	10	486	916	258	129	13994											131
8	10	574	1018	516	258	28264			7	11	924	892	365	182	14085	14085				7	7	11	778	514	0	0	13785				8	11	486	914	258	129	14873											140
8	11	570	1024	930	465	30754			7	12	928	888	730	365	16282	16282				7	7	12	778	512	258	129	14047				8	12	484	908	816	408	12844											78
8	12	570	1024	0	0	29604			7	13	934	876	1731	865	14270	14270				7	7	13	780	504	1064	532	14243				8	13	480	910	577	288	13680											111
8	13	570	1024	0	0	28612			7	14	944	876	1290	645	14054	14054				7	7	14	780	504	0	0	13891				8	14	476	910	516	258	13975											178
8	14	566	1024	516	258	30963			7	15	944	876	0	0	14307	14307				7	7	15	782	506	365	182	14372				8	15	474	914	577	288	14571											48
8	15	566	1026	258	129	24648			7	16	946	880	577	288	14022	14022				7	7	16	782	506	0	0	14028				8	16	470	914	516	258	15092											141
8	16	570	1020	930	465	32384			7	17	946	880	0	0	13445	13445				7	7	17	782	506	0	0	14102				8	17	470	912	258	129	13378											131
8	17	580	1020	1290	645	31967			7	18	944	882	365	182	14084	14084				7	7	18	782	506	0	0	14120				8	18	478	914	1064	532	13352											117
8	18	580	1022	258	129	30670			7	19	944	882	0	0	14326	14326				7	7	19	780	510	577	288	14218				8	19	480	912	365	182	12909											63
8	19	558	1012	3117	1559	24458			7	20	946	882	258	129	13395	13395				7	7	20	778	506	577	288	13966				8	20	480	912	0	0	13779											74
8	20	562	1000	1632	816	27485			7	21	946	882	0	0	15682	15682				7	7	21	778	502	516	258	14004				8	21	480	912	0	0	13729											46
8	21	562	1000	0	0	34171			7	22	946	880	258	129	13604	13604				7	7	22	778	502	0	0	13926				8	22	472	906	1290	645	14293											81
8	22	562	1022	2838	1419	26728			7	23	946	880	0	0	14849	14849				7	7	23	778	502	0	0	14072				8	23	478	906	774	387	14013											108
8	23	566	1030	1154	577	28918			7	24	946	886	774	387	14006	14006				7	7	24	778	502	0	0	13946				8	24	472	914	1290	645	14583											93
8	24	596	1024	3947	1973	29986			7	25	956	882	1389	695	13248	13248				7	7	25	776	502	258	129	14064				8	25	478	926	1731	865	12813											56
8	25	622	994	5121	2561	31377			7	26	964	872	1652	826	13835	13835				7	7	26	776	502	0	0	13976				8	26	478	926	0	0	13856											109
8	26	618	980	1878	939	30137			7	27	972	878	1290	645	13496	13496				7	7	27	776	502	0	0	13998				8	27	478	926	0	0	13389											136
8	27	634	988	2308	1154	26404			7	28	974	878	258	129	14087	14087				7	7	28	776	502	0	0	13933				8	28	490	934	1860	930	13082											62
8	28	618	980	2308	1154	30634			7	29	970	882	730	365	13868	13868				7	7	29	776	502	0	0	14121				8	29	482	934	1032	516	13758											117
8	29	602	988	2308	1154	32821			7	30	964	884	816	408	13814	13814				7	7	30	776	502	0	0	13610				8	30	482	934	0	0	13773											137
8	30	592	1012	3354	1677	31961			7	31	960	880	730	365	13341	13341				7	7	31	774	500	365	182	13935				8	31	482	934	0	0	13937											123
8	31	600	1028	2308	1154	34950			7	32	956	874	930	465	14660	14660				7	7	32	776	502	365	182	13871				8	32	460	950	3509	1755	13807											93
8	32	632	1020	4255	2128	33845			7	33	954	868	816	408	15037	15037				7	7	33	776	502	0	0	13313				8	33	450	952	1316	658	14019											98
8	33	634	1026	816	408	35528			8	1	768	1130	-1000	-1000	14526	14526				8	8	1	540	386	-1000	-1000	13918				9	1	668	980	-1000	-1000	13186											87
9	1	1092	974	-1000	-1000	32539			8	2	776	1140	1652	826	14565	14565				8	8	2	548	402	2308	1154	13494				9	2	668	980	0	0	13402											62
9	2	1092	974	0	0	33136			8	3	774	1138	365	182	14010	14010				8	8	3	554	408	1095	547	12929				9	3	678	984	1389	695	13624											106
9	3	1092	964	1290	645	30263			8	4	774	1136	258	129	13997	13997				8	8	4	566	414	1731	865	13640				9	4	678	984	0	0	14213											116
9	4	1092	956	1032	516	32538			8	5	784	1132	1389	695	13900	13900				8	8	5	556	408	1504	752	13433				9	5	668	984	1290	645	13881											108
9	5	1098	956	774	387	32376			8	6	784	1132	0	0	13737	13737				8	8	6	566	412	1389	695	13378				9	6	668	984	0	0	13883											113
9	6	1132	964	4506	2253	31779			8	7	784	1132	0	0	13670	13670				8	8	7	576	408	1389	695	12337				9	7	668	984	0	0	13354											97
9	7	1152	972	2779	1389	31843			8	8	786	1128	577	288	13766	13766				8	8	8	582	406	816	408	12554				9	8	668	986	258	129	13430											65
9	8	1166	978	1965	982	32401			8	9	794	1128	1032	516	13846	13846				8	8	9	588	410	930	465	13152				9	9	682	988	1824	912	14198											80
9	9	1168	986	1064	532	34904			8	10	794	1108	2580	1290	14753	14753				8	8	10	590	406	577	288	13501				9	10	684	988	258	129	14301											95
9	10	1172	998	1632	816	33872			8	11	790	1108	516	258	13593	13593				8	8	11	590	402	516	258	13806				9	11	684	988	0	0	14315
9	11	1172	998	0	0	32717			8	12	790	1108	0	0	13406	13406				8	8	12	582	396	1290	645	12618				9	12	684	988	0	0	13538
9	12	1172	1000	258	129	32959			8	13	792	1088	2593	1296	13896	13896				8	8	13	568	392	1878	939	11664				9	13	684	988	0	0	13985
9	13	1172	1004	516	258	34180			8	14	798	1086	816	408	14394	14394				8	8	14	554	386	1965	982	12225				9	14	684	988	0	0	14455
9	14	1174	1006	365	182	35486			8	15	794	1094	1154	577	12564	12564				8	8	15	544	382	1389	695	12118				9	15	684	990	258	129	13704
9	15	1174	1006	0	0	32037			8	16	794	1082	1548	774	12989	12989				8	8	16	538	384	816	408	11732				9	16	686	992	365	182	13392
9	16	1170	1004	577	288	36470			8	17	788	1076	1095	547	15408	15408				8	8	17	534	386	577	288	12719				9	17	692	996	930	465	14245
9	17	1176	1004	774	387	33771			8	18	784	1072	730	365	13711	13711				8	8	18	528	382	930	465	13127				9	18	692	1002	774	387	14190
9	18	1176	1004	0	0	28765			8	19	792	1074	1064	532	14232	14232				8	8	19	514	384	1824	912	11567				9	19	692	1004	258	129	14797
9	19	1186	1020	2434	1217	35680			8	20	792	1086	1548	774	13646	13646				8	8	20	514	380	516	258	12523				9	20	690	1004	258	129	14142
9	20	1188	1022	365	182	35133			8	21	784	1078	1459	730	13955	13955				8	8	21	528	394	2554	1277	12554				9	21	688	998	816	408	12827
9	21	1188	1022	0	0	34853			8	22	778	1082	930	465	13844	13844				8	8	22	536	394	1032	516	12270				9	22	686	982	2080	1040	14478
9	22	1202	1020	1824	912	37046			8	23	784	1076	1095	547	14172	14172				8	8	23	534	402	1064	532	11350				9	23	690	978	730	365	12765
9	23	1214	1014	1731	865	34555			8	24	800	1076	2064	1032	14766	14766				8	8	24	530	398	730	365	11657				9	24	690	978	0	0	13820
9	24	1216	1024	1316	658	35870			8	25	794	1082	1095	547	14486	14486				8	8	25	526	398	516	258	12740				9	25	692	980	365	182	12966
9	25	1218	1034	1316	658	39797			8	26	800	1074	1290	645	13398	13398				8	8	26	518	404	1290	645	11434				9	26	692	980	0	0	14272
9	26	1222	1028	930	465	35515			8	27	802	1042	4136	2068	13572	13572				8	8	27	512	398	1095	547	12708				9	27	694	978	365	182	11884
9	27	1222	1016	1548	774	41183			8	28	804	1044	365	182	13054	13054				8	8	28	510	400	365	182	12729				9	28	690	974	730	365	11191
9	28	1222	996	2580	1290	34310			8	29	808	1034	1389	695	14148	14148				8	8	29	514	420	2631	1316	13151				9	29	688	972	365	182	11351
9	29	1230	1002	1290	645	39097			8	30	808	1032	258	129	14226	14226				8	8	30	510	426	930	465	11981				9	30	682	972	774	387	12485
9	30	1236	1000	816	408	36641			8	31	808	1032	0	0	15539	15539				8	8	31	518	434	1459	730	11747				9	31	682	970	258	129	9796
9	31	1236	990	1290	645	44519			8	32	818	1026	1504	752	13935	13935				8	8	32	526	432	1064	532	11905				9	32	682	962	1032	516	13702
9	32	1236	988	258	129	45800			8	33	832	1034	2080	1040	14403	14403				8	8	33	522	434	577	288	12282				9	33	682	964	258	129	14090
9	33	1240	1006	2379	1189	40110			9	1	660	1152	-1000	-1000	13442	13442				9	9	1	584	754	-1000	-1000	13082				10	1	582	1274	-1000	-1000	11197
10	1	856	1186	-1000	-1000	33058			9	2	672	1160	1860	930	14326	14326				9	9	2	592	764	1652	826	13035				10	2	582	1274	0	0	12840
10	2	860	1194	1154	577	29249			9	3	670	1158	365	182	13666	13666				9	9	3	588	758	930	465	13427				10	3	582	1282	1032	516	12395
10	3	860	1190	516	258	31960			9	4	668	1158	258	129	13756	13756				9	9	4	588	758	0	0	13603				10	4	584	1280	365	182	13108
10	4	848	1202	2189	1095	31655			9	5	668	1158	0	0	15355	15355				9	9	5	590	754	577	288	13886				10	5	586	1278	365	182	13055
10	5	848	1202	0	0	32977			9	6	666	1158	258	129	13816	13816				9	9	6	590	754	0	0	13771				10	6	592	1278	774	387	12854
10	6	848	1200	258	129	31782			9	7	666	1156	258	129	14615	14615				9	9	7	590	756	258	129	13851				10	7	592	1272	774	387	13349
10	7	842	1188	1731	865	27639			9	8	674	1152	1154	577	13127	13127				9	9	8	594	760	730	365	13670				10	8	596	1270	577	288	12184
10	8	844	1178	1316	658	31513			9	9	674	1154	258	129	13337	13337				9	9	9	596	754	816	408	13582				10	9	600	1268	577	288	13249
10	9	840	1146	4160	2080	31019			9	10	670	1160	930	465	13240	13240				9	9	10	592	758	730	365	13792				10	10	604	1274	930	465	12625
10	10	840	1140	774	387	33029			9	11	670	1154	774	387	13449	13449				9	9	11	606	770	2379	1189	13123				10	11	604	1274	0	0	13196
10	11	848	1130	1652	826	31139			9	12	674	1160	930	465	13987	13987				9	9	12	616	762	1652	826	13700				10	12	614	1274	1290	645	12877
10	12	862	1128	1824	912	32491			9	13	682	1166	1290	645	13702	13702				9	9	13	636	756	2694	1347	14403				10	13	620	1278	930	465	14201
10	13	876	1136	2080	1040	30749			9	14	674	1168	1064	532	13291	13291				9	9	14	650	768	2379	1189	14129				10	14	630	1276	1316	658	13003
10	14	874	1134	365	182	33738			9	15	678	1170	577	288	14290	14290				9	9	15	662	772	1632	816	13739				10	15	644	1270	1965	982	12702
10	15	870	1134	516	258	25455			9	16	684	1166	930	465	14455	14455				9	9	16	662	770	258	129	13898				10	16	656	1264	1731	865	12955
10	16	870	1134	0	0	29205			9	17	676	1162	1154	577	14621	14621				9	9	17	646	762	2308	1154	13338				10	17	658	1262	365	182	13084
10	17	872	1132	365	182	30303			9	18	670	1162	774	387	14138	14138				9	9	18	610	746	5082	2541	12925				10	18	662	1260	577	288	13340
10	18	878	1140	1290	645	31639			9	19	668	1168	816	408	13649	13649				9	9	19	600	750	1389	695	13329				10	19	662	1258	258	129	13431
10	19	922	1146	5729	2864	31077			9	20	678	1168	1290	645	14020	14020				9	9	20	600	750	0	0	12653				10	20	662	1254	516	258	12979
10	20	930	1158	1860	930	32086			9	21	686	1170	1064	532	13699	13699				9	9	21	594	748	816	408	13256				10	21	662	1254	0	0	12185
10	21	930	1160	258	129	33483			9	22	686	1170	0	0	13892	13892				9	9	22	594	748	0	0	13741				10	22	660	1268	1824	912	14430
10	22	934	1156	730	365	34636			9	23	686	1174	516	258	14553	14553				9	9	23	584	748	1290	645	13451				10	23	668	1268	1032	516	12780
10	23	938	1166	1389	695	32211			9	24	686	1174	0	0	15007	15007				9	9	24	582	744	577	288	13384				10	24	678	1274	1504	752	12698
10	24	930	1158	1459	730	29774			9	25	692	1172	816	408	13336	13336				9	9	25	582	746	258	129	12814				10	25	682	1278	730	365	12739
10	25	928	1142	2080	1040	27246			9	26	696	1170	577	288	13178	13178				9	9	26	566	744	2080	1040	13139				10	26	678	1278	516	258	12515
10	26	916	1148	1731	865	34730			9	27	702	1172	816	408	13857	13857				9	9	27	564	744	258	129	12279				10	27	668	1272	1504	752	13176
10	27	914	1150	365	182	34203			9	28	702	1172	0	0	13851	13851				9	9	28	564	744	0	0	14204				10	28	660	1270	1064	532	13969
10	28	912	1150	258	129	33131			9	29	696	1168	930	465	13821	13821				9	9	29	560	738	930	465	13306				10	29	660	1270	0	0	13596
10	29	914	1136	1824	912	26480			9	30	702	1172	930	465	13527	13527				9	9	30	554	726	1731	865	14033				10	30	644	1248	3509	1755	13092
10	30	924	1140	1389	695	32247			9	31	702	1172	0	0	12285	12285				9	9	31	548	722	930	465	13738				10	31	636	1254	1290	645	13169
10	31	942	1134	2448	1224	28659			9	32	704	1172	258	129	12343	12343				9	9	32	546	720	365	182	13312				10	32	650	1260	1965	982	12666
10	32	956	1132	1824	912	29050			9	33	704	1168	516	258	13693	13693				9	9	33	544	720	258	129	14082				10	33	662	1264	1632	816	12641
10	33	956	1128	516	258	30319			10	1	548	926	-1000	-1000	15173	15173				10	10	1	614	888	-1000	-1000	13974				11	1	326	922	-1000	-1000	11463
11	1	494	1314	-1000	-1000	30326			10	2	548	926	0	0	14328	14328				10	10	2	618	890	577	288	13857				11	2	328	932	1316	658	10673
11	2	502	1304	1652	826	31841			10	3	548	926	0	0	14304	14304				10	10	3	618	884	774	387	14585				11	3	332	928	730	365	12160
11	3	506	1284	2631	1316	27542			10	4	548	926	0	0	12421	12421				10	10	4	608	862	3117	1559	14281				11	4	336	920	1154	577	13681
11	4	516	1272	2015	1008	28578			10	5	548	926	0	0	13154	13154				10	10	5	598	848	2219	1110	13564				11	5	338	920	258	129	13340
11	5	526	1272	1290	645	27076			10	6	548	926	0	0	14821	14821				10	10	6	576	832	3509	1755	14563				11	6	336	920	258	129	12944
11	6	532	1272	774	387	31891			10	7	532	922	2128	1064	13613	13613				10	10	7	566	832	1290	645	13421				11	7	338	914	816	408	13106
11	7	532	1266	774	387	30092			10	8	532	922	0	0	13493	13493				10	10	8	566	834	258	129	13602				11	8	334	918	730	365	12437
11	8	550	1248	3284	1642	29219			10	9	532	916	774	387	13893	13893				10	10	9	582	818	2919	1459	13421				11	9	334	918	0	0	12047
11	9	554	1242	930	465	29068			10	10	534	904	1569	785	14319	14319				10	10	10	582	836	2322	1161	14300				11	10	338	918	516	258	13622
11	10	554	1240	258	129	31028			10	11	536	904	258	129	14769	14769				10	10	11	592	862	3594	1797	13662				11	11	338	914	516	258	12841
11	11	552	1222	2336	1168	29255			10	12	546	902	1316	658	14228	14228				10	10	12	592	862	0	0	13608				11	12	336	914	258	129	13311
11	12	538	1226	1878	939	31941			10	13	538	916	2080	1040	14833	14833				10	10	13	602	848	2219	1110	13475				11	13	336	910	516	258	13225
11	13	518	1218	2779	1389	26986			10	14	536	920	577	288	14426	14426				10	10	14	600	852	577	288	13821				11	14	340	914	730	365	13426
11	14	510	1220	1064	532	30916			10	15	536	916	516	258	13368	13368				10	10	15	600	868	2064	1032	14699				11	15	340	914	0	0	13533
11	15	486	1226	3191	1596	30560			10	16	542	930	1965	982	13495	13495				10	10	16	596	866	577	288	13415				11	16	336	914	516	258	13033
11	16	486	1226	0	0	34779			10	17	540	938	1064	532	14569	14569				10	10	17	594	834	4136	2068	14328				11	17	330	920	1095	547	10517
11	17	486	1226	0	0	29129			10	18	536	936	577	288	13722	13722				10	10	18	594	842	1032	516	15343				11	18	324	920	774	387	8405
11	18	486	1232	774	387	31644			10	19	536	934	258	129	14532	14532				10	10	19	590	850	1154	577	12907				11	19	326	922	365	182	9723
11	19	478	1244	1860	930	29738			10	20	530	936	816	408	13342	13342				10	10	20	580	854	1389	695	14219				11	20	328	926	577	288	9868
11	20	468	1248	1389	695	34389			10	21	530	936	0	0	14851	14851				10	10	21	578	846	1064	532	13695				11	21	328	918	1032	516	10297
11	21	476	1230	2541	1271	32037			10	22	532	932	577	288	14695	14695				10	10	22	574	844	577	288	13782				11	22	326	922	577	288	9111
11	22	472	1232	577	288	32895			10	23	532	932	0	0	15381	15381				10	10	23	584	852	1652	826	12934				11	23	326	912	1290	645	9291
11	23	440	1222	4325	2162	32506			10	24	532	932	0	0	14849	14849				10	10	24	576	862	1652	826	13947				11	24	326	912	0	0	8355
11	24	440	1222	0	0	34707			10	25	534	924	1064	532	14215	14215				10	10	25	570	872	1504	752	13617				11	25	328	902	1316	658	10505
11	25	430	1206	2434	1217	34369			10	26	536	916	1064	532	14979	14979				10	10	26	562	878	1290	645	13632				11	26	336	898	1154	577	12208
11	26	420	1210	1389	695	36872			10	27	536	914	258	129	15007	15007				10	10	27	562	878	0	0	13846				11	27	342	890	1290	645	13570
11	27	416	1224	1878	939	35320			10	28	556	900	3149	1575	15185	15185				10	10	28	562	878	0	0	13491				11	28	344	894	577	288	14307
11	28	414	1228	577	288	38565			10	29	558	898	365	182	14276	14276				10	10	29	562	878	0	0	13845				11	29	348	894	516	258	15281
11	29	410	1238	1389	695	39119			10	30	560	894	577	288	13985	13985				10	10	30	566	884	930	465	13938				11	30	348	894	0	0	15001
11	30	404	1224	1965	982	36722			10	31	560	896	258	129	14337	14337				10	10	31	564	880	577	288	14135				11	31	342	892	816	408	13284
11	31	402	1220	577	288	33795			10	32	558	898	365	182	14322	14322				10	10	32	560	880	516	258	13432				11	32	342	890	258	129	13993
11	32	390	1218	1569	785	39086			10	33	550	896	1064	532	14132	14132				10	10	33	558	876	577	288	14098				11	33	342	882	1032	516	14146
11	33	392	1208	1316	658	47554			11	1	442	1094	-1000	-1000	14190	14190				11	11	1	780	634	-1000	-1000	14515				12	1	422	1056	-1000	-1000	13498
12	1	922	1492	-1000	-1000	30845			11	2	452	1106	2015	1008	14156	14156				11	11	2	806	634	3354	1677	13704				12	2	436	1062	1965	982	13545
12	2	922	1492	0	0	29946			11	3	444	1100	1290	645	14733	14733				11	11	3	798	634	1032	516	13523				12	3	436	1062	0	0	14465
12	3	934	1494	1569	785	29525			11	4	446	1108	1064	532	14696	14696				11	11	4	798	632	258	129	12329				12	4	436	1062	0	0	15298
12	4	934	1494	0	0	28771			11	5	444	1104	577	288	14636	14636				11	11	5	798	628	516	258	13290				12	5	436	1062	0	0	14013
12	5	936	1494	258	129	30021			11	6	444	1102	258	129	14773	14773				11	11	6	798	628	0	0	11503				12	6	436	1062	0	0	14929
12	6	936	1484	1290	645	30919			11	7	434	1098	1389	695	15230	15230				11	11	7	798	628	0	0	13359				12	7	428	1046	2308	1154	14839
12	7	938	1492	1064	532	32760			11	8	402	1072	5319	2659	14587	14587				11	11	8	798	628	0	0	13732				12	8	424	1036	1389	695	14077
12	8	926	1516	3461	1731	29816			11	9	380	1056	3509	1755	15026	15026				11	11	9	800	628	258	129	13381				12	9	412	1032	1632	816	14056
12	9	926	1502	1806	903	32641			11	10	380	1072	2064	1032	15797	15797				11	11	10	800	628	0	0	13776				12	10	420	1040	1459	730	15041
12	10	928	1504	365	182	31808			11	11	380	1072	0	0	15559	15559				11	11	11	798	630	365	182	13741				12	11	420	1046	774	387	14864
12	11	930	1514	1316	658	29503			11	12	374	1080	1290	645	14842	14842				11	11	12	800	632	365	182	14197				12	12	420	1046	0	0	14567
12	12	928	1506	1064	532	31678			11	13	346	1108	5108	2554	10823	10823				11	11	13	808	636	1154	577	13913				12	13	424	1038	1154	577	14411
12	13	928	1506	0	0	31393			11	14	340	1120	1731	865	10586	10586				11	11	14	808	630	774	387	14092				12	14	418	1032	1095	547	14494
12	14	928	1512	774	387	30695			11	15	316	1120	3096	1548	4472	4472				11	11	15	808	632	258	129	13811				12	15	406	1034	1569	785	14935
12	15	928	1512	0	0	32539			11	16	326	1124	1389	695	3469	3469				11	11	16	810	636	577	288	13714				12	16	404	1044	1316	658	14656
12	16	928	1512	0	0	29935			11	17	320	1160	4708	2354	3723	3723				11	11	17	800	642	1504	752	14611				12	17	402	1042	365	182	15105
12	17	938	1514	1316	658	29640			11	18	314	1146	1965	982	4581	4581				11	11	18	804	642	516	258	13976				12	18	396	1058	2204	1102	14818
12	18	934	1516	577	288	32385			11	19	316	1154	1064	532	3944	3944				11	11	19	802	638	577	288	13503				12	19	386	1062	1389	695	13948
12	19	922	1508	1860	930	24963			11	20	318	1172	2336	1168	3784	3784				11	11	20	802	634	516	258	13480				12	20	386	1062	0	0	14447
12	20	916	1494	1965	982	31480			11	21	316	1148	3107	1553	3972	3972				11	11	21	806	636	577	288	14142				12	21	392	1070	1290	645	15290
12	21	912	1486	1154	577	29931			11	22	316	1160	1548	774	3998	3998				11	11	22	812	626	1504	752	11812				12	22	392	1066	516	258	13861
12	22	914	1484	365	182	31115			11	23	308	1170	1652	826	5118	5118				11	11	23	814	616	1316	658	12845				12	23	392	1066	0	0	15265
12	23	914	1484	0	0	29580			11	24	312	1170	516	258	4294	4294				11	11	24	816	618	365	182	11907				12	24	392	1064	258	129	13750
12	24	916	1484	258	129	32691			11	25	308	1184	1878	939	4776	4776				11	11	25	816	606	1548	774	13363				12	25	392	1064	0	0	15148
12	25	914	1480	577	288	30894			11	26	316	1190	1290	645	3736	3736				11	11	26	816	598	1032	516	14068				12	26	396	1064	516	258	14744
12	26	912	1468	1569	785	26982			11	27	320	1196	930	465	3895	3895				11	11	27	808	602	1154	577	14078				12	27	396	1064	0	0	14894
12	27	914	1452	2080	1040	31297			11	28	320	1206	1290	645	4069	4069				11	11	28	806	588	1824	912	14185				12	28	394	1054	1316	658	15031
12	28	918	1444	1154	577	27087			11	29	336	1204	2080	1040	7872	7872				11	11	29	794	582	1731	865	13247				12	29	390	1060	930	465	15196
12	29	930	1438	1731	865	32221			11	30	354	1216	2791	1395	14397	14397				11	11	30	786	582	1032	516	14323				12	30	390	1060	0	0	15352
12	30	938	1434	1154	577	32028			11	31	342	1204	2189	1095	10811	10811				11	11	31	774	584	1569	785	14091				12	31	386	1050	1389	695	15104
12	31	950	1426	1860	930	31416			11	32	350	1208	1154	577	12668	12668				11	11	32	778	586	577	288	14363				12	32	380	1056	1095	547	15545
12	32	944	1436	1504	752	32124			11	33	358	1204	1154	577	14903	14903				11	11	33	774	586	516	258	14626				12	33	376	1058	577	288	13714
12	33	938	1444	1290	645	28614			12	1	1202	1160	-1000	-1000	14138	14138				12	12	1	1054	654	-1000	-1000	13721				13	1	368	1062	-1000	-1000	15294
13	1	780	724	-1000	-1000	27726			12	2	1210	1174	2080	1040	14544	14544				12	12	2	1064	664	1824	912	13937				13	2	374	1066	930	465	14996
13	2	780	730	774	387	30221			12	3	1190	1160	3149	1575	13630	13630				12	12	3	1066	656	1064	532	13706				13	3	380	1062	930	465	14548
13	3	780	726	516	258	30789			12	4	1190	1160	0	0	15517	15517				12	12	4	1066	644	1548	774	13962				13	4	380	1072	1290	645	14791
13	4	780	720	774	387	29137			12	5	1178	1158	1569	785	15694	15694				12	12	5	1080	634	2219	1110	13613				13	5	384	1068	730	365	14523
13	5	780	716	516	258	31322			12	6	1178	1156	258	129	14226	14226				12	12	6	1108	640	3694	1847	13421				13	6	386	1070	365	182	14380
13	6	780	712	516	258	27763			12	7	1174	1154	577	288	14759	14759				12	12	7	1134	646	3442	1721	14486				13	7	382	1074	730	365	14341
13	7	780	710	258	129	30531			12	8	1168	1152	816	408	15173	15173				12	12	8	1122	646	1548	774	13999				13	8	402	1068	2694	1347	14345
13	8	780	710	0	0	31938			12	9	1160	1148	1154	577	14590	14590				12	12	9	1130	646	1032	516	14560				13	9	416	1066	1824	912	14897
13	9	778	696	1824	912	29665			12	10	1150	1150	1316	658	15496	15496				12	12	10	1126	656	1389	695	15106				13	10	416	1072	774	387	14284
13	10	778	698	258	129	33020			12	11	1142	1152	1064	532	14358	14358				12	12	11	1126	646	1290	645	13862				13	11	406	1072	1290	645	14129
13	11	778	696	258	129	30144			12	12	1126	1152	2064	1032	13957	13957				12	12	12	1138	638	1860	930	14404				13	12	400	1070	816	408	14277
13	12	778	692	516	258	33169			12	13	1118	1158	1290	645	13880	13880				12	12	13	1144	632	1095	547	13934				13	13	400	1066	516	258	14774
13	13	780	684	1064	532	31998			12	14	1118	1148	1290	645	14826	14826				12	12	14	1146	634	365	182	14264				13	14	400	1056	1290	645	14868
13	14	782	694	1316	658	31381			12	15	1114	1148	516	258	13795	13795				12	12	15	1142	640	930	465	13779				13	15	408	1054	1064	532	13836
13	15	786	686	1154	577	32992			12	16	1108	1150	816	408	13623	13623				12	12	16	1138	644	730	365	14851				13	16	422	1042	2379	1189	13917
13	16	788	682	577	288	26118			12	17	1116	1152	1064	532	15690	15690				12	12	17	1142	646	577	288	14377				13	17	420	1042	258	129	13295
13	17	814	674	3509	1755	24707			12	18	1116	1148	516	258	13277	13277				12	12	18	1158	642	2128	1064	14075				13	18	408	1048	1731	865	14079
13	18	808	684	1504	752	29104			12	19	1116	1146	258	129	13375	13375				12	12	19	1166	644	1064	532	14076				13	19	416	1042	1290	645	14890
13	19	804	688	730	365	31663			12	20	1124	1150	1154	577	14753	14753				12	12	20	1174	654	1652	826	14027				13	20	432	1048	2204	1102	14247
13	20	808	690	577	288	31141			12	21	1130	1148	816	408	13124	13124				12	12	21	1176	642	1569	785	14241				13	21	428	1042	930	465	14527
13	21	812	698	1154	577	29058			12	22	1138	1148	1032	516	14214	14214				12	12	22	1182	628	1965	982	13677				13	22	416	1046	1632	816	13652
13	22	812	710	1548	774	32585			12	23	1166	1146	3621	1811	13936	13936				12	12	23	1182	624	516	258	13748				13	23	410	1044	816	408	14243
13	23	812	728	2322	1161	25411			12	24	1178	1156	2015	1008	13865	13865				12	12	24	1184	620	577	288	13772				13	24	410	1044	0	0	14225
13	24	806	730	816	408	30166			12	25	1176	1152	577	288	14231	14231				12	12	25	1184	604	2064	1032	13736				13	25	414	1050	930	465	13866
13	25	808	726	577	288	32984			12	26	1176	1154	258	129	13779	13779				12	12	26	1164	630	4232	2116	12938				13	26	396	1036	2942	1471	14655
13	26	818	724	1316	658	31179			12	27	1180	1156	577	288	14161	14161				12	12	27	1164	630	0	0	13744				13	27	394	1038	365	182	13944
13	27	824	720	930	465	26913			12	28	1188	1156	1032	516	14018	14018				12	12	28	1160	620	1389	695	13719				13	28	402	1038	1032	516	14361
13	28	824	726	774	387	32133			12	29	1188	1156	0	0	14365	14365				12	12	29	1158	618	365	182	14330				13	29	390	1040	1569	785	14145
13	29	820	726	516	258	32577			12	30	1188	1156	0	0	14175	14175				12	12	30	1162	598	2631	1316	14388				13	30	394	1038	577	288	14567
13	30	820	728	258	129	29970			12	31	1188	1156	0	0	14648	14648				12	12	31	1166	592	930	465	13799				13	31	380	1038	1806	903	14954
13	31	820	724	516	258	31787			12	32	1188	1154	258	129	14254	14254				12	12	32	1170	602	1389	695	13997				13	32	378	1044	816	408	13708
13	32	820	724	0	0	31545			12	33	1190	1160	816	408	13968	13968				12	12	33	1170	600	258	129	13608				13	33	392	1034	2219	1110	14351
13	33	820	724	0	0	32054			13	1	994	1070	-1000	-1000	13427	13427				13	13	1	940	848	-1000	-1000	12279				14	1	412	152	-1000	-1000	11942
14	1	742	1010	-1000	-1000	32450			13	2	1008	1080	2219	1110	14434	14434				13	13	2	946	852	930	465	13925				14	2	414	150	365	182	13431
14	2	744	1010	258	129	32381			13	3	1002	1078	816	408	14136	14136				13	13	3	948	854	365	182	14868				14	3	420	150	774	387	13463
14	3	748	1012	577	288	28984			13	4	1002	1078	0	0	14204	14204				13	13	4	946	846	1064	532	13473				14	4	418	156	816	408	12930
14	4	778	1004	4005	2003	32551			13	5	1002	1078	0	0	14277	14277				13	13	5	946	852	774	387	13504				14	5	422	152	730	365	13239
14	5	792	998	1965	982	31728			13	6	994	1074	1154	577	13470	13470				13	13	6	958	870	2791	1395	15322				14	6	422	152	0	0	13893
14	6	792	990	1032	516	30419			13	7	1002	1070	1154	577	14229	14229				13	13	7	956	868	365	182	13822				14	7	414	156	1154	577	13862
14	7	792	990	0	0	37121			13	8	1000	1076	816	408	13746	13746				13	13	8	956	866	258	129	14079				14	8	422	154	1064	532	13763
14	8	778	990	1806	903	36510			13	9	1000	1076	0	0	13898	13898				13	13	9	956	866	0	0	15608				14	9	422	154	0	0	13834
14	9	782	982	1154	577	30927			13	10	1008	1080	1154	577	14071	14071				13	13	10	956	856	1290	645	13138				14	10	422	156	258	129	13560
14	10	796	982	1806	903	33066			13	11	1006	1076	577	288	14096	14096				13	13	11	968	846	2015	1008	13240				14	11	420	156	258	129	13594
14	11	812	990	2308	1154	29852			13	12	1002	1072	730	365	14069	14069				13	13	12	974	834	1731	865	13397				14	12	416	154	577	288	13666
14	12	818	978	1731	865	29764			13	13	1032	1088	4386	2193	14469	14469				13	13	13	992	834	2322	1161	13309				14	13	404	150	1632	816	13623
14	13	830	996	2791	1395	30710			13	14	1026	1098	1504	752	14808	14808				13	13	14	996	826	1154	577	13440				14	14	406	156	816	408	13149
14	14	828	1006	1316	658	32611			13	15	1024	1090	1064	532	14560	14560				13	13	15	992	816	1389	695	14193				14	15	416	164	1652	826	13887
14	15	822	1016	1504	752	29154			13	16	1022	1080	1316	658	14076	14076				13	13	16	988	820	730	365	13953				14	16	416	160	516	258	13677
14	16	822	1016	0	0	34019			13	17	1002	1070	2885	1442	13838	13838				13	13	17	978	840	2885	1442	14027				14	17	420	162	577	288	13832
14	17	830	1012	1154	577	31711			13	18	1014	1080	2015	1008	13668	13668				13	13	18	982	842	577	288	14526				14	18	424	166	730	365	13715
14	18	840	1010	1316	658	30811			13	19	1014	1084	516	258	13893	13893				13	13	19	990	846	1154	577	13670				14	19	424	146	2580	1290	13368
14	19	852	1002	1860	930	31008			13	20	1008	1082	816	408	13861	13861				13	13	20	996	836	1504	752	14215				14	20	424	144	258	129	13492
14	20	850	994	1064	532	31762			13	21	1026	1104	3667	1833	14514	14514				13	13	21	1004	826	1652	826	14929				14	21	428	144	516	258	13429
14	21	846	988	930	465	29257			13	22	1028	1100	577	288	14247	14247				13	13	22	994	824	1316	658	12803				14	22	430	148	577	288	13851
14	22	848	982	816	408	35096			13	23	1032	1096	730	365	14054	14054				13	13	23	988	814	1504	752	13719				14	23	424	148	774	387	13686
14	23	852	972	1389	695	32307			13	24	1052	1080	3304	1652	14201	14201				13	13	24	988	808	774	387	13876				14	24	412	140	1860	930	13171
14	24	860	976	1154	577	27091			13	25	1052	1080	0	0	13998	13998				13	13	25	998	798	1824	912	13789				14	25	412	146	774	387	13392
14	25	872	974	1569	785	30804			13	26	1052	1078	258	129	13821	13821				13	13	26	1006	782	2308	1154	13417				14	26	422	148	1316	658	13445
14	26	872	972	258	129	31258			13	27	1056	1074	730	365	14205	14205				13	13	27	990	776	2204	1102	14348				14	27	420	148	258	129	13434
14	27	868	968	730	365	37540			13	28	1056	1074	0	0	13604	13604				13	13	28	988	776	258	129	13870				14	28	418	142	816	408	13029
14	28	868	960	1032	516	27759			13	29	1052	1086	1632	816	14248	14248				13	13	29	998	764	2015	1008	14300				14	29	410	138	1154	577	13915
14	29	864	956	730	365	36855			13	30	1056	1104	2379	1189	13382	13382				13	13	30	1000	768	577	288	14905				14	30	406	130	1154	577	13822
14	30	862	936	2593	1296	31817			13	31	1056	1104	0	0	13126	13126				13	13	31	998	760	1064	532	14183				14	31	406	130	0	0	13147
14	31	862	928	1032	516	29310			13	32	1056	1108	516	258	13322	13322				13	13	32	998	754	774	387	15214				14	32	406	130	0	0	13507
14	32	862	912	2064	1032	35391			13	33	1056	1108	0	0	13926	13926				13	13	33	996	750	577	288	14245				14	33	402	128	577	288	13763
14	33	864	906	816	408	30874			14	1	744	938	-1000	-1000	12529	12529				14	14	1	940	718	-1000	-1000	14147				15	1	1148	724	-1000	-1000	14078
15	1	562	1204	-1000	-1000	27708			14	2	746	924	1824	912	14869	14869				14	14	2	940	720	258	129	14265				15	2	1148	724	0	0	12438
15	2	560	1206	365	182	34735			14	3	752	930	1095	547	15082	15082				14	14	3	936	720	516	258	14118				15	3	1148	724	0	0	14131
15	3	536	1206	3096	1548	31281			14	4	748	926	730	365	13669	13669				14	14	4	926	720	1290	645	13954				15	4	1148	724	0	0	14226
15	4	530	1204	816	408	31944			14	5	744	932	930	465	14202	14202				14	14	5	926	724	516	258	13968				15	5	1148	724	0	0	14228
15	5	530	1204	0	0	30141			14	6	738	944	1731	865	14189	14189				14	14	6	932	722	816	408	14123				15	6	1152	738	1878	939	12817
15	6	530	1204	0	0	28665			14	7	738	944	0	0	15329	15329				14	14	7	932	722	0	0	14109				15	7	1152	746	1032	516	13620
15	7	534	1206	577	288	27845			14	8	728	944	1290	645	14020	14020				14	14	8	932	716	774	387	14177				15	8	1152	746	0	0	14768
15	8	540	1206	774	387	26947			14	9	726	944	258	129	13821	13821				14	14	9	938	714	816	408	14311				15	9	1152	746	0	0	15366
15	9	564	1204	3107	1553	30849			14	10	726	944	0	0	15065	15065				14	14	10	942	714	516	258	14108				15	10	1150	734	1569	785	13887
15	10	552	1206	1569	785	32916			14	11	722	944	516	258	14247	14247				14	14	11	950	712	1064	532	14229				15	11	1150	744	1290	645	15051
15	11	520	1210	4160	2080	25411			14	12	722	956	1548	774	12557	12557				14	14	12	960	712	1290	645	14508				15	12	1150	740	516	258	14389
15	12	508	1202	1860	930	27964			14	13	716	964	1290	645	13377	13377				14	14	13	954	704	1290	645	14389				15	13	1148	740	258	129	13604
15	13	508	1176	3354	1677	31394			14	14	702	954	2219	1110	13484	13484				14	14	14	952	704	258	129	15012				15	14	1150	730	1316	658	13387
15	14	504	1158	2379	1189	29649			14	15	700	952	365	182	14435	14435				14	14	15	962	702	1316	658	14465				15	15	1154	732	577	288	13995
15	15	504	1144	1806	903	32450			14	16	696	952	516	258	13478	13478				14	14	16	964	698	577	288	14235				15	16	1154	734	258	129	14306
15	16	502	1128	2080	1040	31269			14	17	696	952	0	0	13146	13146				14	14	17	968	690	1154	577	13824				15	17	1154	726	1032	516	14241
15	17	500	1112	2080	1040	32232			14	18	696	956	516	258	12545	12545				14	14	18	976	688	1064	532	14075				15	18	1158	734	1154	577	14786
15	18	500	1128	2064	1032	31949			14	19	696	960	516	258	13136	13136				14	14	19	976	688	0	0	13975				15	19	1166	732	1064	532	14702
15	19	500	1128	0	0	32007			14	20	696	956	516	258	14099	14099				14	14	20	986	702	2219	1110	14171				15	20	1166	732	0	0	14870
15	20	500	1130	258	129	31511			14	21	696	956	0	0	13789	13789				14	14	21	986	694	1032	516	14132				15	21	1168	726	816	408	14362
15	21	502	1144	1824	912	33710			14	22	690	960	930	465	13566	13566				14	14	22	994	708	2080	1040	14435				15	22	1168	726	0	0	14059
15	22	504	1168	3107	1553	29678			14	23	672	954	2448	1224	14702	14702				14	14	23	996	714	816	408	14219				15	23	1168	726	0	0	14083
15	23	504	1174	774	387	26302			14	24	662	950	1389	695	13339	13339				14	14	24	998	716	365	182	14204				15	24	1176	722	1154	577	13905
15	24	502	1178	577	288	31710			14	25	662	950	0	0	15521	15521				14	14	25	996	716	258	129	12853				15	25	1184	720	1064	532	13945
15	25	502	1174	516	258	27778			14	26	658	942	1154	577	13710	13710				14	14	26	1002	706	1504	752	12937				15	26	1186	720	258	129	13599
15	26	502	1174	0	0	30715			14	27	658	942	0	0	13833	13833				14	14	27	1004	706	258	129	13812				15	27	1186	720	0	0	13547
15	27	502	1174	0	0	29756			14	28	670	958	2580	1290	14375	14375				14	14	28	1006	700	816	408	13175				15	28	1190	716	730	365	13678
15	28	504	1174	258	129	32169			14	29	672	958	258	129	12499	12499				14	14	29	1000	698	816	408	13928				15	29	1192	720	577	288	14746
15	29	516	1174	1548	774	30549			14	30	664	942	2308	1154	12775	12775				14	14	30	1002	692	816	408	13706				15	30	1192	720	0	0	14910
15	30	514	1160	1824	912	32089			14	31	660	940	577	288	13043	13043				14	14	31	1004	688	577	288	13907				15	31	1194	718	365	182	14408
15	31	510	1150	1389	695	31207			14	32	660	930	1290	645	14711	14711				14	14	32	1004	688	0	0	13751				15	32	1200	714	930	465	14544
15	32	502	1142	1459	730	31342			14	33	660	930	0	0	13288	13288				14	14	33	1004	692	516	258	13753				15	33	1202	710	577	288	13663
15	33	498	1140	577	288	32595			15	1	722	876	-1000	-1000	15476	15476				15	15	1	852	676	-1000	-1000	13940				16	1	1174	1314	-1000	-1000	12963
16	1	486	788	-1000	-1000	29927			15	2	722	876	0	0	13395	13395				15	15	2	860	674	1064	532	13704				16	2	1184	1306	1652	826	13632
16	2	486	792	516	258	31469			15	3	722	876	0	0	14038	14038				15	15	3	868	668	1290	645	14045				16	3	1190	1306	774	387	13262
16	3	482	806	1878	939	30612			15	4	712	882	1504	752	13437	13437				15	15	4	870	660	1064	532	14111				16	4	1194	1304	577	288	13213
16	4	474	808	1064	532	32878			15	5	714	880	365	182	14283	14283				15	15	5	870	652	1032	516	14452				16	5	1196	1304	258	129	13003
16	5	458	800	2308	1154	31136			15	6	714	878	258	129	13080	13080				15	15	6	874	644	1154	577	13270				16	6	1198	1310	816	408	12425
16	6	458	808	1032	516	33385			15	7	714	878	0	0	14147	14147				15	15	7	886	644	1548	774	14646				16	7	1202	1306	730	365	12420
16	7	456	808	258	129	36013			15	8	710	902	3139	1569	14636	14636				15	15	8	892	642	816	408	13749				16	8	1202	1306	0	0	12399
16	8	456	808	0	0	28926			15	9	706	898	730	365	14825	14825				15	15	9	904	638	1632	816	13468				16	9	1202	1308	258	129	12980
16	9	456	808	0	0	30894			15	10	704	894	577	288	14072	14072				15	15	10	916	632	1731	865	13896				16	10	1202	1300	1032	516	12500
16	10	456	808	0	0	25994			15	11	704	890	516	258	14454	14454				15	15	11	922	634	816	408	14056				16	11	1202	1306	774	387	12811
16	11	460	806	577	288	31659			15	12	704	890	0	0	16183	16183				15	15	12	920	638	577	288	14120				16	12	1194	1288	2541	1271	13361
16	12	466	808	816	408	32368			15	13	702	886	577	288	14182	14182				15	15	13	922	644	816	408	13984				16	13	1192	1276	1569	785	13267
16	13	472	806	816	408	33236			15	14	706	882	730	365	14045	14045				15	15	14	922	644	0	0	14287				16	14	1192	1276	0	0	13018
16	14	474	798	1064	532	29726			15	15	714	886	1154	577	15595	15595				15	15	15	924	634	1316	658	14311				16	15	1184	1276	1032	516	13615
16	15	474	798	0	0	30250			15	16	714	892	774	387	13505	13505				15	15	16	926	630	577	288	14185				16	16	1184	1270	774	387	12629
16	16	474	798	0	0	26903			15	17	712	900	1064	532	13860	13860				15	15	17	930	624	930	465	13956				16	17	1184	1270	0	0	13438
16	17	476	798	258	129	29953			15	18	716	904	730	365	13420	13420				15	15	18	928	630	816	408	14380				16	18	1190	1272	816	408	13550
16	18	474	800	365	182	31382			15	19	714	902	365	182	15038	15038				15	15	19	934	640	1504	752	14674				16	19	1198	1270	1064	532	13170
16	19	482	800	1032	516	32342			15	20	712	902	258	129	14933	14933				15	15	20	940	634	1095	547	13754				16	20	1198	1248	2838	1419	13230
16	20	478	788	1632	816	33387			15	21	714	894	1064	532	13490	13490				15	15	21	948	620	2080	1040	14287				16	21	1198	1230	2322	1161	14162
16	21	478	788	0	0	33824			15	22	736	892	2850	1425	14256	14256				15	15	22	958	620	1290	645	13909				16	22	1202	1224	930	465	14114
16	22	468	772	2434	1217	33779			15	23	752	896	2128	1064	13159	13159				15	15	23	966	620	1032	516	13878				16	23	1204	1220	577	288	14218
16	23	476	766	1290	645	33261			15	24	758	902	1095	547	12185	12185				15	15	24	980	636	2743	1371	13256				16	24	1214	1204	2434	1217	13525
16	24	460	762	2128	1064	31911			15	25	756	906	577	288	15823	15823				15	15	25	984	636	516	258	14163				16	25	1216	1202	365	182	13379
16	25	434	750	3694	1847	33177			15	26	756	906	0	0	15776	15776				15	15	26	984	626	1290	645	13442				16	26	1220	1188	1878	939	13168
16	26	434	750	0	0	33885			15	27	752	906	516	258	14191	14191				15	15	27	988	624	577	288	13652				16	27	1226	1168	2694	1347	13550
16	27	398	734	5082	2541	39202			15	28	752	906	0	0	14369	14369				15	15	28	988	626	258	129	13098				16	28	1224	1174	816	408	12749
16	28	384	734	1806	903	37594			15	29	754	906	258	129	13839	13839				15	15	29	988	626	0	0	13347				16	29	1228	1170	730	365	13395
16	29	378	722	1731	865	40805			15	30	748	916	1504	752	15558	15558				15	15	30	1004	632	2204	1102	12898				16	30	1234	1164	1095	547	13082
16	30	378	732	1290	645	44846			15	31	738	916	1290	645	14356	14356				15	15	31	1008	626	930	465	13640				16	31	1242	1154	1652	826	13065
16	31	378	730	258	129	39833			15	32	734	912	730	365	13557	13557				15	15	32	1014	622	930	465	12872				16	32	1248	1150	930	465	12346
16	32	378	730	0	0	43576			15	33	732	918	816	408	14334	14334				15	15	33	1038	604	3870	1935	13470				16	33	1242	1156	1095	547	13353
16	33	366	718	2189	1095	51081			16	1	702	766	-1000	-1000	14398	14398				16	16	1	750	862	-1000	-1000	14104				17	1	968	1478	-1000	-1000	12374
17	1	1086	788	-1000	-1000	30275			16	2	696	778	1731	865	13360	13360				16	16	2	752	864	365	182	14325				17	2	968	1478	0	0	12408
17	2	1090	784	730	365	28727			16	3	694	796	2336	1168	15303	15303				16	16	3	758	870	1095	547	14435				17	3	968	1486	1032	516	13140
17	3	1100	778	1504	752	30680			16	4	688	788	1290	645	15441	15441				16	16	4	758	868	258	129	12862				17	4	970	1486	258	129	12946
17	4	1102	776	365	182	30280			16	5	686	786	365	182	12910	12910				16	16	5	758	868	0	0	14174				17	5	970	1482	516	258	12837
17	5	1102	776	0	0	27729			16	6	698	794	1860	930	15160	15160				16	16	6	758	860	1032	516	13771				17	6	970	1480	258	129	12679
17	6	1092	756	2885	1442	30165			16	7	700	796	365	182	14430	14430				16	16	7	758	864	516	258	14417				17	7	970	1470	1290	645	12616
17	7	1100	752	1154	577	26848			16	8	722	810	3364	1682	15985	15985				16	16	8	766	860	1154	577	14336				17	8	970	1470	0	0	12458
17	8	1106	750	816	408	32662			16	9	712	818	1652	826	14370	14370				16	16	9	776	862	1316	658	14116				17	9	968	1470	258	129	12655
17	9	1112	736	1965	982	31409			16	10	708	826	1154	577	13942	13942				16	16	10	780	860	577	288	13941				17	10	956	1466	1632	816	12651
17	10	1104	728	1459	730	31492			16	11	708	826	0	0	14672	14672				16	16	11	782	860	258	129	13295				17	11	956	1466	0	0	12908
17	11	1102	728	258	129	29234			16	12	690	826	2322	1161	13565	13565				16	16	12	788	868	1290	645	14229				17	12	956	1462	516	258	12655
17	12	1118	728	2064	1032	37432			16	13	674	818	2308	1154	14249	14249				16	16	13	790	866	365	182	13909				17	13	952	1464	577	288	12644
17	13	1118	718	1290	645	26999			16	14	674	822	516	258	15100	15100				16	16	14	796	866	774	387	14290				17	14	950	1466	365	182	12483
17	14	1122	712	930	465	26815			16	15	674	836	1806	903	13854	13854				16	16	15	796	872	774	387	13775				17	15	946	1460	930	465	12686
17	15	1124	710	365	182	37801			16	16	678	820	2128	1064	14314	14314				16	16	16	796	872	0	0	13803				17	16	944	1460	258	129	12602
17	16	1132	708	1064	532	29895			16	17	668	812	1652	826	13439	13439				16	16	17	796	872	0	0	14031				17	17	944	1460	0	0	12579
17	17	1136	710	577	288	29263			16	18	666	808	577	288	13972	13972				16	16	18	800	868	730	365	13734				17	18	938	1468	1290	645	12411
17	18	1136	724	1806	903	32514			16	19	668	816	1064	532	14783	14783				16	16	19	804	866	577	288	14856				17	19	936	1470	365	182	12424
17	19	1134	724	258	129	30843			16	20	688	830	3149	1575	15493	15493				16	16	20	804	872	774	387	15135				17	20	932	1472	577	288	12708
17	20	1130	728	730	365	30057			16	21	696	834	1154	577	12427	12427				16	16	21	808	868	730	365	15543				17	21	928	1474	577	288	11979
17	21	1130	728	0	0	31432			16	22	686	836	1316	658	12804	12804				16	16	22	798	866	1316	658	13573				17	22	928	1470	516	258	12023
17	22	1126	728	516	258	29455			16	23	672	848	2379	1189	14363	14363				16	16	23	800	868	365	182	14589				17	23	926	1474	577	288	11939
17	23	1126	728	0	0	30021			16	24	672	864	2064	1032	15175	15175				16	16	24	798	862	816	408	13735				17	24	928	1478	577	288	12026
17	24	1110	720	2308	1154	30348			16	25	670	850	1824	912	14335	14335				16	16	25	794	854	1154	577	13857				17	25	934	1480	816	408	12988
17	25	1104	728	1290	645	38343			16	26	668	864	1824	912	14071	14071				16	16	26	792	854	258	129	14129				17	26	934	1472	1032	516	12552
17	26	1092	740	2189	1095	24195			16	27	658	868	1389	695	13618	13618				16	16	27	792	858	516	258	13977				17	27	930	1472	516	258	12753
17	27	1098	742	816	408	35096			16	28	650	870	1064	532	15626	15626				16	16	28	790	860	365	182	14288				17	28	924	1464	1290	645	12492
17	28	1106	738	1154	577	23751			16	29	640	862	1652	826	13909	13909				16	16	29	800	864	1389	695	13816				17	29	922	1458	816	408	13041
17	29	1106	728	1290	645	24228			16	30	630	858	1389	695	14348	14348				16	16	30	796	864	516	258	15062				17	30	922	1458	0	0	12914
17	30	1106	724	516	258	31995			16	31	630	860	258	129	14580	14580				16	16	31	786	864	1290	645	15429				17	31	916	1460	816	408	12805
17	31	1102	716	1154	577	27437			16	32	630	866	774	387	15021	15021				16	16	32	788	864	258	129	13810				17	32	910	1460	774	387	12708
17	32	1104	714	365	182	29871			16	33	630	864	258	129	14210	14210				16	16	33	790	854	1316	658	13814				17	33	900	1468	1652	826	12039
17	33	1110	706	1290	645	30175			17	1	984	1224	-1000	-1000	13914	13914				17	17	1	488	1010	-1000	-1000	14177				18	1	1114	440	-1000	-1000	12583
20	1	534	502	-1000	-1000	37269			17	2	992	1230	1290	645	14259	14259				17	17	2	498	1014	1389	695	14704				18	2	1110	450	1389	695	14438
20	2	544	492	1824	912	30529			17	3	990	1228	365	182	13329	13329				17	17	3	488	992	3117	1559	14576				18	3	1108	450	258	129	12741
20	3	546	472	2593	1296	32273			17	4	990	1228	0	0	14406	14406				17	17	4	486	992	258	129	13377				18	4	1108	446	516	258	13451
20	4	536	460	2015	1008	32862			17	5	988	1228	258	129	14014	14014				17	17	5	484	986	816	408	13376				18	5	1108	444	258	129	14336
20	5	524	458	1569	785	32828			17	6	986	1236	1064	532	14182	14182				17	17	6	484	986	0	0	12134				18	6	1106	448	577	288	14225
20	6	508	456	2080	1040	31136			17	7	990	1234	577	288	13942	13942				17	17	7	484	994	1032	516	12784				18	7	1112	444	930	465	13335
20	7	504	460	730	365	29686			17	8	990	1244	1290	645	13755	13755				17	17	8	484	986	1032	516	13881				18	8	1114	448	577	288	12193
20	8	500	472	1632	816	29119			17	9	986	1234	1389	695	14268	14268				17	17	9	472	988	1569	785	13725				18	9	1108	452	930	465	13193
20	9	510	484	2015	1008	29631			17	10	984	1232	365	182	14203	14203				17	17	10	476	986	577	288	13436				18	10	1104	450	577	288	13420
20	10	522	484	1548	774	30648			17	11	984	1238	774	387	14120	14120				17	17	11	476	986	0	0	12808				18	11	1098	458	1290	645	13643
20	11	526	478	930	465	27400			17	12	984	1228	1290	645	14122	14122				17	17	12	484	994	1459	730	13795				18	12	1098	464	774	387	13337
20	12	518	482	1154	577	34882			17	13	984	1226	258	129	14500	14500				17	17	13	476	992	1064	532	13179				18	13	1086	466	1569	785	12395
20	13	512	492	1504	752	27193			17	14	996	1220	1731	865	14494	14494				17	17	14	472	990	577	288	13585				18	14	1086	468	258	129	14078
20	14	520	498	1290	645	31869			17	15	980	1210	2434	1217	13818	13818				17	17	15	468	984	930	465	15149				18	15	1100	478	2219	1110	14485
20	15	522	492	816	408	31372			17	16	980	1210	0	0	13893	13893				17	17	16	458	982	1316	658	14194				18	16	1100	482	516	258	14085
20	16	512	508	2434	1217	28981			17	17	984	1216	930	465	14036	14036				17	17	17	472	970	2379	1189	13978				18	17	1098	486	577	288	13719
20	17	510	508	258	129	40034			17	18	1000	1212	2128	1064	14340	14340				17	17	18	476	970	516	258	13720				18	18	1090	482	1154	577	13667
20	18	514	504	730	365	26840			17	19	986	1210	1824	912	14115	14115				17	17	19	484	972	1064	532	14239				18	19	1090	482	0	0	14067
20	19	510	488	2128	1064	30265			17	20	984	1208	365	182	14316	14316				17	17	20	496	970	1569	785	14392				18	20	1076	480	1824	912	13582
20	20	508	480	1064	532	26425			17	21	982	1208	258	129	14274	14274				17	17	21	492	956	1878	939	14092				18	21	1068	488	1459	730	13620
20	21	508	490	1290	645	31381			17	22	986	1202	930	465	14204	14204				17	17	22	492	944	1548	774	13430				18	22	1064	492	730	365	13111
20	22	500	490	1032	516	33558			17	23	986	1202	0	0	14244	14244				17	17	23	502	922	3117	1559	13109				18	23	1064	504	1548	774	12892
20	23	490	492	1316	658	34409			17	24	986	1202	0	0	14172	14172				17	17	24	494	912	1652	826	13224				18	24	1062	510	816	408	12934
20	24	486	498	930	465	25767			17	25	986	1202	0	0	14497	14497				17	17	25	484	902	1824	912	14126				18	25	1062	514	516	258	13292
20	25	486	498	0	0	28708			17	26	986	1202	0	0	13897	13897				17	17	26	482	906	577	288	13988				18	26	1068	508	1095	547	13007
20	26	480	494	930	465	32505			17	27	986	1202	0	0	13981	13981				17	17	27	480	898	1064	532	14273				18	27	1072	518	1389	695	12988
20	27	480	486	1032	516	31503			17	28	986	1202	0	0	13869	13869				17	17	28	474	882	2204	1102	14190				18	28	1072	522	516	258	13888
20	28	480	484	258	129	29818			17	29	994	1198	1154	577	14483	14483				17	17	29	472	874	1064	532	14031				18	29	1066	520	816	408	14363
20	29	476	484	516	258	28029			17	30	996	1194	577	288	14063	14063				17	17	30	472	876	258	129	14285				18	30	1066	518	258	129	14574
20	30	468	490	1290	645	33113			17	31	1004	1200	1290	645	13982	13982				17	17	31	464	874	1064	532	13815				18	31	1060	510	1290	645	14148
20	31	468	488	258	129	32585			17	32	1000	1198	577	288	13856	13856				17	17	32	458	878	930	465	14648				18	32	1058	522	1569	785	13757
20	32	460	486	1064	532	27589			17	33	1006	1198	774	387	13728	13728				17	17	33	460	876	365	182	14397				18	33	1056	528	816	408	13300
20	33	456	476	1389	695	32243			18	1	1098	1320	-1000	-1000	14722	14722				18	18	1	656	1434	-1000	-1000	12898				19	1	1126	386	-1000	-1000	12302
21	1	922	454	-1000	-1000	27335			18	2	1098	1320	0	0	13213	13213				18	18	2	656	1450	2064	1032	13300				19	2	1126	386	0	0	13827
21	2	920	454	258	129	30436			18	3	1098	1318	258	129	13219	13219				18	18	3	660	1446	730	365	13544				19	3	1126	392	774	387	14490
21	3	920	454	0	0	31787			18	4	1104	1318	774	387	12824	12824				18	18	4	660	1446	0	0	13408				19	4	1128	388	577	288	13624
21	4	920	452	258	129	30738			18	5	1108	1318	516	258	14431	14431				18	18	5	658	1442	577	288	13728				19	5	1134	386	816	408	12789
21	5	920	452	0	0	28686			18	6	1098	1322	1389	695	13454	13454				18	18	6	656	1444	365	182	13916				19	6	1132	380	816	408	13350
21	6	918	452	258	129	29130			18	7	1098	1322	0	0	13383	13383				18	18	7	654	1446	365	182	13544				19	7	1132	380	0	0	14644
21	7	904	452	1806	903	30417			18	8	1098	1322	0	0	13946	13946				18	18	8	648	1444	816	408	12837				19	8	1132	378	258	129	12605
21	8	904	442	1290	645	27668			18	9	1080	1330	2541	1271	13914	13914				18	18	9	648	1444	0	0	13087				19	9	1132	368	1290	645	12788
21	9	898	438	930	465	25728			18	10	1080	1328	258	129	13203	13203				18	18	10	646	1444	258	129	13024				19	10	1130	372	577	288	13342
21	10	896	426	1569	785	24645			18	11	1084	1334	930	465	13652	13652				18	18	11	646	1444	0	0	12868				19	11	1128	366	816	408	13202
21	11	906	416	1824	912	28190			18	12	1088	1328	930	465	13921	13921				18	18	12	646	1444	0	0	12987				19	12	1128	358	1032	516	13025
21	12	904	414	365	182	29023			18	13	1108	1314	3149	1575	14604	14604				18	18	13	646	1446	258	129	12665				19	13	1126	366	1064	532	13864
21	13	890	414	1806	903	32230			18	14	1122	1322	2080	1040	13679	13679				18	18	14	646	1446	0	0	12719				19	14	1118	360	1290	645	12748
21	14	890	406	1032	516	26689			18	15	1124	1332	1316	658	13904	13904				18	18	15	646	1446	0	0	12641				19	15	1110	360	1032	516	14440
21	15	900	386	2885	1442	31700			18	16	1132	1326	1290	645	13363	13363				18	18	16	648	1448	365	182	13392				19	16	1110	350	1290	645	12755
21	16	908	374	1860	930	31186			18	17	1138	1318	1290	645	14229	14229				18	18	17	644	1448	516	258	12848				19	17	1110	344	774	387	13472
21	17	896	376	1569	785	33844			18	18	1134	1318	516	258	14069	14069				18	18	18	644	1448	0	0	12780				19	18	1110	336	1032	516	13557
21	18	888	366	1652	826	31475			18	19	1136	1330	1569	785	13605	13605				18	18	19	636	1450	1064	532	12455				19	19	1116	330	1095	547	13600
21	19	912	364	3107	1553	36403			18	20	1136	1338	1032	516	13965	13965				18	18	20	638	1450	258	129	12843				19	20	1114	330	258	129	13866
21	20	930	358	2448	1224	28263			18	21	1152	1392	7265	3633	12849	12849				18	18	21	638	1458	1032	516	13566				19	21	1110	326	730	365	13922
21	21	944	348	2219	1110	33294			18	22	1168	1422	4386	2193	13555	13555				18	18	22	638	1456	258	129	12739				19	22	1100	332	1504	752	13523
21	22	958	342	1965	982	29879			18	23	1184	1440	3107	1553	13300	13300				18	18	23	634	1454	577	288	12715				19	23	1092	334	1064	532	14028
21	23	958	334	1032	516	27050			18	24	1192	1450	1652	826	13385	13385				18	18	24	634	1452	258	129	12876				19	24	1092	330	516	258	13400
21	24	968	326	1652	826	31327			18	25	1214	1444	2942	1471	13167	13167				18	18	25	630	1470	2379	1189	13015				19	25	1092	328	258	129	13674
21	25	984	312	2743	1371	25908			18	26	1216	1438	816	408	13011	13011				18	18	26	630	1464	774	387	12857				19	26	1094	352	3107	1553	12846
21	26	1000	312	2064	1032	26316			18	27	1224	1428	1652	826	13270	13270				18	18	27	632	1460	577	288	11911				19	27	1090	356	730	365	13858
21	27	1012	316	1632	816	27057			18	28	1232	1418	1652	826	11628	11628				18	18	28	628	1464	730	365	12476				19	28	1092	346	1316	658	13530
21	28	1014	300	2080	1040	32450			18	29	1248	1428	2434	1217	12333	12333				18	18	29	622	1470	1095	547	13177				19	29	1096	340	930	465	12651
21	29	1010	258	5443	2721	30059			18	30	1244	1406	2885	1442	13197	13197				18	18	30	622	1470	0	0	12933				19	30	1102	344	930	465	12838
21	30	1008	236	2850	1425	38250			18	31	1262	1394	2791	1395	12332	12332				18	18	31	622	1472	258	129	12792				19	31	1102	332	1548	774	12489
21	31	998	238	1316	658	38877			18	32	1266	1378	2128	1064	11088	11088				18	18	32	622	1476	516	258	12912				19	32	1094	330	1064	532	14048
21	32	994	240	577	288	34149			18	33	1266	1364	1806	903	11197	11197				18	18	33	618	1488	1632	816	13139				19	33	1078	328	2080	1040	13746
21	33	990	232	1154	577	26956			20	1	916	720	-1000	-1000	14396	14396				19	19	1	424	1412	-1000	-1000	14303				20	1	1202	294	-1000	-1000	13117
22	1	1040	1348	-1000	-1000	29241			20	2	916	720	0	0	14160	14160				19	19	2	428	1422	1389	695	14159				20	2	1212	296	1316	658	12167
22	2	1046	1368	2694	1347	30319			20	3	916	720	0	0	12657	12657				19	19	3	422	1426	930	465	13807				20	3	1230	294	2336	1168	12876
22	3	1046	1374	774	387	31229			20	4	920	718	577	288	13717	13717				19	19	4	422	1426	0	0	14056				20	4	1230	294	0	0	10709
22	4	1052	1382	1290	645	25019			20	5	918	724	816	408	15806	15806				19	19	5	422	1426	0	0	14102				20	5	1230	286	1032	516	11699
22	5	1058	1394	1731	865	29336			20	6	926	726	1064	532	14292	14292				19	19	6	422	1420	774	387	13964				20	6	1228	284	365	182	12012
22	6	1058	1372	2838	1419	32010			20	7	920	722	930	465	13935	13935				19	19	7	420	1416	577	288	13714				20	7	1224	264	2631	1316	13928
22	7	1060	1350	2850	1425	27287			20	8	910	732	1824	912	14099	14099				19	19	8	418	1416	258	129	14546				20	8	1228	250	1878	939	13610
22	8	1060	1340	1290	645	32496			20	9	908	732	258	129	14886	14886				19	19	9	416	1416	258	129	14121				20	9	1232	234	2128	1064	12767
22	9	1058	1338	365	182	33401			20	10	908	732	0	0	13871	13871				19	19	10	416	1416	0	0	13895				20	10	1236	220	1878	939	10969
22	10	1044	1336	1824	912	31403			20	11	908	744	1548	774	14139	14139				19	19	11	416	1416	0	0	13740				20	11	1244	220	1032	516	11205
22	11	1056	1340	1632	816	35151			20	12	916	748	1154	577	14667	14667				19	19	12	418	1424	1064	532	13646				20	12	1252	216	1154	577	8869
22	12	1064	1334	1290	645	24376			20	13	928	738	2015	1008	14580	14580				19	19	13	418	1430	774	387	13430				20	13	1252	226	1290	645	10555
22	13	1056	1328	1290	645	31457			20	14	930	742	577	288	14933	14933				19	19	14	424	1436	1095	547	13285				20	14	1252	226	0	0	8934
22	14	1048	1332	1154	577	30001			20	15	938	762	2779	1389	14026	14026				19	19	15	424	1436	0	0	13468				20	15	1254	216	1316	658	8241
22	15	1050	1336	577	288	31459			20	16	912	768	3442	1721	13965	13965				19	19	16	430	1444	1290	645	14006				20	16	1256	212	577	288	9449
22	16	1050	1336	0	0	28405			20	17	912	764	516	258	14324	14324				19	19	17	444	1448	1878	939	13750				20	17	1264	212	1032	516	6139
22	17	1068	1338	2336	1168	32527			20	18	902	770	1504	752	14325	14325				19	19	18	446	1446	365	182	13438				20	18	1260	214	577	288	8372
22	18	1072	1346	1154	577	28862			20	19	930	788	4294	2147	14967	14967				19	19	19	446	1446	0	0	13954				20	19	1256	210	730	365	9364
22	19	1072	1342	516	258	26615			20	20	900	790	3879	1939	13908	13908				19	19	20	446	1446	0	0	13004				20	20	1264	214	1154	577	5793
22	20	1068	1336	930	465	32593			20	21	890	794	1389	695	14441	14441				19	19	21	456	1450	1389	695	13605				20	21	1266	206	1064	532	6668
22	21	1072	1336	516	258	30676			20	22	890	786	1032	516	13963	13963				19	19	22	456	1450	0	0	13282				20	22	1286	206	2580	1290	5822
22	22	1086	1328	2080	1040	30355			20	23	886	766	2631	1316	14895	14895				19	19	23	462	1464	1965	982	12859				20	23	1288	196	1316	658	7845
22	23	1084	1330	365	182	30394			20	24	886	754	1548	774	14562	14562				19	19	24	462	1462	258	129	12875				20	24	1296	184	1860	930	7256
22	24	1082	1326	577	288	28966			20	25	876	750	1389	695	15165	15165				19	19	25	462	1460	258	129	12654				20	25	1316	182	2593	1296	5390
22	25	1082	1324	258	129	31741			20	26	870	758	1290	645	14036	14036				19	19	26	464	1466	816	408	12929				20	26	1344	192	3835	1918	6569
22	26	1090	1312	1860	930	25992			20	27	874	766	1154	577	14573	14573				19	19	27	460	1464	577	288	13471				20	27	1344	192	0	0	7953
22	27	1090	1314	258	129	29945			20	28	876	776	1316	658	14203	14203				19	19	28	456	1464	516	258	13616				20	28	1358	186	1965	982	6474
22	28	1090	1312	258	129	31354			20	29	886	774	1316	658	14267	14267				19	19	29	454	1464	258	129	13574				20	29	1360	188	365	182	7544
22	29	1102	1304	1860	930	28870			20	30	892	764	1504	752	14762	14762				19	19	30	452	1464	258	129	12965				20	30	1364	190	577	288	7532
22	30	1110	1306	1064	532	31073			20	31	900	752	1860	930	14362	14362				19	19	31	448	1472	1154	577	13598				20	31	1366	192	365	182	6750
22	31	1110	1306	0	0	31602			20	32	888	758	1731	865	13846	13846				19	19	32	448	1472	0	0	13961				20	32	1374	186	1290	645	7261
22	32	1110	1306	0	0	32071			20	33	874	748	2219	1110	14182	14182				19	19	33	448	1474	258	129	13729				20	33	1398	210	4378	2189	7226
22	33	1102	1312	1290	645	28358			21	1	604	802	-1000	-1000	14975	14975				20	20	1	1004	596	-1000	-1000	13783				21	1	1320	672	-1000	-1000	6766
23	1	650	756	-1000	-1000	26357			21	2	606	802	258	129	15044	15044				20	20	2	1002	610	1824	912	13396				21	2	1340	690	3471	1736	8266
23	2	654	764	1154	577	28810			21	3	610	806	730	365	13642	13642				20	20	3	996	608	816	408	13460				21	3	1340	690	0	0	7305
23	3	658	768	730	365	32672			21	4	596	814	2080	1040	13715	13715				20	20	4	998	600	1064	532	12319				21	4	1340	686	516	258	8174
23	4	666	778	1652	826	28878			21	5	606	806	1652	826	14437	14437				20	20	5	998	600	0	0	13188				21	5	1336	686	516	258	7728
23	5	666	784	774	387	30637			21	6	612	802	930	465	14014	14014				20	20	6	1006	608	1459	730	13723				21	6	1334	680	816	408	7349
23	6	664	804	2593	1296	31576			21	7	608	802	516	258	14436	14436				20	20	7	1006	608	0	0	13774				21	7	1342	686	1290	645	8249
23	7	666	792	1569	785	31638			21	8	612	808	930	465	13847	13847				20	20	8	1004	610	365	182	13707				21	8	1340	686	258	129	8376
23	8	666	784	1032	516	31320			21	9	606	814	1095	547	13618	13618				20	20	9	1004	610	0	0	14109				21	9	1338	676	1316	658	8004
23	9	680	780	1878	939	28627			21	10	610	822	1154	577	13736	13736				20	20	10	1004	612	258	129	13802				21	10	1338	674	258	129	7550
23	10	684	782	577	288	28813			21	11	616	816	1095	547	14204	14204				20	20	11	1004	612	0	0	13737				21	11	1338	674	0	0	7060
23	11	684	774	1032	516	32330			21	12	624	806	1652	826	14505	14505				20	20	12	1004	612	0	0	13701				21	12	1338	674	0	0	7443
23	12	692	746	3757	1878	31145			21	13	632	806	1032	516	13973	13973				20	20	13	1004	612	0	0	13430				21	13	1338	674	0	0	7100
23	13	692	726	2580	1290	25577			21	14	628	796	1389	695	14717	14717				20	20	14	1004	612	0	0	13206				21	14	1338	678	516	258	7560
23	14	696	712	1878	939	27430			21	15	628	810	1806	903	14587	14587				20	20	15	1022	604	2541	1271	11530				21	15	1336	684	816	408	6932
23	15	696	708	516	258	26087			21	16	626	808	365	182	13189	13189				20	20	16	1028	606	816	408	11840				21	16	1336	684	0	0	6956
23	16	696	710	258	129	29372			21	17	616	808	1290	645	14272	14272				20	20	17	1028	606	0	0	11034				21	17	1338	684	258	129	6935
23	17	670	716	3442	1721	29543			21	18	618	818	1316	658	14175	14175				20	20	18	1028	606	0	0	10022				21	18	1342	688	730	365	8264
23	18	656	722	1965	982	31737			21	19	626	822	1154	577	14799	14799				20	20	19	1028	606	0	0	10837				21	19	1342	688	0	0	7827
23	19	650	722	774	387	30265			21	20	638	824	1569	785	14261	14261				20	20	20	1028	606	0	0	10627				21	20	1342	688	0	0	6530
23	20	648	720	365	182	32255			21	21	642	830	930	465	12437	12437				20	20	21	1028	604	258	129	10745				21	21	1340	694	816	408	7674
23	21	646	710	1316	658	30783			21	22	644	822	1064	532	13670	13670				20	20	22	1028	606	258	129	10277				21	22	1338	694	258	129	7151
23	22	646	704	774	387	31903			21	23	636	824	1064	532	14129	14129				20	20	23	1030	608	365	182	10508				21	23	1338	694	0	0	7578
23	23	650	696	1154	577	30381			21	24	640	828	730	365	14999	14999				20	20	24	1032	602	816	408	10898				21	24	1338	694	0	0	7495
23	24	658	692	1154	577	33770			21	25	638	844	2080	1040	16029	16029				20	20	25	1032	602	0	0	10895				21	25	1346	706	1860	930	7277
23	25	670	694	1569	785	33240			21	26	638	826	2322	1161	13827	13827				20	20	26	1034	612	1316	658	11061				21	26	1346	706	0	0	7968
23	26	672	700	816	408	30170			21	27	622	798	4160	2080	14325	14325				20	20	27	1038	606	930	465	9441				21	27	1342	706	516	258	7081
23	27	672	692	1032	516	29450			21	28	610	780	2791	1395	14137	14137				20	20	28	1042	594	1632	816	10867				21	28	1344	704	365	182	6871
23	28	672	692	0	0	29300			21	29	608	772	1064	532	13720	13720				20	20	29	1056	596	1824	912	10985				21	29	1344	700	516	258	6656
23	29	672	692	0	0	27206			21	30	608	754	2322	1161	14248	14248				20	20	30	1064	594	1064	532	10658				21	30	1344	704	516	258	7359
23	30	668	698	930	465	31708			21	31	606	750	577	288	13031	13031				20	20	31	1060	600	930	465	9767				21	31	1344	704	0	0	7929
23	31	668	696	258	129	30294			21	32	608	744	816	408	14353	14353				20	20	32	1060	600	0	0	11569				21	32	1330	706	1824	912	8263
23	32	670	694	365	182	29231			21	33	602	728	2204	1102	14417	14417				20	20	33	1076	604	2128	1064	11488				21	33	1328	704	365	182	6743
23	33	672	694	258	129	28324			22	1	1134	990	-1000	-1000	13123	13123				21	21	1	886	588	-1000	-1000	14841				22	1	428	1062	-1000	-1000	13473
24	1	610	320	-1000	-1000	30578			22	2	1136	990	258	129	15498	15498				21	21	2	882	588	516	258	13196				22	2	430	1064	365	182	13468
24	2	598	340	3009	1504	27504			22	3	1138	990	258	129	14862	14862				21	21	3	880	588	258	129	11263				22	3	434	1066	577	288	15310
24	3	594	344	730	365	24530			22	4	1146	980	1652	826	14644	14644				21	21	4	878	588	258	129	12319				22	4	434	1066	0	0	14746
24	4	576	344	2322	1161	24992			22	5	1156	980	1290	645	14311	14311				21	21	5	870	590	1064	532	12899				22	5	436	1064	365	182	14922
24	5	566	344	1290	645	27603			22	6	1150	980	774	387	14542	14542				21	21	6	868	596	816	408	14149				22	6	432	1050	1878	939	14320
24	6	562	334	1389	695	32921			22	7	1150	970	1290	645	15512	15512				21	21	7	870	586	1316	658	13224				22	7	424	1038	1860	930	14557
24	7	560	330	577	288	31959			22	8	1136	962	2080	1040	14942	14942				21	21	8	878	584	1064	532	14871				22	8	424	1030	1032	516	14718
24	8	572	344	2379	1189	29114			22	9	1136	956	774	387	14928	14928				21	21	9	890	588	1632	816	12771				22	9	416	1030	1032	516	14775
24	9	590	336	2541	1271	29423			22	10	1136	956	0	0	14954	14954				21	21	10	900	600	2015	1008	13760				22	10	416	1046	2064	1032	14713
24	10	590	328	1032	516	28669			22	11	1136	952	516	258	15022	15022				21	21	11	902	598	365	182	13116				22	11	416	1044	258	129	14953
24	11	576	322	1965	982	29232			22	12	1142	942	1504	752	14786	14786				21	21	12	906	602	730	365	13677				22	12	420	1048	730	365	14224
24	12	582	328	1095	547	35581			22	13	1142	942	0	0	14843	14843				21	21	13	900	620	2448	1224	13920				22	13	422	1052	577	288	14853
24	13	582	330	258	129	32906			22	14	1150	932	1652	826	14938	14938				21	21	14	886	634	2554	1277	13569				22	14	418	1032	2631	1316	14494
24	14	594	320	2015	1008	32058			22	15	1156	930	816	408	14495	14495				21	21	15	872	644	2219	1110	13217				22	15	406	1032	1548	774	14870
24	15	596	312	1064	532	33783			22	16	1162	932	816	408	14963	14963				21	21	16	866	654	1504	752	14112				22	16	404	1040	1064	532	14655
24	16	596	300	1548	774	31771			22	17	1164	934	365	182	14685	14685				21	21	17	872	652	816	408	14485				22	17	402	1052	1569	785	15157
24	17	590	292	1290	645	31719			22	18	1164	934	0	0	14848	14848				21	21	18	878	648	930	465	13341				22	18	400	1052	258	129	14988
24	18	590	292	0	0	30756			22	19	1164	930	516	258	14692	14692				21	21	19	892	628	3149	1575	14548				22	19	416	1056	2128	1064	14926
24	19	580	286	1504	752	30830			22	20	1164	930	0	0	14782	14782				21	21	20	904	620	1860	930	12896				22	20	422	1052	930	465	14823
24	20	580	286	0	0	31062			22	21	1176	926	1632	816	15071	15071				21	21	21	912	622	1064	532	12909				22	21	426	1054	577	288	14337
24	21	572	278	1459	730	32302			22	22	1170	934	1290	645	15090	15090				21	21	22	928	620	2080	1040	13091				22	22	426	1058	516	258	14392
24	22	564	270	1459	730	28845			22	23	1176	930	930	465	14615	14615				21	21	23	946	616	2379	1189	13659				22	23	430	1060	577	288	15175
24	23	552	270	1548	774	27343			22	24	1188	924	1731	865	15048	15048				21	21	24	954	632	2308	1154	11984				22	24	428	1056	577	288	14840
24	24	530	280	3117	1559	28576			22	25	1186	934	1316	658	15586	15586				21	21	25	960	626	1095	547	12969				22	25	428	1056	0	0	14945
24	25	524	280	774	387	30321			22	26	1188	918	2080	1040	14639	14639				21	21	26	958	622	577	288	12729				22	26	424	1048	1154	577	14815
24	26	520	278	577	288	36076			22	27	1176	908	2015	1008	14071	14071				21	21	27	958	622	0	0	12993				22	27	416	1054	1290	645	15007
24	27	520	284	774	387	30245			22	28	1182	914	1095	547	15640	15640				21	21	28	958	618	516	258	13204				22	28	410	1050	930	465	14912
24	28	516	298	1878	939	31461			22	29	1182	914	0	0	15395	15395				21	21	29	962	612	930	465	13161				22	29	424	1050	1806	903	14625
24	29	496	294	2631	1316	31448			22	30	1178	910	730	365	13993	13993				21	21	30	964	604	1064	532	13082				22	30	424	1050	0	0	14525
24	30	490	286	1290	645	28565			22	31	1168	920	1824	912	13910	13910				21	21	31	978	604	1806	903	13910				22	31	414	1048	1316	658	14701
24	31	486	286	516	258	31548			22	32	1158	926	1504	752	14719	14719				21	21	32	984	596	1290	645	14239				22	32	410	1048	516	258	14892
24	32	482	296	1389	695	29802			22	33	1158	926	0	0	14679	14679				21	21	33	976	588	1459	730	13661				22	33	408	1048	258	129	14662
24	33	482	296	0	0	30323			23	1	406	934	-1000	-1000	14209	14209				22	22	1	562	854	-1000	-1000	12905				23	1	1376	982	-1000	-1000	8814
25	1	1002	1154	-1000	-1000	29885			23	2	418	934	1548	774	15971	15971				22	22	2	562	854	0	0	13699				23	2	1376	980	258	129	8482
25	2	986	1152	2080	1040	27176			23	3	418	934	0	0	15917	15917				22	22	3	566	854	516	258	13765				23	3	1382	980	774	387	8755
25	3	968	1156	2379	1189	31191			23	4	418	934	0	0	15692	15692				22	22	4	568	858	577	288	13691				23	4	1388	978	816	408	8688
25	4	970	1140	2080	1040	33852			23	5	406	946	2189	1095	15411	15411				22	22	5	572	862	730	365	13829				23	5	1388	988	1290	645	8942
25	5	982	1132	1860	930	33686			23	6	404	944	365	182	15208	15208				22	22	6	590	864	2336	1168	13494				23	6	1388	986	258	129	8533
25	6	988	1132	774	387	30580			23	7	400	938	930	465	16134	16134				22	22	7	594	862	577	288	14506				23	7	1388	986	0	0	7753
25	7	980	1138	1290	645	31745			23	8	394	930	1290	645	15210	15210				22	22	8	592	860	365	182	13175				23	8	1390	980	816	408	7771
25	8	982	1146	1064	532	31208			23	9	392	930	258	129	16072	16072				22	22	9	596	874	1878	939	14148				23	9	1386	980	516	258	8272
25	9	996	1154	2080	1040	29344			23	10	390	934	577	288	15320	15320				22	22	10	596	874	0	0	14094				23	10	1378	968	1860	930	7997
25	10	1014	1142	2791	1395	33420			23	11	386	940	930	465	14984	14984				22	22	11	610	876	1824	912	13271				23	11	1380	974	816	408	7698
25	11	1014	1150	1032	516	29317			23	12	382	938	577	288	14751	14751				22	22	12	614	870	930	465	13344				23	12	1388	978	1154	577	7460
25	12	1008	1158	1290	645	25090			23	13	378	940	577	288	15156	15156				22	22	13	624	866	1389	695	13759				23	13	1396	984	1290	645	7401
25	13	1020	1182	3461	1731	31437			23	14	386	956	2308	1154	15180	15180				22	22	14	624	866	0	0	13893				23	14	1400	990	930	465	7975
25	14	1026	1182	774	387	26682			23	15	376	968	2015	1008	14825	14825				22	22	15	622	852	1824	912	13384				23	15	1400	990	0	0	7252
25	15	1030	1196	1878	939	27926			23	16	382	976	1290	645	15323	15323				22	22	16	622	852	0	0	14029				23	16	1400	990	0	0	7880
25	16	1022	1198	1064	532	28864			23	17	374	986	1652	826	15479	15479				22	22	17	618	852	516	258	13415				23	17	1402	994	577	288	9025
25	17	1034	1198	1548	774	32497			23	18	368	1002	2204	1102	15418	15418				22	22	18	608	856	1389	695	13220				23	18	1402	990	516	258	7749
25	18	1038	1198	516	258	35286			23	19	378	1022	2885	1442	14789	14789				22	22	19	594	854	1824	912	13134				23	19	1396	992	816	408	8819
25	19	1042	1204	930	465	30943			23	20	388	1024	1316	658	15620	15620				22	22	20	582	850	1632	816	12801				23	20	1394	994	365	182	8481
25	20	1046	1210	930	465	31069			23	21	378	1028	1389	695	16984	16984				22	22	21	578	850	516	258	13490				23	21	1386	992	1064	532	8270
25	21	1056	1216	1504	752	27286			23	22	366	1026	1569	785	14622	14622				22	22	22	576	850	258	129	13742				23	22	1380	1002	1504	752	7790
25	22	1068	1222	1731	865	27170			23	23	364	1026	258	129	15037	15037				22	22	23	582	854	930	465	13732				23	23	1380	1000	258	129	8664
25	23	1084	1230	2308	1154	32349			23	24	360	1022	730	365	14610	14610				22	22	24	578	864	1389	695	13398				23	24	1390	988	2015	1008	7728
25	24	1082	1222	1064	532	31594			23	25	360	1044	2838	1419	15427	15427				22	22	25	572	872	1290	645	13471				23	25	1396	984	930	465	7647
25	25	1082	1222	0	0	27589			23	26	358	1026	2336	1168	15799	15799				22	22	26	566	876	930	465	13627				23	26	1396	984	0	0	8089
25	26	1082	1220	258	129	36340			23	27	358	1024	258	129	13703	13703				22	22	27	564	876	258	129	13682				23	27	1396	984	0	0	9071
25	27	1082	1206	1806	903	32364			23	28	358	1024	0	0	14273	14273				22	22	28	564	876	0	0	13956				23	28	1408	980	1632	816	7600
25	28	1090	1186	2779	1389	27843			23	29	350	1024	1032	516	11843	11843				22	22	29	564	876	0	0	14042				23	29	1416	980	1032	516	6278
25	29	1090	1162	3096	1548	35201			23	30	346	1020	730	365	12791	12791				22	22	30	564	876	0	0	13977				23	30	1416	980	0	0	6051
25	30	1112	1166	2885	1442	30619			23	31	338	1010	1652	826	9117	9117				22	22	31	564	876	0	0	13505				23	31	1410	966	1965	982	6617
25	31	1130	1162	2379	1189	33506			23	32	334	1002	1154	577	6699	6699				22	22	32	562	878	365	182	13591				23	32	1412	966	258	129	7289
25	32	1136	1158	930	465	27405			23	33	320	996	1965	982	4140	4140				22	22	33	562	878	0	0	14582				23	33	1414	966	258	129	6676
25	33	1142	1154	930	465	28675			24	1	1198	814	-1000	-1000	14438	14438				23	23	1	1106	608	-1000	-1000	13297				24	1	1366	384	-1000	-1000	8265
26	1	830	860	-1000	-1000	32666			24	2	1202	820	930	465	11891	11891				23	23	2	1108	608	258	129	13860				24	2	1370	384	516	258	7647
26	2	834	860	516	258	33788			24	3	1200	820	258	129	14366	14366				23	23	3	1112	608	516	258	11939				24	3	1370	384	0	0	7980
26	3	842	876	2308	1154	31188			24	4	1214	824	1878	939	14269	14269				23	23	4	1112	608	0	0	14788				24	4	1370	384	0	0	7338
26	4	842	882	774	387	32557			24	5	1214	826	258	129	14879	14879				23	23	5	1110	610	365	182	14120				24	5	1370	384	0	0	7410
26	5	844	876	816	408	29690			24	6	1220	822	930	465	13704	13704				23	23	6	1116	612	816	408	13322				24	6	1374	384	516	258	7483
26	6	846	874	365	182	31549			24	7	1220	822	0	0	14257	14257				23	23	7	1118	616	577	288	14927				24	7	1382	390	1290	645	8442
26	7	846	882	1032	516	26578			24	8	1226	822	774	387	14316	14316				23	23	8	1112	608	1290	645	13844				24	8	1372	390	1290	645	7329
26	8	830	890	2308	1154	26875			24	9	1224	806	2080	1040	15623	15623				23	23	9	1116	616	1154	577	14232				24	9	1372	390	0	0	6687
26	9	828	884	816	408	31549			24	10	1222	788	2336	1168	14533	14533				23	23	10	1116	610	774	387	14045				24	10	1370	404	1824	912	8121
26	10	820	886	1064	532	25718			24	11	1224	786	365	182	14957	14957				23	23	11	1116	604	774	387	14270				24	11	1380	408	1389	695	8433
26	11	820	886	0	0	27626			24	12	1228	778	1154	577	14679	14679				23	23	12	1118	596	1064	532	13945				24	12	1380	384	3096	1548	7995
26	12	828	878	1459	730	33792			24	13	1228	778	0	0	15723	15723				23	23	13	1116	596	258	129	13969				24	13	1382	376	1064	532	7677
26	13	838	880	1316	658	26056			24	14	1220	774	1154	577	14778	14778				23	23	14	1118	594	365	182	13980				24	14	1386	366	1389	695	7492
26	14	838	886	774	387	28961			24	15	1216	778	730	365	14908	14908				23	23	15	1118	582	1548	774	13955				24	15	1386	366	0	0	7165
26	15	838	892	774	387	32503			24	16	1216	776	258	129	14841	14841				23	23	16	1116	588	816	408	14386				24	16	1386	366	0	0	7582
26	16	842	896	730	365	33028			24	17	1222	758	2448	1224	14509	14509				23	23	17	1122	574	1965	982	13953				24	17	1390	342	3139	1569	8238
26	17	838	888	1154	577	28358			24	18	1240	758	2322	1161	14092	14092				23	23	18	1122	574	0	0	13976				24	18	1388	346	577	288	7482
26	18	844	888	774	387	31538			24	19	1242	770	1569	785	13919	13919				23	23	19	1122	568	774	387	13480				24	19	1392	370	3139	1569	8524
26	19	836	896	1459	730	32234			24	20	1246	772	577	288	14004	14004				23	23	20	1122	564	516	258	13972				24	20	1388	352	2379	1189	7658
26	20	836	888	1032	516	30616			24	21	1244	762	1316	658	14534	14534				23	23	21	1120	562	365	182	13957				24	21	1388	352	0	0	7250
26	21	842	888	774	387	28405			24	22	1244	758	516	258	14584	14584				23	23	22	1120	562	0	0	13781				24	22	1398	354	1316	658	7874
26	22	846	892	730	365	28150			24	23	1254	762	1389	695	13000	13000				23	23	23	1122	562	258	129	13649				24	23	1402	348	930	465	7322
26	23	840	896	930	465	31616			24	24	1258	754	1154	577	11864	11864				23	23	24	1122	562	0	0	13650				24	24	1408	356	1290	645	7419
26	24	850	898	1316	658	31877			24	25	1268	756	1316	658	8787	8787				23	23	25	1120	564	365	182	13424				24	25	1406	356	258	129	8577
26	25	850	898	0	0	31288			24	26	1266	734	2850	1425	9939	9939				23	23	26	1124	566	577	288	13790				24	26	1414	358	1064	532	8784
26	26	864	894	1878	939	31014			24	27	1262	738	730	365	12279	12279				23	23	27	1120	562	730	365	13938				24	27	1412	360	365	182	8582
26	27	864	896	258	129	31925			24	28	1258	744	930	465	12537	12537				23	23	28	1130	560	1316	658	14113				24	28	1414	368	1064	532	8283
26	28	864	898	258	129	31875			24	29	1254	732	1632	816	13214	13214				23	23	29	1134	560	516	258	13895				24	29	1420	374	1095	547	7349
26	29	860	888	1389	695	29759			24	30	1250	730	577	288	14630	14630				23	23	30	1134	560	0	0	14066				24	30	1412	372	1064	532	8855
26	30	860	896	1032	516	32258			24	31	1268	724	2448	1224	9083	9083				23	23	31	1136	542	2336	1168	12809				24	31	1414	364	1064	532	8356
26	31	854	898	816	408	32660			24	32	1266	716	1064	532	10495	10495				23	23	32	1142	544	816	408	14341				24	32	1416	360	577	288	8327
26	32	848	898	774	387	33716			24	33	1236	726	4079	2040	14773	14773				23	23	33	1122	542	2593	1296	14300				24	33	1416	354	774	387	8326
26	33	850	892	816	408	32082			25	1	1236	1438	-1000	-1000	11932	11932				24	24	1	1206	772	-1000	-1000	14618				25	1	1332	1220	-1000	-1000	7477
27	1	1150	568	-1000	-1000	34490			25	2	1236	1444	774	387	12391	12391				24	24	2	1210	768	730	365	13321				25	2	1330	1228	1064	532	7517
27	2	1150	568	0	0	23991			25	3	1238	1452	1064	532	12988	12988				24	24	3	1212	768	258	129	14357				25	3	1340	1236	1652	826	7803
27	3	1148	568	258	129	30586			25	4	1234	1450	577	288	12763	12763				24	24	4	1212	766	258	129	13486				25	4	1340	1232	516	258	7754
27	4	1148	568	0	0	32788			25	5	1234	1434	2064	1032	11857	11857				24	24	5	1208	764	577	288	14043				25	5	1342	1234	365	182	8054
27	5	1146	554	1824	912	31532			25	6	1234	1436	258	129	12368	12368				24	24	6	1220	774	2015	1008	13550				25	6	1342	1234	0	0	7672
27	6	1138	538	2308	1154	34256			25	7	1232	1438	365	182	13074	13074				24	24	7	1216	768	930	465	14833				25	7	1338	1244	1389	695	8029
27	7	1132	532	1095	547	33660			25	8	1232	1440	258	129	13408	13408				24	24	8	1206	760	1652	826	14783				25	8	1334	1240	730	365	7130
27	8	1148	528	2128	1064	37401			25	9	1230	1440	258	129	13299	13299				24	24	9	1198	762	1064	532	15056				25	9	1332	1246	816	408	7828
27	9	1154	526	816	408	28834			25	10	1222	1434	1290	645	13182	13182				24	24	10	1216	776	2942	1471	14796				25	10	1334	1254	1064	532	7803
27	10	1162	516	1652	826	32824			25	11	1216	1428	1095	547	12873	12873				24	24	11	1226	770	1504	752	14382				25	11	1328	1252	816	408	7746
27	11	1162	516	0	0	35407			25	12	1208	1428	1032	516	12896	12896				24	24	12	1234	774	1154	577	15367				25	12	1330	1244	1064	532	7649
27	12	1162	514	258	129	29030			25	13	1206	1436	1064	532	13205	13205				24	24	13	1230	776	577	288	14660				25	13	1324	1246	816	408	7665
27	13	1168	508	1095	547	39579			25	14	1204	1426	1316	658	13552	13552				24	24	14	1226	770	930	465	14206				25	14	1310	1254	2080	1040	7357
27	14	1168	504	516	258	40830			25	15	1200	1426	516	258	13250	13250				24	24	15	1230	772	577	288	15567				25	15	1312	1246	1064	532	7090
27	15	1174	502	816	408	37970			25	16	1200	1426	0	0	12945	12945				24	24	16	1232	774	365	182	15072				25	16	1310	1242	577	288	7032
27	16	1186	502	1548	774	47326			25	17	1200	1426	0	0	13095	13095				24	24	17	1234	776	365	182	14331				25	17	1330	1254	3009	1504	7656
27	17	1186	508	774	387	34882			25	18	1200	1426	0	0	13417	13417				24	24	18	1246	778	1569	785	14607				25	18	1322	1236	2541	1271	6291
27	18	1186	508	0	0	40803			25	19	1200	1426	0	0	13395	13395				24	24	19	1242	772	930	465	13950				25	19	1328	1240	930	465	7001
27	19	1160	494	3809	1905	31490			25	20	1200	1430	516	258	12903	12903				24	24	20	1248	772	774	387	12321				25	20	1326	1234	816	408	6196
27	20	1154	480	1965	982	34509			25	21	1198	1428	365	182	13415	13415				24	24	21	1242	766	1095	547	13578				25	21	1328	1230	577	288	7049
27	21	1144	464	2434	1217	28772			25	22	1208	1424	1389	695	13298	13298				24	24	22	1244	774	1064	532	15227				25	22	1344	1208	3509	1755	7297
27	22	1134	426	5069	2534	31107			25	23	1204	1426	577	288	12892	12892				24	24	23	1244	774	0	0	14276				25	23	1352	1204	1154	577	7960
27	23	1126	412	2080	1040	29988			25	24	1202	1426	258	129	13657	13657				24	24	24	1246	784	1316	658	14240				25	24	1352	1212	1032	516	6822
27	24	1112	404	2080	1040	31655			25	25	1202	1426	0	0	12851	12851				24	24	25	1242	772	1632	816	14362				25	25	1358	1210	816	408	7607
27	25	1098	398	1965	982	39893			25	26	1202	1426	0	0	13501	13501				24	24	26	1244	768	577	288	13962				25	26	1356	1218	1064	532	8111
27	26	1092	396	816	408	33362			25	27	1214	1410	2580	1290	13380	13380				24	24	27	1254	766	1316	658	14704				25	27	1362	1216	816	408	7366
27	27	1092	390	774	387	29850			25	28	1226	1404	1731	865	12138	12138				24	24	28	1260	766	774	387	14067				25	28	1364	1206	1316	658	8671
27	28	1092	390	0	0	32014			25	29	1238	1394	2015	1008	13377	13377				24	24	29	1262	766	258	129	12567				25	29	1360	1206	516	258	8081
27	29	1098	390	774	387	30427			25	30	1236	1384	1316	658	12298	12298				24	24	30	1262	766	0	0	13519				25	30	1362	1196	1316	658	7160
27	30	1114	392	2080	1040	31898			25	31	1256	1386	2593	1296	11579	11579				24	24	31	1256	764	816	408	15675				25	31	1364	1192	577	288	8007
27	31	1120	392	774	387	30339			25	32	1260	1378	1154	577	12386	12386				24	24	32	1256	762	258	129	14172				25	32	1368	1188	730	365	8347
27	32	1128	390	1064	532	23856			25	33	1260	1370	1032	516	12395	12395				24	24	33	1262	752	1504	752	13940				25	33	1370	1174	1824	912	8114
27	33	1132	388	577	288	34667			26	1	822	800	-1000	-1000	13339	13339				25	25	1	486	1448	-1000	-1000	12708				26	1	1370	570	-1000	-1000	8314
28	1	884	610	-1000	-1000	23311			26	2	822	800	0	0	14564	14564				25	25	2	460	1438	3594	1797	13996				26	2	1376	580	1504	752	8650
28	2	886	612	365	182	27443			26	3	822	800	0	0	15342	15342				25	25	3	458	1432	816	408	12736				26	3	1378	576	577	288	8539
28	3	906	616	2631	1316	30115			26	4	838	808	2308	1154	15049	15049				25	25	4	458	1430	258	129	13177				26	4	1378	572	516	258	8345
28	4	918	616	1548	774	29081			26	5	842	810	577	288	15541	15541				25	25	5	458	1430	0	0	13099				26	5	1378	572	0	0	7802
28	5	922	600	2128	1064	32124			26	6	842	810	0	0	14882	14882				25	25	6	458	1430	0	0	13124				26	6	1378	572	0	0	8749
28	6	928	596	930	465	29607			26	7	842	810	0	0	13513	13513				25	25	7	458	1430	0	0	13102				26	7	1374	562	1389	695	8321
28	7	932	596	516	258	30968			26	8	832	810	1290	645	13519	13519				25	25	8	458	1430	0	0	13306				26	8	1362	562	1548	774	8621
28	8	924	580	2308	1154	27051			26	9	832	806	516	258	14398	14398				25	25	9	458	1430	0	0	13087				26	9	1342	550	3009	1504	8319
28	9	924	580	0	0	23711			26	10	832	808	258	129	14015	14015				25	25	10	458	1430	0	0	13023				26	10	1340	544	816	408	7166
28	10	932	588	1459	730	30109			26	11	832	812	516	258	13992	13992				25	25	11	460	1436	816	408	13727				26	11	1350	536	1652	826	7967
28	11	948	568	3304	1652	34761			26	12	830	812	258	129	14272	14272				25	25	12	460	1436	0	0	13521				26	12	1342	542	1290	645	7451
28	12	944	560	1154	577	24265			26	13	830	812	0	0	13801	13801				25	25	13	460	1436	0	0	13744				26	13	1340	532	1316	658	7228
28	13	944	554	774	387	36322			26	14	830	812	0	0	14257	14257				25	25	14	460	1436	0	0	13703				26	14	1350	536	1389	695	7527
28	14	954	544	1824	912	20404			26	15	830	812	0	0	14197	14197				25	25	15	460	1436	0	0	13394				26	15	1342	532	1154	577	7563
28	15	960	532	1731	865	28542			26	16	832	802	1316	658	13606	13606				25	25	16	460	1436	0	0	12615				26	16	1354	526	1731	865	8595
28	16	960	526	774	387	27436			26	17	830	808	816	408	14387	14387				25	25	17	458	1436	258	129	13219				26	17	1362	524	1064	532	7952
28	17	974	534	2080	1040	37482			26	18	828	808	258	129	14563	14563				25	25	18	464	1430	1095	547	12429				26	18	1358	518	930	465	6930
28	18	984	540	1504	752	35813			26	19	824	808	516	258	15060	15060				25	25	19	464	1430	0	0	13427				26	19	1370	520	1569	785	6105
28	19	984	540	0	0	30790			26	20	816	808	1032	516	14460	14460				25	25	20	464	1430	0	0	12681				26	20	1374	520	516	258	8531
28	20	982	548	1064	532	23184			26	21	814	808	258	129	13928	13928				25	25	21	462	1430	258	129	12758				26	21	1374	522	258	129	8496
28	21	1002	544	2631	1316	31560			26	22	806	798	1652	826	14173	14173				25	25	22	462	1430	0	0	13006				26	22	1378	522	516	258	7557
28	22	1010	544	1032	516	36391			26	23	806	798	0	0	13443	13443				25	25	23	460	1430	258	129	12676				26	23	1378	524	258	129	7041
28	23	1022	532	2189	1095	29883			26	24	798	794	1154	577	14570	14570				25	25	24	456	1426	730	365	12836				26	24	1382	536	1632	816	7423
28	24	1032	524	1652	826	26951			26	25	798	796	258	129	14446	14446				25	25	25	456	1426	0	0	13141				26	25	1402	572	5313	2656	7440
28	25	1040	536	1860	930	30236			26	26	800	798	365	182	14345	14345				25	25	26	460	1430	730	365	13335				26	26	1396	586	1965	982	7503
28	26	1040	536	0	0	29125			26	27	812	808	2015	1008	15702	15702				25	25	27	460	1430	0	0	13129				26	27	1386	594	1652	826	7844
28	27	1040	518	2322	1161	29024			26	28	808	800	1154	577	13710	13710				25	25	28	460	1430	0	0	12961				26	28	1394	586	1459	730	7936
28	28	1036	514	730	365	30336			26	29	804	800	516	258	14341	14341				25	25	29	458	1430	258	129	13599				26	29	1400	576	1504	752	8082
28	29	1034	508	816	408	40313			26	30	826	820	3835	1918	13901	13901				25	25	30	458	1430	0	0	13544				26	30	1406	584	1290	645	8040
28	30	1022	500	1860	930	29891			26	31	824	812	1064	532	13828	13828				25	25	31	464	1430	774	387	13336				26	31	1410	592	1154	577	7965
28	31	1022	504	516	258	28945			26	32	828	826	1878	939	14260	14260				25	25	32	454	1434	1389	695	12997				26	32	1412	614	2850	1425	8076
28	32	1028	512	1290	645	28613			26	33	838	824	1316	658	14070	14070				25	25	33	442	1430	1632	816	12419				26	33	1406	636	2942	1471	9033
28	33	1034	514	816	408	28400			27	1	508	848	-1000	-1000	15154	15154				26	26	1	542	1504	-1000	-1000	11478				27	1	1186	1318	-1000	-1000	12977
29	1	606	328	-1000	-1000	29779			27	2	502	834	1965	982	14276	14276				26	26	2	542	1504	0	0	12134				27	2	1186	1304	1806	903	13169
29	2	608	334	816	408	27606			27	3	486	828	2204	1102	13543	13543				26	26	3	542	1504	0	0	11876				27	3	1192	1306	816	408	13144
29	3	598	342	1652	826	36717			27	4	482	830	577	288	14051	14051				26	26	4	542	1504	0	0	12071				27	4	1192	1306	0	0	14299
29	4	580	344	2336	1168	26611			27	5	486	814	2128	1064	13668	13668				26	26	5	548	1500	930	465	12792				27	5	1196	1302	730	365	12987
29	5	564	344	2064	1032	23770			27	6	482	800	1878	939	13701	13701				26	26	6	546	1500	258	129	11977				27	6	1196	1308	774	387	12649
29	6	560	332	1632	816	22032			27	7	482	796	516	258	13732	13732				26	26	7	548	1506	816	408	12853				27	7	1198	1310	365	182	13163
29	7	560	332	0	0	31216			27	8	482	796	0	0	14325	14325				26	26	8	546	1498	1064	532	12799				27	8	1200	1308	365	182	12463
29	8	560	332	0	0	32112			27	9	490	790	1290	645	14376	14376				26	26	9	550	1492	930	465	12419				27	9	1200	1304	516	258	14127
29	9	560	330	258	129	28509			27	10	492	782	1064	532	12933	12933				26	26	10	550	1492	0	0	12668				27	10	1200	1302	258	129	12940
29	10	558	326	577	288	27268			27	11	492	774	1032	516	13843	13843				26	26	11	550	1498	774	387	12812				27	11	1204	1300	577	288	13171
29	11	566	304	3020	1510	29166			27	12	492	770	516	258	14444	14444				26	26	12	550	1488	1290	645	13006				27	12	1196	1286	2080	1040	13356
29	12	554	310	1731	865	30808			27	13	492	760	1290	645	13120	13120				26	26	13	548	1488	258	129	12726				27	13	1188	1278	1459	730	13612
29	13	560	300	1504	752	31370			27	14	490	752	1064	532	13934	13934				26	26	14	548	1486	258	129	12864				27	14	1188	1274	516	258	12973
29	14	574	310	2219	1110	24898			27	15	488	744	1064	532	14016	14016				26	26	15	550	1482	577	288	12634				27	15	1194	1282	1290	645	13630
29	15	568	310	774	387	27362			27	16	488	734	1290	645	13548	13548				26	26	16	550	1482	0	0	12677				27	16	1184	1272	1824	912	12331
29	16	572	318	1154	577	26847			27	17	488	716	2322	1161	13194	13194				26	26	17	550	1482	0	0	12660				27	17	1188	1268	730	365	13091
29	17	584	320	1569	785	36197			27	18	488	710	774	387	14715	14715				26	26	18	548	1480	365	182	12342				27	18	1190	1268	258	129	14063
29	18	588	320	516	258	31086			27	19	482	696	1965	982	14459	14459				26	26	19	548	1480	0	0	12461				27	19	1194	1266	577	288	13738
29	19	578	312	1652	826	30477			27	20	478	686	1389	695	13677	13677				26	26	20	550	1484	577	288	12877				27	20	1200	1246	2694	1347	12960
29	20	568	308	1389	695	30565			27	21	474	686	516	258	13288	13288				26	26	21	552	1486	365	182	12828				27	21	1196	1230	2128	1064	14199
29	21	556	292	2580	1290	31311			27	22	474	686	0	0	14296	14296				26	26	22	548	1484	577	288	12648				27	22	1200	1222	1154	577	14468
29	22	558	290	365	182	27433			27	23	474	686	0	0	14619	14619				26	26	23	546	1488	577	288	12679				27	23	1204	1214	1154	577	13129
29	23	556	302	1569	785	28342			27	24	450	690	3139	1569	14050	14050				26	26	24	542	1492	730	365	12741				27	24	1212	1202	1860	930	13545
29	24	548	310	1459	730	31248			27	25	444	690	774	387	14985	14985				26	26	25	542	1492	0	0	12606				27	25	1214	1200	365	182	13219
29	25	542	312	816	408	29578			27	26	438	686	930	465	14970	14970				26	26	26	538	1492	516	258	12702				27	26	1216	1190	1316	658	14344
29	26	548	302	1504	752	34131			27	27	436	686	258	129	14839	14839				26	26	27	534	1496	730	365	12309				27	27	1222	1190	774	387	13120
29	27	540	300	1064	532	27135			27	28	434	686	258	129	15031	15031				26	26	28	528	1500	930	465	12500				27	28	1226	1188	577	288	13706
29	28	560	302	2593	1296	29152			27	29	434	686	0	0	15227	15227				26	26	29	524	1504	730	365	12613				27	29	1238	1170	2791	1395	13216
29	29	562	310	1064	532	28085			27	30	426	686	1032	516	14795	14795				26	26	30	522	1504	258	129	12609				27	30	1238	1160	1290	645	12935
29	30	564	304	816	408	34400			27	31	426	692	774	387	15009	15009				26	26	31	518	1504	516	258	12808				27	31	1240	1160	258	129	13494
29	31	578	294	2219	1110	32712			27	32	432	700	1290	645	15254	15254				26	26	32	512	1506	816	408	12365				27	32	1242	1158	365	182	13759
29	32	592	280	2554	1277	31127			27	33	436	698	577	288	15290	15290				26	26	33	500	1510	1632	816	12797				27	33	1244	1150	1064	532	13817
29	33	590	274	816	408	29274			28	1	818	574	-1000	-1000	15271	15271				27	27	1	842	1412	-1000	-1000	12566				28	1	1282	1346	-1000	-1000	6676
30	1	478	618	-1000	-1000	31391			28	2	818	576	258	129	14445	14445				27	27	2	848	1416	930	465	12717				28	2	1296	1348	1824	912	6869
30	2	478	612	774	387	39972			28	3	818	572	516	258	14577	14577				27	27	3	850	1416	258	129	13130				28	3	1318	1366	3667	1833	6828
30	3	480	610	365	182	29752			28	4	824	574	816	408	14698	14698				27	27	4	858	1412	1154	577	12920				28	4	1314	1356	1389	695	7349
30	4	464	612	2080	1040	34170			28	5	816	572	1064	532	14212	14212				27	27	5	872	1410	1824	912	14086				28	5	1298	1352	2128	1064	6105
30	5	444	604	2779	1389	33926			28	6	810	564	1290	645	14413	14413				27	27	6	872	1408	258	129	13650				28	6	1302	1348	730	365	6272
30	6	432	588	2580	1290	34692			28	7	810	562	258	129	14218	14218				27	27	7	872	1408	0	0	13857				28	7	1296	1344	930	465	6401
30	7	426	576	1731	865	35767			28	8	816	550	1731	865	14032	14032				27	27	8	870	1408	258	129	12528				28	8	1294	1342	365	182	6078
30	8	416	568	1652	826	36572			28	9	816	562	1548	774	14342	14342				27	27	9	868	1408	258	129	12630				28	9	1296	1338	577	288	6081
30	9	416	578	1290	645	34657			28	10	816	562	0	0	15001	15001				27	27	10	878	1412	1389	695	13008				28	10	1296	1336	258	129	7326
30	10	412	586	1154	577	36401			28	11	816	562	0	0	14500	14500				27	27	11	876	1422	1316	658	12960				28	11	1310	1326	2219	1110	6330
30	11	406	600	1965	982	37255			28	12	798	600	5424	2712	13568	13568				27	27	12	874	1420	365	182	12548				28	12	1308	1340	1824	912	7520
30	12	398	608	1459	730	41530			28	13	796	612	1569	785	13864	13864				27	27	13	880	1434	1965	982	13134				28	13	1322	1324	2743	1371	7110
30	13	396	604	577	288	39166			28	14	796	612	0	0	14042	14042				27	27	14	888	1444	1652	826	12970				28	14	1324	1332	1064	532	6817
30	14	396	588	2064	1032	38666			28	15	794	600	1569	785	14069	14069				27	27	15	894	1454	1504	752	13726				28	15	1330	1318	1965	982	7079
30	15	406	574	2219	1110	38515			28	16	790	600	516	258	14063	14063				27	27	16	894	1454	0	0	12800				28	16	1332	1316	365	182	6979
30	16	418	584	2015	1008	37872			28	17	782	596	1154	577	13839	13839				27	27	17	894	1460	774	387	12550				28	17	1324	1316	1032	516	6900
30	17	432	588	1878	939	33606			28	18	792	596	1290	645	14739	14739				27	27	18	890	1466	930	465	13545				28	18	1316	1302	2080	1040	6698
30	18	432	576	1548	774	34175			28	19	792	596	0	0	14372	14372				27	27	19	888	1468	365	182	13448				28	19	1316	1314	1548	774	7471
30	19	428	554	2885	1442	37205			28	20	778	596	1806	903	14352	14352				27	27	20	882	1470	816	408	13785				28	20	1318	1294	2593	1296	7653
30	20	424	546	1154	577	32193			28	21	778	596	0	0	14735	14735				27	27	21	878	1476	930	465	13704				28	21	1322	1278	2128	1064	6674
30	21	408	546	2064	1032	37610			28	22	778	592	516	258	14032	14032				27	27	22	872	1480	930	465	13002				28	22	1328	1284	1095	547	7411
30	22	392	546	2064	1032	35324			28	23	778	592	0	0	14120	14120				27	27	23	854	1492	2791	1395	13048				28	23	1338	1286	1316	658	7202
30	23	410	530	3107	1553	35713			28	24	782	588	730	365	13992	13992				27	27	24	838	1512	3304	1652	13241				28	24	1340	1286	258	129	7011
30	24	418	526	1154	577	32130			28	25	800	578	2656	1328	14553	14553				27	27	25	838	1510	258	129	12678				28	25	1332	1280	1290	645	7662
30	25	418	526	0	0	35723			28	26	806	580	816	408	13094	13094				27	27	26	844	1504	1095	547	12173				28	26	1332	1282	258	129	6365
30	26	422	522	730	365	32750			28	27	800	582	816	408	14080	14080				27	27	27	850	1504	774	387	12604				28	27	1346	1278	1878	939	7691
30	27	424	522	258	129	31320			28	28	798	588	816	408	14590	14590				27	27	28	860	1512	1652	826	12763				28	28	1350	1272	930	465	7692
30	28	432	524	1064	532	36144			28	29	794	590	577	288	14595	14595				27	27	29	862	1508	577	288	12485				28	29	1340	1268	1389	695	7614
30	29	448	528	2128	1064	38423			28	30	778	594	2128	1064	13180	13180				27	27	30	872	1516	1652	826	13445				28	30	1334	1264	930	465	7562
30	30	414	520	4506	2253	37783			28	31	770	594	1032	516	12440	12440				27	27	31	882	1514	1316	658	13580				28	31	1328	1264	774	387	7341
30	31	412	516	577	288	34925			28	32	772	588	816	408	13569	13569				27	27	32	886	1510	730	365	13310				28	32	1318	1254	1824	912	7746
30	32	410	498	2336	1168	34884			28	33	774	588	258	129	14340	14340				27	27	33	902	1506	2128	1064	12905				28	33	1318	1262	1032	516	7487
30	33	398	488	2015	1008	37791			29	1	532	516	-1000	-1000	13321	13321				28	28	1	1026	508	-1000	-1000	11360				29	1	1350	1540	-1000	-1000	6516
31	1	652	1494	-1000	-1000	27621			29	2	538	522	1095	547	13642	13642				28	28	2	1032	486	2942	1471	12456				29	2	1356	1542	816	408	6824
31	2	654	1524	3879	1939	30246			29	3	546	516	1290	645	13273	13273				28	28	3	1032	492	774	387	14500				29	3	1356	1542	0	0	7198
31	3	654	1524	0	0	28683			29	4	552	518	816	408	13663	13663				28	28	4	1028	492	516	258	14308				29	4	1350	1544	816	408	7416
31	4	654	1526	258	129	28562			29	5	544	510	1459	730	14474	14474				28	28	5	1026	488	577	288	13430				29	5	1352	1536	1064	532	6989
31	5	664	1532	1504	752	28457			29	6	540	512	577	288	14234	14234				28	28	6	1022	488	516	258	14391				29	6	1362	1526	1824	912	7077
31	6	664	1540	1032	516	27388			29	7	542	508	577	288	13616	13616				28	28	7	1018	496	1154	577	14416				29	7	1362	1532	774	387	7404
31	7	664	1538	258	129	29748			29	8	542	508	0	0	13207	13207				28	28	8	1028	504	1652	826	14130				29	8	1366	1524	1154	577	6992
31	8	658	1532	1095	547	29673			29	9	542	508	0	0	13640	13640				28	28	9	1022	490	1965	982	13064				29	9	1362	1526	577	288	7094
31	9	656	1532	258	129	29843			29	10	542	508	0	0	15690	15690				28	28	10	1024	498	1064	532	14162				29	10	1370	1526	1032	516	7945
31	10	656	1532	0	0	29438			29	11	542	510	258	129	13054	13054				28	28	11	1028	498	516	258	12939				29	11	1360	1534	1652	826	7061
31	11	656	1536	516	258	24324			29	12	536	518	1290	645	14418	14418				28	28	12	1044	512	2743	1371	13801				29	12	1362	1542	1064	532	7630
31	12	652	1534	577	288	23905			29	13	530	520	816	408	14035	14035				28	28	13	1046	520	1064	532	15363				29	13	1354	1544	1064	532	6828
31	13	636	1522	2580	1290	30289			29	14	522	544	3263	1632	13196	13196				28	28	14	1054	518	1064	532	13916				29	14	1350	1548	730	365	8325
31	14	634	1514	1064	532	29191			29	15	522	542	258	129	13651	13651				28	28	15	1068	524	1965	982	13197				29	15	1360	1542	1504	752	7590
31	15	638	1506	1154	577	30928			29	16	542	560	3471	1736	13863	13863				28	28	16	1072	528	730	365	13426				29	16	1366	1538	930	465	7383
31	16	638	1516	1290	645	34774			29	17	532	556	1389	695	13702	13702				28	28	17	1074	524	577	288	13422				29	17	1376	1550	2015	1008	7332
31	17	656	1556	5658	2829	27804			29	18	508	540	3721	1860	14463	14463				28	28	18	1070	522	577	288	13490				29	18	1376	1566	2064	1032	6721
31	18	662	1558	816	408	30281			29	19	504	544	730	365	14325	14325				28	28	19	1082	524	1569	785	13053				29	19	1376	1564	258	129	7555
31	19	674	1562	1632	816	29443			29	20	488	546	2080	1040	13493	13493				28	28	20	1090	532	1459	730	13496				29	20	1388	1560	1632	816	8027
31	20	668	1568	1095	547	30430			29	21	464	548	3107	1553	14250	14250				28	28	21	1080	540	1652	826	12905				29	21	1396	1576	2308	1154	7279
31	21	668	1580	1548	774	29130			29	22	458	544	930	465	14303	14303				28	28	22	1078	550	1316	658	12923				29	22	1402	1552	3191	1596	6706
31	22	670	1584	577	288	30488			29	23	450	544	1032	516	14503	14503				28	28	23	1078	560	1290	645	12880				29	23	1410	1556	1154	577	8276
31	23	682	1594	2015	1008	27513			29	24	436	550	1965	982	14268	14268				28	28	24	1078	568	1032	516	12784				29	24	1410	1554	258	129	7361
31	24	698	1594	2064	1032	26305			29	25	434	550	258	129	14975	14975				28	28	25	1084	576	1290	645	12958				29	25	1410	1532	2838	1419	6953
31	25	700	1588	816	408	27940			29	26	426	558	1459	730	16358	16358				28	28	26	1082	576	258	129	12957				29	26	1424	1546	2554	1277	7750
31	26	700	1580	1032	516	29698			29	27	426	558	0	0	14115	14115				28	28	27	1102	580	2631	1316	13309				29	27	1420	1564	2379	1189	7135
31	27	684	1578	2080	1040	31004			29	28	424	554	577	288	14752	14752				28	28	28	1096	564	2204	1102	13632				29	28	1426	1566	816	408	6870
31	28	678	1576	816	408	31032			29	29	430	554	774	387	15389	15389				28	28	29	1098	554	1316	658	13363				29	29	1430	1560	930	465	7873
31	29	698	1540	5313	2656	27199			29	30	418	552	1569	785	14754	14754				28	28	30	1110	542	2189	1095	13423				29	30	1434	1562	577	288	7974
31	30	704	1538	816	408	30562			29	31	414	556	730	365	14292	14292				28	28	31	1108	550	1064	532	13499				29	31	1446	1564	1569	785	7436
31	31	724	1526	3009	1504	27129			29	32	406	558	1064	532	15912	15912				28	28	32	1118	552	1316	658	14853				29	32	1464	1562	2336	1168	7862
31	32	724	1520	774	387	33049			29	33	404	552	816	408	15002	15002				28	28	33	1108	558	1504	752	14831				29	33	1474	1558	1389	695	7786
31	33	724	1514	774	387	29899			30	1	1064	852	-1000	-1000	13058	13058				29	29	1	678	1392	-1000	-1000	12970				30	1	1316	1472	-1000	-1000	6606
32	1	754	1294	-1000	-1000	30174			30	2	1074	866	2219	1110	13680	13680				29	29	2	680	1390	365	182	13314				30	2	1328	1478	1731	865	7462
32	2	756	1292	365	182	27362			30	3	1066	870	1154	577	13765	13765				29	29	3	682	1392	365	182	13530				30	3	1328	1480	258	129	7254
32	3	766	1292	1290	645	29668			30	4	1066	868	258	129	14346	14346				29	29	4	680	1388	577	288	13781				30	4	1330	1502	2850	1425	6111
32	4	766	1292	0	0	32922			30	5	1066	868	0	0	13754	13754				29	29	5	680	1388	0	0	13362				30	5	1328	1526	3107	1553	7582
32	5	766	1292	0	0	33270			30	6	1066	868	0	0	13358	13358				29	29	6	678	1388	258	129	13191				30	6	1322	1514	1731	865	6956
32	6	774	1282	1652	826	27812			30	7	1066	868	0	0	14155	14155				29	29	7	678	1388	0	0	13073				30	7	1322	1510	516	258	6971
32	7	788	1282	1806	903	32441			30	8	1066	868	0	0	14395	14395				29	29	8	678	1388	0	0	13398				30	8	1322	1510	0	0	6918
32	8	804	1270	2580	1290	31424			30	9	1066	868	0	0	14967	14967				29	29	9	678	1388	0	0	13745				30	9	1322	1506	516	258	7178
32	9	810	1254	2204	1102	31740			30	10	1066	862	774	387	14731	14731				29	29	10	670	1384	1154	577	14137				30	10	1336	1498	2080	1040	6520
32	10	812	1250	577	288	30285			30	11	1072	864	816	408	14145	14145				29	29	11	666	1386	577	288	13361				30	11	1336	1518	2580	1290	7397
32	11	812	1256	774	387	26436			30	12	1072	846	2322	1161	13629	13629				29	29	12	662	1384	577	288	13999				30	12	1346	1520	1316	658	6842
32	12	812	1256	0	0	31611			30	13	1078	844	816	408	13891	13891				29	29	13	682	1390	2694	1347	12203				30	13	1348	1514	816	408	7715
32	13	818	1260	930	465	27594			30	14	1088	848	1389	695	15348	15348				29	29	14	676	1414	3191	1596	12980				30	14	1366	1526	2791	1395	7137
32	14	818	1264	516	258	33726			30	15	1090	842	816	408	14680	14680				29	29	15	682	1412	816	408	12450				30	15	1366	1526	0	0	7333
32	15	818	1266	258	129	28072			30	16	1096	834	1290	645	14484	14484				29	29	16	686	1412	516	258	12331				30	16	1366	1526	0	0	7405
32	16	818	1266	0	0	29147			30	17	1096	838	516	258	15440	15440				29	29	17	686	1412	0	0	12219				30	17	1350	1538	2580	1290	7085
32	17	814	1266	516	258	32079			30	18	1092	818	2631	1316	14652	14652				29	29	18	694	1414	1064	532	12799				30	18	1352	1544	816	408	7202
32	18	812	1268	365	182	29598			30	19	1092	794	3096	1548	14059	14059				29	29	19	688	1426	1731	865	14150				30	19	1358	1534	1504	752	6638
32	19	808	1272	730	365	36075			30	20	1094	794	258	129	13780	13780				29	29	20	692	1432	930	465	12706				30	20	1356	1542	1064	532	6954
32	20	804	1276	730	365	29090			30	21	1096	780	1824	912	14713	14713				29	29	21	698	1436	930	465	12380				30	21	1360	1552	1389	695	7504
32	21	804	1282	774	387	32222			30	22	1104	780	1032	516	14773	14773				29	29	22	694	1438	577	288	12890				30	22	1354	1552	774	387	7741
32	22	796	1278	1154	577	31614			30	23	1110	774	1095	547	14483	14483				29	29	23	694	1440	258	129	13351				30	23	1350	1544	1154	577	6948
32	23	782	1280	1824	912	26359			30	24	1108	772	365	182	14727	14727				29	29	24	700	1456	2204	1102	13749				30	24	1354	1548	730	365	7477
32	24	792	1280	1290	645	28121			30	25	1108	772	0	0	14479	14479				29	29	25	678	1446	3117	1559	13075				30	25	1346	1552	1154	577	6175
32	25	796	1290	1389	695	35940			30	26	1106	774	365	182	14983	14983				29	29	26	664	1452	1965	982	13473				30	26	1358	1560	1860	930	7613
32	26	796	1290	0	0	32748			30	27	1102	772	577	288	14835	14835				29	29	27	674	1456	1389	695	13098				30	27	1360	1558	365	182	7711
32	27	788	1298	1459	730	32402			30	28	1098	772	516	258	14576	14576				29	29	28	680	1456	774	387	12594				30	28	1376	1554	2128	1064	8008
32	28	788	1300	258	129	31106			30	29	1108	774	1316	658	15147	15147				29	29	29	682	1450	816	408	10842				30	29	1384	1544	1652	826	7301
32	29	788	1302	258	129	31589			30	30	1108	778	516	258	15048	15048				29	29	30	682	1454	516	258	13993				30	30	1392	1542	1064	532	7317
32	30	788	1300	258	129	31288			30	31	1110	776	365	182	14978	14978				29	29	31	688	1454	774	387	11516				30	31	1398	1536	1095	547	7742
32	31	780	1300	1032	516	32373			30	32	1114	794	2379	1189	14996	14996				29	29	32	694	1466	1731	865	11105				30	32	1406	1538	1064	532	7780
32	32	780	1302	258	129	32766			30	33	1112	790	577	288	14162	14162				29	29	33	684	1472	1504	752	11898				30	33	1416	1538	1290	645	8275
32	33	782	1300	365	182	31179			31	1	1096	862	-1000	-1000	13549	13549				30	30	1	1188	1166	-1000	-1000	12525				31	1	1304	584	-1000	-1000	5632
35	1	1008	668	-1000	-1000	31059			31	2	1100	858	730	365	13809	13809				30	30	2	1194	1172	1095	547	14665				31	2	1308	588	730	365	7187
35	2	1006	678	1316	658	31198			31	3	1100	858	0	0	14681	14681				30	30	3	1188	1174	816	408	13728				31	3	1308	588	0	0	6419
35	3	1002	678	516	258	24859			31	4	1094	840	2448	1224	14770	14770				30	30	4	1188	1174	0	0	13781				31	4	1312	598	1389	695	8362
35	4	1002	678	0	0	25924			31	5	1110	846	2204	1102	13839	13839				30	30	5	1188	1176	258	129	13621				31	5	1312	592	774	387	6911
35	5	1002	678	0	0	31417			31	6	1130	892	6471	3235	14721	14721				30	30	6	1188	1176	0	0	14176				31	6	1320	588	1154	577	8213
35	6	1002	678	0	0	21873			31	7	1140	888	1389	695	14827	14827				30	30	7	1188	1176	0	0	14074				31	7	1338	578	2656	1328	7069
35	7	1006	678	516	258	30442			31	8	1136	888	516	258	15658	15658				30	30	8	1192	1178	577	288	13801				31	8	1336	572	816	408	8394
35	8	1012	678	774	387	28315			31	9	1122	886	1824	912	14395	14395				30	30	9	1190	1180	365	182	15029				31	9	1336	568	516	258	7282
35	9	1004	686	1459	730	30832			31	10	1122	880	774	387	14639	14639				30	30	10	1190	1180	0	0	15017				31	10	1342	572	930	465	8204
35	10	998	686	774	387	33491			31	11	1106	870	2434	1217	14638	14638				30	30	11	1190	1176	516	258	15371				31	11	1352	582	1824	912	7131
35	11	1020	668	3667	1833	21199			31	12	1090	870	2064	1032	14243	14243				30	30	12	1196	1174	816	408	13406				31	12	1368	572	2434	1217	7185
35	12	1030	662	1504	752	33736			31	13	1070	870	2580	1290	15036	15036				30	30	13	1190	1174	774	387	14248				31	13	1390	572	2838	1419	8713
35	13	1030	658	516	258	27908			31	14	1060	876	1504	752	13959	13959				30	30	14	1188	1174	258	129	14024				31	14	1390	572	0	0	8349
35	14	1028	658	258	129	29834			31	15	1066	874	816	408	13803	13803				30	30	15	1194	1166	1290	645	14248				31	15	1390	568	516	258	7416
35	15	1032	654	730	365	28971			31	16	1066	876	258	129	14864	14864				30	30	16	1202	1172	1290	645	14533				31	16	1390	564	516	258	8679
35	16	1044	654	1548	774	27218			31	17	1060	880	930	465	14403	14403				30	30	17	1198	1174	577	288	14503				31	17	1392	558	816	408	7616
35	17	1056	658	1632	816	32604			31	18	1056	884	730	365	13939	13939				30	30	18	1220	1178	2885	1442	14001				31	18	1388	558	516	258	8009
35	18	1066	662	1389	695	32434			31	19	1056	888	516	258	14129	14129				30	30	19	1216	1168	1389	695	14146				31	19	1390	554	577	288	7709
35	19	1076	664	1316	658	31066			31	20	1056	886	258	129	14204	14204				30	30	20	1222	1174	1095	547	14588				31	20	1380	566	2015	1008	7657
35	20	1086	666	1316	658	30275			31	21	1044	882	1632	816	14278	14278				30	30	21	1228	1172	816	408	13386				31	21	1386	566	774	387	9021
35	21	1094	668	1064	532	28712			31	22	1052	886	1154	577	13790	13790				30	30	22	1244	1178	2204	1102	14220				31	22	1378	572	1290	645	8815
35	22	1102	690	3020	1510	29666			31	23	1054	882	577	288	14385	14385				30	30	23	1252	1186	1459	730	14536				31	23	1380	578	816	408	7680
35	23	1096	684	1095	547	33265			31	24	1056	874	1064	532	13937	13937				30	30	24	1254	1198	1569	785	13625				31	24	1380	586	1032	516	8789
35	24	1096	682	258	129	31997			31	25	1072	874	2064	1032	14496	14496				30	30	25	1266	1202	1632	816	12699				31	25	1386	582	930	465	7767
35	25	1108	672	2015	1008	27778			31	26	1072	866	1032	516	14742	14742				30	30	26	1270	1210	1154	577	12170				31	26	1382	592	1389	695	8401
35	26	1106	658	1824	912	30868			31	27	1072	866	0	0	14122	14122				30	30	27	1268	1206	577	288	12011				31	27	1382	592	0	0	7929
35	27	1114	648	1652	826	31276			31	28	1078	856	1504	752	14179	14179				30	30	28	1276	1212	1290	645	10397				31	28	1390	594	1064	532	8077
35	28	1118	642	930	465	32930			31	29	1086	858	1064	532	15278	15278				30	30	29	1280	1224	1632	816	8197				31	29	1388	596	365	182	8327
35	29	1118	628	1806	903	28555			31	30	1092	862	930	465	14446	14446				30	30	30	1274	1232	1290	645	9706				31	30	1382	598	816	408	8660
35	30	1122	620	1154	577	29427			31	31	1104	868	1731	865	14466	14466				30	30	31	1282	1256	3263	1632	7496				31	31	1394	600	1569	785	8471
35	31	1114	614	1290	645	33857			31	32	1110	866	816	408	13912	13912				30	30	32	1278	1266	1389	695	9535				31	32	1394	600	0	0	8292
35	32	1104	620	1504	752	27257			31	33	1118	866	1032	516	15465	15465				30	30	33	1278	1262	516	258	9633				31	33	1394	600	0	0	8577
35	33	1100	622	577	288	30045			32	1	846	936	-1000	-1000	13647	13647				31	31	1	456	1204	-1000	-1000	12857				32	1	170	398	-1000	-1000	8068
36	1	838	320	-1000	-1000	31946			32	2	864	938	2336	1168	14757	14757				31	31	2	460	1202	577	288	12038				32	2	168	398	258	129	7731
36	2	838	324	516	258	30707			32	3	858	934	930	465	14719	14719				31	31	3	460	1202	0	0	13689				32	3	172	398	516	258	7571
36	3	854	336	2580	1290	31936			32	4	872	944	2219	1110	15136	15136				31	31	4	460	1202	0	0	14557				32	4	172	394	516	258	6691
36	4	866	346	2015	1008	26817			32	5	872	958	1806	903	14207	14207				31	31	5	460	1202	0	0	14760				32	5	180	392	1064	532	7514
36	5	880	356	2219	1110	28551			32	6	872	964	774	387	14321	14321				31	31	6	466	1202	774	387	14300				32	6	180	392	0	0	7462
36	6	884	362	930	465	22832			32	7	890	970	2448	1224	14279	14279				31	31	7	464	1208	816	408	14221				32	7	182	394	365	182	6587
36	7	882	376	1824	912	28105			32	8	884	968	816	408	14483	14483				31	31	8	464	1204	516	258	14466				32	8	182	394	0	0	7100
36	8	876	390	1965	982	31157			32	9	884	966	258	129	14756	14756				31	31	9	464	1200	516	258	14689				32	9	182	388	774	387	7124
36	9	896	390	2580	1290	31971			32	10	886	960	816	408	14627	14627				31	31	10	460	1208	1154	577	14723				32	10	190	390	1064	532	7201
36	10	900	380	1389	695	28382			32	11	896	960	1290	645	14437	14437				31	31	11	458	1212	577	288	15258				32	11	190	390	0	0	7497
36	11	902	372	1064	532	22887			32	12	898	956	577	288	13613	13613				31	31	12	474	1220	2308	1154	14211				32	12	198	398	1459	730	6737
36	12	912	378	1504	752	33201			32	13	896	946	1316	658	15565	15565				31	31	13	484	1242	3117	1559	12834				32	13	198	392	774	387	7424
36	13	930	386	2541	1271	32635			32	14	896	946	0	0	14332	14332				31	31	14	480	1252	1389	695	14549				32	14	198	398	774	387	7700
36	14	930	396	1290	645	31091			32	15	902	940	1095	547	14397	14397				31	31	15	488	1256	1154	577	14256				32	15	206	398	1032	516	6500
36	15	926	410	1878	939	28985			32	16	922	946	2694	1347	15131	15131				31	31	16	490	1250	816	408	14038				32	16	216	398	1290	645	6697
36	16	930	418	1154	577	30772			32	17	922	946	0	0	13680	13680				31	31	17	476	1250	1806	903	14007				32	17	216	398	0	0	6333
36	17	950	442	4030	2015	30943			32	18	930	964	2541	1271	14168	14168				31	31	18	460	1248	2080	1040	15503				32	18	220	398	516	258	6354
36	18	952	460	2336	1168	29027			32	19	936	970	1095	547	15122	15122				31	31	19	448	1240	1860	930	13772				32	19	222	398	258	129	6889
36	19	952	464	516	258	26862			32	20	950	954	2743	1371	15159	15159				31	31	20	440	1242	1064	532	13528				32	20	226	402	730	365	6248
36	20	926	440	4564	2282	27463			32	21	942	936	2541	1271	13436	13436				31	31	21	424	1256	2743	1371	13863				32	21	226	400	258	129	7037
36	21	936	438	1316	658	30747			32	22	956	920	2743	1371	15836	15836				31	31	22	422	1260	577	288	14279				32	22	222	404	730	365	6834
36	22	948	438	1548	774	35391			32	23	956	920	0	0	13890	13890				31	31	23	428	1290	3947	1973	14226				32	23	222	398	774	387	7526
36	23	958	424	2219	1110	27331			32	24	954	924	577	288	15071	15071				31	31	24	430	1300	1316	658	12942				32	24	236	410	2379	1189	6491
36	24	976	414	2656	1328	24983			32	25	952	928	577	288	15147	15147				31	31	25	426	1306	930	465	13789				32	25	238	414	577	288	6644
36	25	992	418	2128	1064	26854			32	26	942	942	2219	1110	14247	14247				31	31	26	420	1304	816	408	13658				32	26	242	406	1154	577	6764
36	26	1020	426	3757	1878	28417			32	27	944	952	1316	658	14288	14288				31	31	27	416	1300	730	365	13323				32	27	246	404	577	288	6445
36	27	1038	440	2942	1471	28301			32	28	940	968	2128	1064	14837	14837				31	31	28	410	1302	816	408	13727				32	28	262	408	2128	1064	6370
36	28	1042	454	1878	939	29495			32	29	934	972	930	465	14558	14558				31	31	29	416	1322	2694	1347	13124				32	29	264	416	1064	532	6308
36	29	1036	452	816	408	29384			32	30	934	974	258	129	13213	13213				31	31	30	418	1356	4394	2197	14303				32	30	264	418	258	129	6078
36	30	1042	440	1731	865	30523			32	31	940	974	774	387	13408	13408				31	31	31	416	1356	258	129	13979				32	31	270	426	1290	645	6514
36	31	1044	438	365	182	30608			32	32	948	974	1032	516	14152	14152				31	31	32	412	1366	1389	695	14358				32	32	270	424	258	129	6156
36	32	1056	440	1569	785	28427			32	33	950	994	2593	1296	13989	13989				31	31	33	408	1376	1389	695	13977				32	33	272	424	258	129	6477
36	33	1060	444	730	365	28118			33	1	800	678	-1000	-1000	13854	13854				32	32	1	842	1502	-1000	-1000	11938				33	1	88	1216	-1000	-1000	8928
37	1	452	942	-1000	-1000	33455			33	2	812	672	1731	865	14807	14807				32	32	2	850	1512	1652	826	11092				33	2	98	1218	1316	658	9893
37	2	458	946	930	465	33305			33	3	796	670	2080	1040	14735	14735				32	32	3	850	1510	258	129	11813				33	3	102	1218	516	258	8708
37	3	450	938	1459	730	33940			33	4	782	666	1878	939	14055	14055				32	32	4	846	1510	516	258	12784				33	4	110	1222	1154	577	9233
37	4	438	938	1548	774	38605			33	5	778	664	577	288	14387	14387				32	32	5	854	1512	1064	532	11842				33	5	112	1236	1824	912	9340
37	5	440	932	816	408	34332			33	6	814	660	4673	2336	13248	13248				32	32	6	852	1516	577	288	12453				33	6	114	1232	577	288	9042
37	6	440	932	0	0	34752			33	7	824	656	1389	695	14829	14829				32	32	7	854	1512	577	288	13507				33	7	110	1234	577	288	8448
37	7	430	938	1504	752	33505			33	8	812	656	1548	774	14944	14944				32	32	8	836	1508	2379	1189	12481				33	8	112	1234	258	129	8159
37	8	420	940	1316	658	34838			33	9	808	658	577	288	15150	15150				32	32	9	826	1502	1504	752	12684				33	9	116	1240	930	465	9437
37	9	410	936	1389	695	38598			33	10	816	670	1860	930	11616	11616				32	32	10	812	1508	1965	982	12465				33	10	116	1240	0	0	9446
37	10	408	950	1824	912	37722			33	11	822	674	930	465	14337	14337				32	32	11	810	1502	816	408	12242				33	11	110	1242	816	408	7997
37	11	412	970	2631	1316	40285			33	12	826	668	930	465	11881	11881				32	32	12	826	1500	2080	1040	12275				33	12	108	1250	1064	532	9182
37	12	422	960	1824	912	33938			33	13	822	678	1389	695	16079	16079				32	32	13	830	1498	577	288	12754				33	13	104	1242	1154	577	8068
37	13	440	946	2942	1471	34418			33	14	820	678	258	129	14129	14129				32	32	14	832	1496	365	182	12820				33	14	104	1250	1032	516	9971
37	14	450	946	1290	645	29119			33	15	810	672	1504	752	13512	13512				32	32	15	828	1500	730	365	12954				33	15	104	1252	258	129	9826
37	15	460	948	1316	658	34653			33	16	808	674	365	182	13393	13393				32	32	16	832	1498	577	288	13136				33	16	104	1252	0	0	8531
37	16	452	946	1064	532	27121			33	17	810	662	1569	785	13585	13585				32	32	17	834	1504	816	408	13712				33	17	104	1252	0	0	8626
37	17	440	942	1632	816	34851			33	18	834	664	3107	1553	14739	14739				32	32	18	824	1502	1316	658	12902				33	18	98	1260	1290	645	8931
37	18	430	942	1290	645	34075			33	19	838	658	930	465	14492	14492				32	32	19	830	1498	930	465	13094				33	19	96	1262	365	182	10185
37	19	440	936	1504	752	31971			33	20	838	658	0	0	14977	14977				32	32	20	834	1500	577	288	12991				33	20	96	1262	0	0	9528
37	20	434	938	816	408	34218			33	21	844	658	774	387	13139	13139				32	32	21	860	1502	3364	1682	12826				33	21	94	1262	258	129	8722
37	21	432	924	1824	912	36379			33	22	848	644	1878	939	13134	13134				32	32	22	872	1504	1569	785	13043				33	22	96	1258	577	288	8725
37	22	440	908	2308	1154	34087			33	23	846	642	365	182	12915	12915				32	32	23	876	1502	577	288	13092				33	23	96	1258	0	0	10166
37	23	442	900	1064	532	33332			33	24	840	642	774	387	14895	14895				32	32	24	882	1500	816	408	12694				33	24	90	1254	930	465	9886
37	24	436	890	1504	752	34751			33	25	840	640	258	129	14540	14540				32	32	25	882	1500	0	0	12787				33	25	92	1244	1316	658	7878
37	25	436	900	1290	645	31947			33	26	842	648	1064	532	12776	12776				32	32	26	912	1508	4005	2003	14077				33	26	100	1240	1154	577	8720
37	26	438	904	577	288	32272			33	27	842	648	0	0	14184	14184				32	32	27	906	1508	774	387	12259				33	27	100	1246	774	387	8210
37	27	440	908	577	288	32808			33	28	852	646	1316	658	14542	14542				32	32	28	900	1506	816	408	13420				33	28	98	1248	365	182	8441
37	28	446	916	1290	645	33318			33	29	856	644	577	288	14549	14549				32	32	29	902	1498	1064	532	13719				33	29	94	1248	516	258	8138
37	29	456	928	2015	1008	31872			33	30	852	632	1632	816	13855	13855				32	32	30	910	1506	1459	730	13273				33	30	94	1248	0	0	8475
37	30	450	918	1504	752	29715			33	31	860	628	1154	577	14596	14596				32	32	31	902	1498	1459	730	12555				33	31	94	1248	0	0	8736
37	31	446	924	930	465	28968			33	32	860	628	0	0	14323	14323				32	32	32	914	1506	1860	930	13243				33	32	96	1248	258	129	8520
37	32	438	914	1652	826	33605			33	33	846	628	1806	903	13922	13922				32	32	33	918	1504	577	288	13075				33	33	96	1248	0	0	8437
37	33	432	910	930	465	36059			34	1	358	494	-1000	-1000	13874	13874				33	33	1	866	1568	-1000	-1000	12434				34	1	66	1200	-1000	-1000	7987
38	1	648	1360	-1000	-1000	29854			34	2	372	500	1965	982	15457	15457				33	33	2	872	1572	930	465	12730				34	2	74	1214	2080	1040	9052
38	2	658	1368	1652	826	31074			34	3	358	494	1965	982	14621	14621				33	33	3	872	1572	0	0	12879				34	3	74	1216	258	129	9500
38	3	658	1368	0	0	27661			34	4	358	496	258	129	14541	14541				33	33	4	878	1566	1095	547	12147				34	4	80	1210	1095	547	9277
38	4	652	1380	1731	865	31409			34	5	358	496	0	0	14371	14371				33	33	5	874	1578	1632	816	13420				34	5	90	1208	1316	658	9237
38	5	646	1374	1095	547	30670			34	6	358	498	258	129	15658	15658				33	33	6	866	1576	1064	532	12367				34	6	90	1206	258	129	9184
38	6	646	1374	0	0	28636			34	7	366	482	2308	1154	15393	15393				33	33	7	868	1564	1569	785	12875				34	7	96	1210	930	465	8939
38	7	646	1374	0	0	30388			34	8	362	498	2128	1064	15555	15555				33	33	8	876	1562	1064	532	12847				34	8	100	1210	516	258	9246
38	8	648	1374	258	129	29995			34	9	360	496	365	182	15653	15653				33	33	9	880	1568	930	465	13258				34	9	98	1210	258	129	8974
38	9	656	1382	1459	730	32572			34	10	350	486	1824	912	14065	14065				33	33	10	872	1570	1064	532	12809				34	10	98	1210	0	0	9219
38	10	666	1378	1389	695	27992			34	11	352	496	1316	658	14807	14807				33	33	11	904	1570	4128	2064	12944				34	11	98	1210	0	0	9702
38	11	666	1382	516	258	28793			34	12	352	500	516	258	15102	15102				33	33	12	894	1568	1316	658	13117				34	12	92	1206	930	465	9384
38	12	686	1400	3471	1736	28438			34	13	356	498	577	288	15518	15518				33	33	13	884	1572	1389	695	12987				34	13	92	1206	0	0	9550
38	13	686	1400	0	0	34795			34	14	364	492	1290	645	14893	14893				33	33	14	886	1564	1064	532	12801				34	14	92	1208	258	129	9081
38	14	676	1400	1290	645	30773			34	15	360	494	577	288	14500	14500				33	33	15	870	1556	2308	1154	12430				34	15	92	1208	0	0	9073
38	15	674	1410	1316	658	29458			34	16	360	490	516	258	15043	15043				33	33	16	868	1548	1064	532	12116				34	16	100	1206	1064	532	9393
38	16	680	1418	1290	645	31089			34	17	362	492	365	182	14567	14567				33	33	17	854	1554	1965	982	11983				34	17	100	1206	0	0	8996
38	17	692	1410	1860	930	29600			34	18	358	494	577	288	13703	13703				33	33	18	846	1574	2779	1389	11956				34	18	108	1210	1154	577	9326
38	18	692	1404	774	387	35733			34	19	360	496	365	182	14418	14418				33	33	19	840	1580	1095	547	12580				34	19	114	1222	1731	865	9186
38	19	672	1406	2593	1296	30533			34	20	360	492	516	258	14708	14708				33	33	20	838	1592	1569	785	12752				34	20	112	1230	1064	532	9122
38	20	664	1412	1290	645	29484			34	21	362	496	577	288	14230	14230				33	33	21	826	1586	1731	865	12830				34	21	112	1244	1806	903	8781
38	21	656	1404	1459	730	30334			34	22	362	494	258	129	14385	14385				33	33	22	832	1582	930	465	13056				34	22	120	1250	1290	645	8470
38	22	654	1392	1569	785	30168			34	23	360	492	365	182	15138	15138				33	33	23	828	1576	930	465	12560				34	23	120	1266	2064	1032	8924
38	23	652	1376	2080	1040	29449			34	24	352	492	1032	516	12480	12480				33	33	24	832	1576	516	258	12787				34	24	112	1254	1860	930	8762
38	24	650	1362	1824	912	28711			34	25	370	502	2656	1328	14047	14047				33	33	25	834	1574	365	182	12794				34	25	106	1262	1290	645	8972
38	25	638	1364	1569	785	31212			34	26	378	502	1032	516	14542	14542				33	33	26	840	1574	774	387	12696				34	26	100	1266	930	465	9137
38	26	642	1378	1878	939	31061			34	27	376	506	577	288	14412	14412				33	33	27	840	1576	258	129	12915				34	27	98	1266	258	129	9180
38	27	646	1378	516	258	30293			34	28	374	504	365	182	14064	14064				33	33	28	842	1574	365	182	12858				34	28	102	1272	930	465	8858
38	28	652	1378	774	387	31909			34	29	378	496	1154	577	14516	14516				33	33	29	846	1578	730	365	12598				34	29	96	1274	816	408	8659
38	29	648	1372	930	465	34673			34	30	382	496	516	258	14642	14642				33	33	30	850	1582	730	365	13205				34	30	90	1270	930	465	9270
38	30	644	1360	1632	816	36608			34	31	382	494	258	129	13709	13709				33	33	31	846	1576	930	465	12387				34	31	74	1262	2308	1154	9492
38	31	644	1352	1032	516	32403			34	32	380	494	258	129	15121	15121				33	33	32	846	1576	0	0	12702				34	32	72	1268	816	408	9255
38	32	654	1352	1290	645	32357			34	33	376	494	516	258	14667	14667				33	33	33	844	1576	258	129	12486				34	33	62	1272	1389	695	9588
38	33	654	1346	774	387	27589			35	1	518	388	-1000	-1000	14178	14178				34	34	1	390	1506	-1000	-1000	13467				35	1	302	1342	-1000	-1000	6096
39	1	912	1046	-1000	-1000	29135			35	2	518	400	1548	774	13162	13162				34	34	2	406	1502	2128	1064	13515				35	2	304	1344	365	182	5105
39	2	912	1046	0	0	28874			35	3	532	430	4271	2135	13091	13091				34	34	3	404	1500	365	182	13792				35	3	304	1344	0	0	5017
39	3	912	1046	0	0	31540			35	4	530	432	365	182	14179	14179				34	34	4	402	1500	258	129	13575				35	4	302	1350	816	408	5015
39	4	912	1046	0	0	32194			35	5	534	424	1154	577	12334	12334				34	34	5	404	1496	577	288	13527				35	5	302	1346	516	258	5469
39	5	912	1040	774	387	27865			35	6	528	430	1095	547	12610	12610				34	34	6	400	1494	577	288	13795				35	6	302	1342	516	258	4874
39	6	920	1038	1064	532	31275			35	7	524	442	1632	816	12942	12942				34	34	7	398	1492	365	182	14050				35	7	304	1340	365	182	5177
39	7	924	1042	730	365	29764			35	8	504	442	2580	1290	13504	13504				34	34	8	398	1490	258	129	13864				35	8	306	1344	577	288	5714
39	8	916	1046	1154	577	30219			35	9	488	426	2919	1459	13903	13903				34	34	9	394	1490	516	258	14041				35	9	306	1342	258	129	5412
39	9	910	1046	774	387	30421			35	10	488	422	516	258	13397	13397				34	34	10	392	1488	365	182	13640				35	10	304	1346	577	288	5360
39	10	910	1024	2838	1419	35093			35	11	496	422	1032	516	14057	14057				34	34	11	392	1488	0	0	12814				35	11	316	1340	1731	865	7403
39	11	910	1026	258	129	30308			35	12	490	436	1965	982	12172	12172				34	34	12	392	1492	516	258	14099				35	12	320	1336	730	365	7010
39	12	914	1040	1878	939	31332			35	13	500	452	2434	1217	11603	11603				34	34	13	392	1492	0	0	12974				35	13	306	1350	2554	1277	5237
39	13	906	1034	1290	645	30460			35	14	492	450	1064	532	13978	13978				34	34	14	398	1496	930	465	13554				35	14	318	1348	1569	785	6968
39	14	908	1048	1824	912	27888			35	15	484	442	1459	730	13960	13960				34	34	15	394	1492	730	365	13447				35	15	324	1346	816	408	7580
39	15	918	1062	2219	1110	30257			35	16	464	432	2885	1442	14098	14098				34	34	16	392	1498	816	408	13009				35	16	324	1344	258	129	6983
39	16	926	1066	1154	577	30900			35	17	460	424	1154	577	13078	13078				34	34	17	392	1492	774	387	13258				35	17	332	1330	2080	1040	10300
39	17	930	1064	577	288	34045			35	18	452	416	1459	730	13797	13797				34	34	18	392	1482	1290	645	13665				35	18	334	1336	816	408	10673
39	18	928	1060	577	288	33842			35	19	442	410	1504	752	13739	13739				34	34	19	392	1484	258	129	14001				35	19	328	1342	1095	547	9352
39	19	940	1074	2379	1189	30345			35	20	436	402	1290	645	14769	14769				34	34	20	394	1490	816	408	13773				35	20	342	1342	1806	903	11513
39	20	948	1080	1290	645	29465			35	21	438	400	365	182	14140	14140				34	34	21	394	1494	516	258	13559				35	21	342	1342	0	0	11792
39	21	950	1084	577	288	31641			35	22	446	416	2308	1154	13593	13593				34	34	22	396	1498	577	288	13835				35	22	346	1348	930	465	13898
39	22	960	1094	1824	912	35411			35	23	430	404	2580	1290	14440	14440				34	34	23	392	1496	577	288	13737				35	23	334	1352	1632	816	10554
39	23	958	1094	258	129	37233			35	24	434	418	1878	939	13736	13736				34	34	24	394	1492	577	288	13887				35	24	330	1356	730	365	10166
39	24	984	1096	3364	1682	38988			35	25	424	426	1652	826	14595	14595				34	34	25	394	1490	258	129	13857				35	25	326	1356	516	258	7693
39	25	994	1096	1290	645	28754			35	26	418	418	1290	645	13852	13852				34	34	26	394	1494	516	258	13467				35	26	322	1350	930	465	6722
39	26	1008	1084	2379	1189	31756			35	27	408	408	1824	912	15098	15098				34	34	27	394	1494	0	0	13458				35	27	322	1338	1548	774	6976
39	27	1018	1076	1652	826	37830			35	28	418	396	2015	1008	14495	14495				34	34	28	394	1494	0	0	13860				35	28	324	1334	577	288	7087
39	28	1032	1070	1965	982	27036			35	29	396	410	3364	1682	14204	14204				34	34	29	394	1494	0	0	13456				35	29	334	1336	1316	658	11488
39	29	1060	1076	3694	1847	31946			35	30	386	402	1652	826	14044	14044				34	34	30	394	1494	0	0	13628				35	30	334	1336	0	0	10776
39	30	1062	1068	1064	532	29106			35	31	394	390	1860	930	15243	15243				34	34	31	394	1494	0	0	14012				35	31	344	1342	1504	752	13412
39	31	1062	1054	1806	903	29187			35	32	388	390	774	387	15554	15554				34	34	32	392	1498	577	288	13273				35	32	348	1344	577	288	13902
39	32	1044	1044	2656	1328	31329			35	33	378	380	1824	912	15455	15455				34	34	33	400	1502	1154	577	13884				35	33	342	1342	816	408	12513
39	33	1036	1038	1290	645	26997			36	1	702	824	-1000	-1000	13806	13806				35	35	1	450	1320	-1000	-1000	14031				36	1	320	34	-1000	-1000	9898
40	1	990	750	-1000	-1000	32107			36	2	708	838	1965	982	14777	14777				35	35	2	454	1340	2631	1316	14657				36	2	324	34	516	258	9644
40	2	984	746	930	465	27589			36	3	708	838	0	0	14452	14452				35	35	3	454	1330	1290	645	14062				36	3	330	30	930	465	10020
40	3	978	746	774	387	28657			36	4	706	836	365	182	14323	14323				35	35	4	454	1330	0	0	14138				36	4	330	30	0	0	10868
40	4	978	748	258	129	27821			36	5	704	824	1569	785	14835	14835				35	35	5	436	1334	2379	1189	14644				36	5	330	30	0	0	11510
40	5	958	764	3304	1652	38370			36	6	696	822	1064	532	14763	14763				35	35	6	426	1342	1652	826	14550				36	6	330	30	0	0	11334
40	6	958	784	2580	1290	35235			36	7	688	834	1860	930	15248	15248				35	35	7	422	1352	1389	695	14822				36	7	330	30	0	0	11535
40	7	952	792	1290	645	30129			36	8	676	832	1569	785	13367	13367				35	35	8	416	1354	816	408	14049				36	8	330	30	0	0	11497
40	8	958	798	1095	547	26619			36	9	676	828	516	258	14838	14838				35	35	9	404	1358	1632	816	14129				36	9	330	30	0	0	11563
40	9	960	798	258	129	33280			36	10	666	838	1824	912	15082	15082				35	35	10	400	1366	1154	577	14565				36	10	330	30	0	0	11394
40	10	962	796	365	182	28245			36	11	662	828	1389	695	14879	14879				35	35	11	396	1366	516	258	14542				36	11	330	28	258	129	11475
40	11	944	784	2791	1395	30952			36	12	674	842	2379	1189	14827	14827				35	35	12	394	1366	258	129	14481				36	12	328	24	577	288	9804
40	12	942	778	816	408	26536			36	13	656	842	2322	1161	14144	14144				35	35	13	390	1374	1154	577	14033				36	13	328	24	0	0	9986
40	13	938	790	1632	816	27886			36	14	640	844	2080	1040	13675	13675				35	35	14	390	1382	1032	516	13998				36	14	328	24	0	0	9758
40	14	928	798	1652	826	29975			36	15	642	846	365	182	14051	14051				35	35	15	394	1390	1154	577	13907				36	15	326	16	1064	532	9103
40	15	928	798	0	0	30944			36	16	640	846	258	129	14458	14458				35	35	16	400	1396	1095	547	14462				36	16	326	16	0	0	8989
40	16	926	786	1569	785	33018			36	17	650	842	1389	695	13192	13192				35	35	17	400	1396	0	0	14229				36	17	326	16	0	0	9067
40	17	926	786	0	0	27840			36	18	644	842	774	387	14187	14187				35	35	18	400	1394	258	129	13854				36	18	324	20	577	288	9330
40	18	916	772	2219	1110	25492			36	19	644	838	516	258	14435	14435				35	35	19	406	1396	816	408	13714				36	19	324	20	0	0	9244
40	19	916	768	516	258	28780			36	20	646	842	577	288	14211	14211				35	35	20	410	1404	1154	577	13985				36	20	324	20	0	0	9448
40	20	916	776	1032	516	29880			36	21	644	848	816	408	14123	14123				35	35	21	412	1402	365	182	14286				36	21	324	20	0	0	9530
40	21	916	778	258	129	31630			36	22	646	846	365	182	15007	15007				35	35	22	422	1416	2219	1110	13318				36	22	324	20	0	0	9227
40	22	920	792	1878	939	29107			36	23	646	844	258	129	14048	14048				35	35	23	430	1424	1459	730	13146				36	23	326	22	365	182	9313
40	23	918	784	1064	532	34132			36	24	632	868	3584	1792	13759	13759				35	35	24	424	1436	1731	865	13968				36	24	326	22	0	0	8890
40	24	912	786	816	408	27548			36	25	632	880	1548	774	14995	14995				35	35	25	420	1438	577	288	13747				36	25	326	22	0	0	8843
40	25	890	772	3364	1682	33830			36	26	628	862	2379	1189	14864	14864				35	35	26	418	1438	258	129	13770				36	26	326	22	0	0	8761
40	26	884	764	1290	645	24094			36	27	628	856	774	387	14652	14652				35	35	27	418	1438	0	0	13979				36	27	330	16	930	465	10863
40	27	882	748	2080	1040	29743			36	28	626	858	365	182	14024	14024				35	35	28	414	1444	930	465	13710				36	28	330	16	0	0	10683
40	28	882	744	516	258	32113			36	29	618	860	1064	532	14868	14868				35	35	29	410	1452	1154	577	13700				36	29	330	16	0	0	10351
40	29	892	750	1504	752	37313			36	30	606	862	1569	785	14283	14283				35	35	30	402	1458	1290	645	13874				36	30	330	16	0	0	10788
40	30	898	752	816	408	27857			36	31	598	872	1652	826	14542	14542				35	35	31	394	1462	1154	577	13913				36	31	330	16	0	0	10782
40	31	898	754	258	129	32260			36	32	596	878	816	408	14942	14942				35	35	32	382	1458	1632	816	14294				36	32	330	16	0	0	10945
40	32	896	746	1064	532	36244			36	33	596	882	516	258	14561	14561				35	35	33	374	1468	1652	826	13918				36	33	324	22	1095	547	8543
40	33	900	750	730	365	28776			37	1	624	972	-1000	-1000	15116	15116				36	36	1	684	676	-1000	-1000	14331				37	1	126	200	-1000	-1000	8674
									37	2	618	974	816	408	13058	13058				36	36	2	696	682	1731	865	13913				37	2	126	204	516	258	8441
									37	3	620	974	258	129	13822	13822				36	36	3	704	682	1032	516	13763				37	3	126	206	258	129	8310
									37	4	620	980	774	387	13247	13247				36	36	4	704	678	516	258	12596				37	4	126	204	258	129	8763
									37	5	620	978	258	129	13667	13667				36	36	5	702	672	816	408	13193				37	5	126	204	0	0	8456
									37	6	620	978	0	0	13632	13632				36	36	6	700	664	1064	532	13010				37	6	128	202	365	182	7709
									37	7	620	978	0	0	14420	14420				36	36	7	706	646	2448	1224	13327				37	7	132	200	577	288	8157
									37	8	622	984	816	408	13514	13514				36	36	8	702	646	516	258	13674				37	8	132	200	0	0	7488
									37	9	620	984	258	129	13866	13866				36	36	9	700	642	577	288	13603				37	9	132	200	0	0	7999
									37	10	620	982	258	129	14180	14180				36	36	10	688	634	1860	930	14468				37	10	128	192	1154	577	7563
									37	11	620	982	0	0	13706	13706				36	36	11	680	634	1032	516	14155				37	11	128	192	0	0	7435
									37	12	630	978	1389	695	13977	13977				36	36	12	672	644	1652	826	12988				37	12	124	166	3393	1697	8527
									37	13	630	982	516	258	13336	13336				36	36	13	666	650	1095	547	13753				37	13	122	154	1569	785	7616
									37	14	630	982	0	0	14282	14282				36	36	14	654	646	1632	816	13616				37	14	120	158	577	288	7834
									37	15	628	986	577	288	14011	14011				36	36	15	650	652	930	465	13859				37	15	116	146	1632	816	8324
									37	16	628	990	516	258	13805	13805				36	36	16	642	648	1154	577	13556				37	16	110	142	930	465	8038
									37	17	628	990	0	0	13499	13499				36	36	17	638	646	577	288	13480				37	17	108	134	1064	532	8458
									37	18	628	990	0	0	14222	14222				36	36	18	636	642	577	288	13637				37	18	108	134	0	0	8463
									37	19	628	990	0	0	13632	13632				36	36	19	624	640	1569	785	13524				37	19	108	134	0	0	8464
									37	20	624	982	1154	577	13946	13946				36	36	20	612	632	1860	930	13193				37	20	108	134	0	0	8167
									37	21	618	978	930	465	14113	14113				36	36	21	608	632	516	258	13781				37	21	108	134	0	0	8643
									37	22	620	968	1316	658	14336	14336				36	36	22	606	632	258	129	13321				37	22	102	140	1095	547	8510
									37	23	618	966	365	182	14381	14381				36	36	23	610	626	930	465	14857				37	23	98	140	516	258	8600
									37	24	616	962	577	288	14434	14434				36	36	24	612	626	258	129	13094				37	24	94	142	577	288	8933
									37	25	614	962	258	129	14404	14404				36	36	25	630	626	2322	1161	13687				37	25	94	140	258	129	8064
									37	26	608	960	816	408	14748	14748				36	36	26	628	634	1064	532	13395				37	26	94	136	516	258	8921
									37	27	604	968	1154	577	13015	13015				36	36	27	622	642	1290	645	12809				37	27	104	128	1652	826	8733
									37	28	600	978	1389	695	13720	13720				36	36	28	616	644	816	408	14385				37	28	110	116	1731	865	8278
									37	29	596	974	730	365	14318	14318				36	36	29	608	640	1154	577	13382				37	29	110	126	1290	645	8150
									37	30	606	988	2219	1110	14340	14340				36	36	30	608	642	258	129	13434				37	30	110	128	258	129	8885
									37	31	614	996	1459	730	14221	14221				36	36	31	608	642	0	0	13681				37	31	108	120	1064	532	8611
									37	32	622	996	1032	516	14086	14086				36	36	32	604	652	1389	695	13814				37	32	114	116	930	465	7989
									37	33	624	986	1316	658	14212	14212				36	36	33	602	658	816	408	13474				37	33	120	114	816	408	7713
									38	1	462	852	-1000	-1000	14428	14428				37	37	1	410	794	-1000	-1000	12630				38	1	112	184	-1000	-1000	8583
									38	2	456	850	816	408	14414	14414				37	37	2	414	794	516	258	14936				38	2	114	200	2080	1040	8919
									38	3	452	856	930	465	14954	14954				37	37	3	418	784	1389	695	14878				38	3	114	198	258	129	8742
									38	4	460	868	1860	930	14796	14796				37	37	4	420	784	258	129	15103				38	4	116	196	365	182	8190
									38	5	460	856	1548	774	14746	14746				37	37	5	402	772	2791	1395	15697				38	5	120	192	730	365	8434
									38	6	456	844	1632	816	14659	14659				37	37	6	402	774	258	129	15739				38	6	140	196	2631	1316	6719
									38	7	456	840	516	258	14980	14980				37	37	7	410	782	1459	730	14677				38	7	130	200	1389	695	8384
									38	8	452	844	730	365	15044	15044				37	37	8	420	788	1504	752	14960				38	8	130	200	0	0	7482
									38	9	450	832	1569	785	14530	14530				37	37	9	424	792	730	365	14872				38	9	122	204	1154	577	8924
									38	10	444	830	816	408	14545	14545				37	37	10	428	788	730	365	14615				38	10	118	188	2128	1064	7970
									38	11	442	816	1824	912	14752	14752				37	37	11	430	776	1569	785	15205				38	11	116	186	365	182	7789
									38	12	434	806	1652	826	14866	14866				37	37	12	432	774	365	182	14539				38	12	112	164	2885	1442	8258
									38	13	438	808	577	288	15317	15317				37	37	13	438	780	1095	547	14381				38	13	110	152	1569	785	8260
									38	14	440	812	577	288	14893	14893				37	37	14	452	778	1824	912	14295				38	14	106	142	1389	695	8442
									38	15	436	808	730	365	15518	15518				37	37	15	432	776	2593	1296	14751				38	15	102	128	1878	939	8678
									38	16	464	830	4594	2297	14450	14450				37	37	16	442	782	1504	752	13900				38	16	102	132	516	258	8439
									38	17	446	808	3667	1833	15246	15246				37	37	17	432	776	1504	752	15019				38	17	96	122	1504	752	8782
									38	18	464	802	2448	1224	14528	14528				37	37	18	448	782	2204	1102	14149				38	18	84	138	2580	1290	9103
									38	19	484	786	3304	1652	14493	14493				37	37	19	450	784	365	182	15750				38	19	92	124	2080	1040	7942
									38	20	466	770	3107	1553	14825	14825				37	37	20	458	786	1064	532	15419				38	20	94	128	577	288	8479
									38	21	466	756	1806	903	14365	14365				37	37	21	466	778	1459	730	14213				38	21	94	128	0	0	8741
									38	22	492	752	3393	1697	14122	14122				37	37	22	466	776	258	129	13958				38	22	88	128	774	387	9390
									38	23	500	754	1064	532	14294	14294				37	37	23	468	780	577	288	15005				38	23	88	128	0	0	8826
									38	24	506	748	1095	547	13952	13952				37	37	24	478	782	1316	658	13800				38	24	80	144	2308	1154	8820
									38	25	504	732	2080	1040	14007	14007				37	37	25	476	780	365	182	14175				38	25	86	130	1965	982	7634
									38	26	492	738	1731	865	13555	13555				37	37	26	482	780	774	387	14515				38	26	78	148	2541	1271	8442
									38	27	482	760	3117	1559	14355	14355				37	37	27	480	780	258	129	14198				38	27	78	148	0	0	9231
									38	28	484	782	2850	1425	13843	13843				37	37	28	480	780	0	0	14170				38	28	70	154	1290	645	9591
									38	29	482	804	2850	1425	13835	13835				37	37	29	482	782	365	182	13906				38	29	66	160	930	465	9170
									38	30	478	814	1389	695	13880	13880				37	37	30	484	784	365	182	12869				38	30	64	160	258	129	9351
									38	31	470	838	3263	1632	14918	14918				37	37	31	490	786	816	408	14110				38	31	68	172	1632	816	8990
									38	32	458	836	1569	785	14581	14581				37	37	32	496	790	930	465	12770				38	32	62	178	1095	547	9591
									38	33	444	842	1965	982	14902	14902				37	37	33	488	798	1459	730	14181				38	33	62	178	0	0	8875
									39	1	938	768	-1000	-1000	15680	15680				38	38	1	1170	706	-1000	-1000	13918				39	1	416	146	-1000	-1000	13167
									39	2	940	764	577	288	14136	14136				38	38	2	1170	714	1032	516	13307				39	2	416	146	0	0	13431
									39	3	948	776	1860	930	15328	15328				38	38	3	1178	714	1032	516	13472				39	3	418	148	365	182	13343
									39	4	948	776	0	0	15404	15404				38	38	4	1184	716	816	408	15325				39	4	416	150	365	182	13164
									39	5	946	766	1316	658	14603	14603				38	38	5	1182	716	258	129	13984				39	5	420	150	516	258	13504
									39	6	946	772	774	387	13668	13668				38	38	6	1186	724	1154	577	14257				39	6	420	154	516	258	13453
									39	7	946	772	0	0	14310	14310				38	38	7	1188	728	577	288	14116				39	7	420	156	258	129	13420
									39	8	948	782	1316	658	15805	15805				38	38	8	1192	736	1154	577	15302				39	8	420	156	0	0	13391
									39	9	938	788	1504	752	14872	14872				38	38	9	1202	732	1389	695	14134				39	9	418	154	365	182	13526
									39	10	926	788	1548	774	14342	14342				38	38	10	1208	728	930	465	14701				39	10	418	154	0	0	13509
									39	11	916	802	2219	1110	13865	13865				38	38	11	1216	732	1154	577	14889				39	11	426	152	1064	532	13754
									39	12	898	812	2656	1328	14389	14389				38	38	12	1222	720	1731	865	14373				39	12	422	172	2631	1316	13681
									39	13	884	820	2080	1040	14729	14729				38	38	13	1230	712	1459	730	14536				39	13	422	172	0	0	13817
									39	14	886	808	1569	785	15457	15457				38	38	14	1232	712	258	129	14123				39	14	420	160	1569	785	13548
									39	15	882	814	930	465	13812	13812				38	38	15	1228	712	516	258	13591				39	15	420	156	516	258	13225
									39	16	888	808	1095	547	13219	13219				38	38	16	1222	722	1504	752	13587				39	16	428	156	1032	516	13807
									39	17	896	794	2080	1040	14225	14225				38	38	17	1224	728	816	408	14641				39	17	424	150	930	465	13546
									39	18	890	788	1095	547	13924	13924				38	38	18	1232	732	1154	577	13438				39	18	424	158	1032	516	13596
									39	19	884	804	2204	1102	14005	14005				38	38	19	1236	728	730	365	14378				39	19	426	146	1569	785	13097
									39	20	878	810	1095	547	14545	14545				38	38	20	1242	752	3191	1596	12902				39	20	422	146	516	258	13422
									39	21	874	820	1389	695	13952	13952				38	38	21	1254	748	1632	816	13918				39	21	422	146	0	0	13494
									39	22	862	828	1860	930	14593	14593				38	38	22	1248	740	1290	645	14693				39	22	424	148	365	182	13581
									39	23	858	832	730	365	14716	14716				38	38	23	1254	736	930	465	14322				39	23	430	178	3947	1973	13230
									39	24	862	844	1632	816	14549	14549				38	38	24	1256	730	816	408	14934				39	24	432	178	258	129	13249
									39	25	866	852	1154	577	13865	13865				38	38	25	1260	720	1389	695	14557				39	25	430	178	258	129	13434
									39	26	858	846	1290	645	14163	14163				38	38	26	1266	714	1095	547	12410				39	26	430	182	516	258	13345
									39	27	858	846	0	0	14320	14320				38	38	27	1268	726	1569	785	11599				39	27	432	182	258	129	13864
									39	28	858	846	0	0	15353	15353				38	38	28	1272	716	1389	695	11621				39	28	432	182	0	0	13221
									39	29	852	834	1731	865	15678	15678				38	38	29	1274	718	365	182	11715				39	29	426	192	1504	752	13762
									39	30	868	854	3304	1652	13833	13833				38	38	30	1278	714	730	365	8486				39	30	426	202	1290	645	13347
									39	31	868	856	258	129	13927	13927				38	38	31	1272	720	1095	547	11482				39	31	420	204	816	408	13838
									39	32	862	856	774	387	13591	13591				38	38	32	1266	720	774	387	11847				39	32	416	210	930	465	14150
									39	33	860	862	816	408	14436	14436				38	38	33	1268	728	1064	532	11323				39	33	404	216	1731	865	13357
									40	1	1056	1262	-1000	-1000	12191	12191				39	39	2	1192	196	-1000	-1000	12624				40	1	1346	1140	-1000	-1000	7549
									40	2	1068	1276	2379	1189	13252	13252				39	39	3	1196	194	577	288	11827				40	2	1348	1146	816	408	7188
									40	3	1068	1276	0	0	13298	13298				39	39	4	1196	194	0	0	12475				40	3	1344	1144	577	288	7350
									40	4	1068	1278	258	129	13562	13562				39	39	5	1192	204	1389	695	12393				40	4	1344	1144	0	0	8017
									40	5	1078	1280	1316	658	14089	14089				39	39	6	1190	212	1064	532	12879				40	5	1338	1128	2204	1102	7377
									40	6	1080	1272	1064	532	14027	14027				39	39	7	1192	230	2336	1168	12897				40	6	1340	1138	1316	658	7833
									40	7	1092	1260	2189	1095	13876	13876				39	39	8	1190	234	577	288	13184				40	7	1344	1132	930	465	7918
									40	8	1094	1262	365	182	14318	14318				39	39	9	1178	250	2580	1290	13163				40	8	1336	1146	2080	1040	8317
									40	9	1108	1260	1824	912	13850	13850				39	39	10	1178	260	1290	645	13895				40	9	1348	1144	1569	785	7748
									40	10	1118	1276	2434	1217	13798	13798				39	39	11	1176	270	1316	658	13695				40	10	1352	1140	730	365	8328
									40	11	1128	1294	2656	1328	13576	13576				39	39	12	1180	280	1389	695	13372				40	11	1354	1138	365	182	7821
									40	12	1136	1300	1290	645	13897	13897				39	39	13	1192	286	1731	865	13343				40	12	1362	1134	1154	577	7370
									40	13	1154	1296	2379	1189	14470	14470				39	39	14	1198	296	1504	752	13230				40	13	1360	1140	816	408	7311
									40	14	1152	1282	1824	912	13660	13660				39	39	15	1214	300	2128	1064	12875				40	14	1370	1152	2015	1008	6987
									40	15	1148	1276	930	465	13979	13979				39	39	16	1228	308	2080	1040	13051				40	15	1370	1152	0	0	7278
									40	16	1148	1276	0	0	14361	14361				39	39	17	1234	310	816	408	13229				40	16	1374	1156	730	365	7463
									40	17	1168	1266	2885	1442	13776	13776				39	39	18	1234	300	1290	645	13265				40	17	1376	1172	2080	1040	8452
									40	18	1172	1264	577	288	14115	14115				39	39	19	1246	280	3009	1504	13035				40	18	1376	1172	0	0	8188
									40	19	1166	1252	1731	865	13904	13904				39	39	20	1254	280	1032	516	12810				40	19	1372	1170	577	288	7973
									40	20	1152	1246	1965	982	14125	14125				39	39	21	1272	284	2379	1189	9970				40	20	1370	1168	365	182	7710
									40	21	1158	1228	2448	1224	14256	14256				39	39	22	1280	282	1064	532	6979				40	21	1382	1172	1632	816	7816
									40	22	1158	1216	1548	774	14223	14223				39	39	23	1282	288	816	408	6826				40	22	1382	1172	0	0	7891
									40	23	1168	1216	1290	645	14013	14013				39	39	24	1294	300	2189	1095	6024				40	23	1382	1172	0	0	6811
									40	24	1166	1220	577	288	13599	13599				39	39	25	1296	292	1064	532	5793				40	24	1386	1172	516	258	8381
									40	25	1168	1216	577	288	14385	14385				39	39	26	1302	286	1095	547	6252				40	25	1384	1172	258	129	7901
									40	26	1168	1216	0	0	14102	14102				39	39	27	1318	280	2204	1102	6703				40	26	1384	1172	0	0	7675
									40	27	1168	1216	0	0	14310	14310				39	39	28	1324	264	2204	1102	7653				40	27	1384	1172	0	0	7920
									40	28	1172	1218	577	288	14075	14075				39	39	29	1330	266	816	408	6818				40	28	1374	1178	1504	752	8453
									40	29	1174	1218	258	129	13819	13819				39	39	30	1338	262	1154	577	6767				40	29	1374	1178	0	0	8307
									40	30	1174	1218	0	0	13472	13472				39	39	31	1332	264	816	408	6283				40	30	1374	1174	516	258	7638
									40	31	1168	1218	774	387	14135	14135				39	39	32	1338	262	816	408	7003				40	31	1376	1178	577	288	8417
									40	32	1168	1218	0	0	13835	13835				39	39	33	1354	260	2080	1040	7042				40	32	1368	1174	1154	577	7934
									40	33	1168	1216	258	129	14262	14262				40	40	1	762	490	-1000	-1000	13652				40	33	1376	1168	1290	645	8015
																				40	40	2	762	496	774	387	14386
																				40	40	3	762	492	516	258	13621
																				40	40	4	756	490	816	408	13767
																				40	40	5	758	506	2080	1040	14381
																				40	40	6	764	510	930	465	14006
																				40	40	7	774	502	1652	826	14085
																				40	40	8	782	496	1290	645	13977
																				40	40	9	800	502	2448	1224	13039
																				40	40	10	810	504	1316	658	13748
																				40	40	11	814	510	930	465	13780
																				40	40	12	822	508	1064	532	12996
																				40	40	13	822	508	0	0	13844
																				40	40	14	824	508	258	129	13750
																				40	40	15	832	516	1459	730	13228
																				40	40	16	832	516	0	0	13754
																				40	40	17	832	516	0	0	13639
																				40	40	18	832	516	0	0	13960
																				40	40	19	838	522	1095	547	14078
																				40	40	20	838	518	516	258	13211
																				40	40	21	836	520	365	182	14207
																				40	40	22	836	516	516	258	14233
																				40	40	23	838	514	365	182	13770
																				40	40	24	838	516	258	129	14291
																				40	40	25	834	510	930	465	13625
																				40	40	26	834	510	0	0	13503
																				40	40	27	836	512	365	182	13654
																				40	40	28	836	512	0	0	12952
																				40	40	29	836	512	0	0	13367
																				40	40	30	838	512	258	129	13350
																				40	40	31	838	512	0	0	13689
																				40	40	32	838	512	0	0	12714
																				40	40	33	838	512	0	0	12485
																				42	42	33	890	1002	774	387	13329
[truncated: 7 more columns]
